# Supplementary material for: Synthetic dosage lethal (SDL) interaction data of Hmt1 arginine methyltransferase
Source: Data Brief. 2020 Jun 21;31:105885. doi: 10.1016/j.dib.2020.105885 (PMC7330151; doi:10.1016/j.dib.2020.105885)
Supplement: Supplementary file 1 [file mmc1.xlsx]

## Sheet: Info
KEY:
WT	wild-type Hmt1
R	replicate
StdDev	standard deviation
SDL Score	each strain had 4 technical replicates (pins), in order to derive the StdDev
Gal	galactose
Glu	glucose
Raf	raffinose
SC	synthetic complete medium
Cat Mut	catalytically mutant hmt1(G68R)
GR	growth
Neg Control	His6-HA-ZZ tag

## Sheet: WT R1
WT_Gal and WT_Glu
NameGene	Plate	Average growth under GAL induction condition (A)	StdDev	Average growth on Glucose (B)	StdDev	SDL score log10[A/B]
YOR202W	1	0.779394	0.215542	1.06429	0.151963	-0.311551
YOR202W	1	0.865943	0.0477449	1.02016	0.0639262	-0.163894
YOR202W	1	0.959655	0.0282349	1.1177	0.105382	-0.152454
YOR202W	1	0.94921	0.0334912	1.08757	0.114609	-0.136072
YOR202W	1	1.02516	0.0359873	1.14934	0.0948318	-0.114336
YOR202W	1	0.913247	0.0107551	1.11901	0.108919	-0.203193
YOR202W	1	0.960401	0.0545779	1.1698	0.133903	-0.197234
YOR202W	1	1.21781	0.166315	1.20748	0.152364	0.00851764
YOR202W	1	1.16394	0.212201	1.23439	0.207836	-0.0587623
YOR202W	1	1.02248	0.145476	1.19116	0.0748396	-0.152697
YOR202W	1	1.0462	0.18092	1.16959	0.0546253	-0.111488
YOR202W	1	1.21319	0.205101	1.15126	0.0231201	0.0523969
YOR202W	1	1.13723	0.282622	0.85601	0.157852	0.28407
YOR202W	1	1.16543	0.3004	1.14692	0.0485807	0.0160117
YOR202W	1	1.00174	0.186594	1.1436	0.0448791	-0.132444
YOR202W	1	0.980994	0.194086	1.06732	0.0326375	-0.0843366
YOR202W	1	1.10589	0.158113	1.07508	0.0662438	0.0282629
YOR202W	1	0.964878	0.100756	0.708589	0.0842352	0.308726
YOR202W	1	0.929512	0.0675332	1.08757	0.0165645	-0.157042
YOR202W	1	0.90877	0.0294097	1.03296	0.0475063	-0.128087
YOR202W	1	0.765516	0.0542539	0.998393	0.0402622	-0.265597
YOR202W	1	0.811029	0.0631361	0.969473	0.0358621	-0.178449
YOR202W	1	0.756861	0.044299	0.868303	0.0533595	-0.137362
YOR202W	1	0.828339	0.199546	0.942266	0.0455094	-0.128865
YOR202W	1	0.852065	0.114892	1.14864	0.114822	-0.298667
YBR030W	1	1.0383	0.0421462	1.05623	0.0272231	-0.0171275
YBR138C	1	1.1523	0.0255133	1.08858	0.0115015	0.0568894
YBR028C	1	1.05143	0.0345116	1.05059	0.0391845	0.000797299
YBR137W	1	1.19617	0.0490664	1.18441	0.0420922	0.00988584
YBR027C	1	1.14365	0.0528444	1.08787	0.0235141	0.0499983
YBR134W	1	1.23661	0.0625009	1.10259	0.0566872	0.114719
YBR026C	1	0.34008	0.0465586	0.696295	0.0444573	-0.716593
YBR132C	1	1.10201	0.163482	1.07447	0.104304	0.025311
YBR025C	1	0.848036	0.0964365	0.963125	0.0316083	-0.127259
YBR131W	1	0.466174	0.0533499	0.921306	0.016476	-0.681234
YBR024W	1	1.18006	0.0685137	1.09553	0.0130401	0.0743241
YBR130C	1	1.12977	0.0585268	1.17826	0.0423012	-0.0420253
YBR023C	1	0.491392	0.317364	0.68773	0.34674	-0.336153
YBR129C	1	0.98189	0.075742	1.08505	0.0336827	-0.0999041
YBR022W	1	0.996812	0.0442695	1.0525	0.0284466	-0.0543655
YBR128C	1	0.762979	0.0202262	0.987409	0.0302279	-0.257854
YBR020W	1	0.19593	0.0130988	1.05563	0.0442638	-1.68413
YBR126C	1	0.62062	0.0882735	0.678157	0.0526094	-0.0886606
YBR019C	1	0.154148	0.0229235	0.781846	0.00969244	-1.62375
YBR125C	1	0.933243	0.0495613	0.976929	0.0204768	-0.0457491
YBR018C	1	0.162057	0.0140619	0.967457	0.0333082	-1.78673
YBR122C	1	1.04829	0.0939741	1.02117	0.0372518	0.026219
YOR202W	1	0.959655	0.0430629	1.06701	0.0785515	-0.106046
YOR202W	1	1.06217	0.0852263	1.33042	0.157391	-0.225177
YAL017W	1	1.13604	0.00573297	1.19438	0.0272765	-0.0500838
YBL032W	1	1.16618	0.0518195	1.12778	0.0337052	0.0334856
YAL015C	1	0.905338	0.123218	0.833841	0.127806	0.0822652
YBL031W	1	0.163996	0.266754	0.316709	0.430731	-0.658137
YAL014C	1	1.16872	0.0792873	1.13685	0.0483326	0.0276493
YBL029W	1	1.20722	0.0543807	1.18189	0.0362286	0.0212042
YAL013W	1	0.894892	0.0251044	0.863265	0.0204	0.0359816
YBL028C	1	1.23587	0.0467397	1.11992	0.0397771	0.0985188
YAL011W	1	1.04994	0.00913071	1.07377	0.0122962	-0.0224434
YBL027W	1	1.14365	0.0637848	1.10289	0.0854127	0.0362912
YAL010C	1	1.11679	0.0641986	1.14884	0.0435377	-0.0282938
YBL025W	1	0.105202	0.0222771	0.115176	0.0812863	-0.090574
YAL008W	1	1.29123	0.0397054	1.18209	0.0484924	0.0883111
YBL024W	1	1.24646	0.0342	1.09926	0.011278	0.125673
YAL007C	1	1.15185	0.0159299	1.05069	0.0187685	0.0919261
YBL021C	1	0.570033	0.142312	0.969977	0.0233836	-0.531577
YAL005C	1	0.978607	0.0532931	1.01532	0.0253152	-0.0368308
YBL019W	1	1.1426	0.0448117	1.05039	0.0245462	0.0841493
YAL004W	1	0.935481	0.0427224	0.984185	0.0100329	-0.0507526
YBL017C	1	0.967713	0.048045	0.935011	0.0222634	0.0343779
YAL002W	1	0.533921	0.0539201	0.709899	0.0153355	-0.284874
YBL016W	1	0.68971	0.0685995	0.913144	0.0217568	-0.280622
YOR202W	1	0.943688	0.0765856	1.14541	0.0628604	-0.193723
YOR202W	1	1.09858	0.0677774	1.33737	0.153596	-0.196685
YBR045C	1	1.14469	0.0540254	1.12183	0.0358182	0.0201732
YBR156C	1	1.12679	0.0275666	1.08394	0.0205138	0.0387632
YBR044C	1	1.0656	0.0387977	1.00907	0.0295065	0.0545086
YBR151W	1	1.12231	0.0449176	1.08525	0.0428812	0.0335745
YBR043C	1	1.038	0.0127182	1.0781	0.0594093	-0.0379058
YBR150C	1	1.01218	0.0407854	1.07387	0.0317158	-0.0591576
YBR042C	1	1.09709	0.0448611	1.09442	0.0466331	0.0024339
YBR149W	1	1.2111	0.030463	1.14944	0.0167499	0.0522501
YBR041W	1	1.07665	0.0469068	1.04283	0.0162243	0.0319122
YBR148W	1	1.21035	0.0337702	1.13302	0.0505372	0.0660264
YBR040W	1	1.23691	0.0457273	1.12838	0.0317109	0.091834
YBR147W	1	1.0477	0.0761179	1.14924	0.0659529	-0.0925063
YBR036C	1	0.690307	0.0761119	0.805728	0.0534676	-0.154609
YBR146W	1	0.921902	0.0477253	0.970178	0.0300889	-0.051041
YBR034C	1	1.01248	0.0258457	1.00575	0.0485761	0.00667091
YBR145W	1	1.1435	0.0460921	1.05442	0.00933744	0.0811027
YBR033W	1	1.12977	0.0155756	1.04878	0.021768	0.0743903
YBR144C	1	1.07441	0.0150452	1.02227	0.0213849	0.04974
YBR032W	1	0.93578	0.0223729	0.967457	0.0216942	-0.0332915
YBR141C	1	1.04576	0.016186	0.961311	0.00955528	0.0841988
YBR031W	1	0.975175	0.0584455	0.886038	0.0220949	0.0958563
YBR139W	1	1.04426	0.0907311	0.979852	0.0277638	0.0636672
YOR202W	1	1.115	0.0326095	1.16214	0.109688	-0.0414099
YOR202W	1	1.08247	0.058875	1.36276	0.160533	-0.230273
YAL031C	1	1.02158	0.0347721	1.0908	0.0258745	-0.0655538
YBL052C	1	1.11007	0.0198947	1.0383	0.0125879	0.0668442
YAL030W	1	1.27302	0.0117005	1.11014	0.0167434	0.136907
YBL051C	1	0.967713	0.0527733	0.976929	0.0365516	-0.00947857
YAL029C	1	1.20319	0.0742125	1.09735	0.0627614	0.0920807
YBL049W	1	1.10619	0.0718926	1.05694	0.0498775	0.045548
YAL028W	1	1.07709	0.0171167	1.09775	0.0283343	-0.0189944
YBL048W	1	1.18006	0.0370811	1.10863	0.0214535	0.0624377
YAL027W	1	1.10798	0.0219928	1.11669	0.0170324	-0.00782958
YBL047C	1	1.14484	0.0378859	1.09211	0.0325286	0.0471588
YAL026C	1	0.796853	0.077017	0.892487	0.0651242	-0.113343
YBL046W	1	0.829831	0.0506232	0.662539	0.0206165	0.225143
YAL023C	1	1.09784	0.0348195	1.08777	0.038925	0.00920908
YBL043W	1	1.29004	0.0483063	1.12365	0.029929	0.138092
YAL022C	1	0.988008	0.0529553	1.01572	0.0364382	-0.0276669
YBL042C	1	1.09843	0.0671328	1.06974	0.0270645	0.0264734
YAL020C	1	0.930706	0.0283441	0.932088	0.0254761	-0.00148435
YBL039C	1	0.963684	0.0847694	0.712418	0.0366124	0.302099
YAL019W	1	0.942047	0.0450602	0.913547	0.0362736	0.0307198
YBL037W	1	1.07127	0.0629156	0.973907	0.0476111	0.0952889
YAL018C	1	1.00666	0.025462	0.945188	0.0245947	0.0630099
YBL036C	1	1.05202	0.0518473	0.981162	0.0391843	0.0697345
YOR202W	1	0.970101	0.0302689	1.17111	0.101181	-0.188304
YOR202W	1	1.14708	0.0799323	1.39461	0.155995	-0.195392
YBR058C	1	1.10664	0.0362585	1.10037	0.0410217	0.00568376
YBR169C	1	1.00771	0.029019	1.08858	0.00625617	-0.0771971
YBR057C	1	1.07157	0.0419708	1.00464	0.0272271	0.064498
YBR168W	1	1.02531	0.0603372	0.977534	0.0260206	0.0477206
YBR056W	1	1.0953	0.0493344	1.04475	0.0268576	0.0472546
YBR166C	1	1.14589	0.0385089	1.04706	0.0289111	0.0901892
YBR054W	1	1.10291	0.0595028	0.911331	0.0776624	0.190801
YBR165W	1	1.34689	0.041177	1.12516	0.0316939	0.179876
YBR053C	1	1.21319	0.024896	1.10772	0.016016	0.0909421
YBR164C	1	0.997707	0.0567112	1.05563	0.0163229	-0.0564312
YBR052C	1	1.24751	0.0206885	1.10994	0.0210532	0.11684
YBR162W-A	1	1.24781	0.0505765	1.15327	0.0324968	0.0787846
YBR051W	1	1.22244	0.0142089	1.08545	0.0196112	0.118848
YBR162C	1	1.03486	0.0318519	1.07568	0.0202882	-0.0386836
YBR050C	1	1.27437	0.0179994	1.09019	0.0168047	0.156097
YBR161W	1	0.80506	0.0755432	0.62727	0.0507589	0.249539
YBR048W	1	0.914142	0.110992	0.875962	0.0882197	0.0426638
YBR159W	1	1.15648	0.0131362	1.04283	0.0187772	0.103443
YBR047W	1	1.0089	0.0223038	0.993556	0.0289198	0.0153245
YBR158W	1	1.10485	0.0274268	0.993153	0.0334957	0.10658
YBR046C	1	1.06933	0.0505836	0.953552	0.0336736	0.114598
YBR157C	1	1.14842	0.0581065	1.03809	0.02605	0.101003
YOR202W	1	1.04725	0.0929628	1.16899	0.141985	-0.109973
YOR202W	1	0.990246	0.0347602	1.26472	0.227194	-0.244651
YAL054C	1	1.17857	0.0513525	1.11377	0.045482	0.0565476
YBL064C	1	1.19856	0.0331871	1.08435	0.0301795	0.100145
YAL053W	1	1.12216	0.0462377	1.04485	0.011459	0.0713855
YBL063W	1	1.22945	0.0313142	1.1045	0.022816	0.107175
YAL051W	1	1.24706	0.0606376	1.08848	0.0247188	0.136008
YBL062W	1	1.14768	0.0311201	1.09402	0.0269127	0.0478807
YAL049C	1	1.20587	0.0436763	1.07437	0.0186531	0.11547
YBL061C	1	1.18871	0.0190352	1.07064	0.0125852	0.104613
YAL045C	1	1.02606	0.120198	0.842406	0.135748	0.197219
YBL060W	1	1.10783	0.0427686	1.1042	0.0525084	0.00328812
YAL043C-A	1	1.17051	0.0372855	1.04878	0.0417751	0.109814
YBL059W	1	1.19304	0.0217757	1.08102	0.00847396	0.0985991
YAL042W	1	1.18827	0.0344664	1.09785	0.0161876	0.0791418
YBL057C	1	1.20304	0.0364072	1.08707	0.0232873	0.101367
YAL040C	1	1.13231	0.031233	1.00887	0.0265799	0.115424
YBL056W	1	1.15753	0.00934127	1.08334	0.0179304	0.0662368
YAL037W	1	1.22483	0.0133202	1.04948	0.0207135	0.154502
YBL055C	1	1.05202	0.0418266	0.985192	0.0367097	0.0656348
YAL036C	1	1.10172	0.0382552	0.991641	0.0289766	0.105263
YBL054W	1	0.999349	0.0265125	0.969473	0.020906	0.0303514
YAL034C	1	0.892654	0.0580646	0.992649	0.010492	-0.106178
YBL053W	1	1.16275	0.0787673	0.979146	0.0568321	0.171861
YOR202W	1	1.12082	0.023957	1.19559	0.101813	-0.0645844
YOR202W	1	1.05382	0.219206	1.25454	0.187745	-0.174352
YBR071W	1	1.26974	0.0416869	1.2097	0.0303816	0.0484411
YBR182C	1	1.04561	0.0155374	1.12818	0.0378037	-0.076007
YBR069C	1	1.17797	0.0478521	1.08818	0.0437252	0.0792893
YBR181C	1	0.392457	0.0666038	0.713123	0.0932667	-0.597226
YBR068C	1	1.20378	0.0465816	1.06621	0.0444413	0.121362
YBR180W	1	1.04576	0.0422039	1.08183	0.0394057	-0.0339103
YBR067C	1	1.05963	0.0412746	0.997184	0.0304859	0.0607449
YBR178W	1	1.26914	0.0307168	1.12667	0.0344527	0.119078
YBR066C	1	1.2581	0.0223251	1.11458	0.0174435	0.12113
YBR177C	1	1.21901	0.0428584	1.08747	0.0380009	0.114181
YBR065C	1	1.2778	0.0275537	1.08283	0.0198678	0.165557
YBR176W	1	1.17931	0.0266555	1.07528	0.0355725	0.0923526
YBR064W	1	1.0856	0.0362565	1.0387	0.0280915	0.0441634
YBR175W	1	0.541979	0.0796817	0.846941	0.0288924	-0.446403
YBR063C	1	1.06053	0.0480796	1.05815	0.0116929	0.00224963
YBR174C	1	0.583314	0.0243455	0.841802	0.0291259	-0.366819
YBR062C	1	1.06232	0.0198529	1.02761	0.0253077	0.0332155
YBR172C	1	1.05919	0.0305506	0.926446	0.0230148	0.133902
YBR061C	1	1.06217	0.0694221	0.954962	0.0248888	0.106399
YBR171W	1	0.935929	0.0436889	0.763406	0.0191869	0.20375
YBR059C	1	0.955328	0.0259563	0.934305	0.0385653	0.0222512
YBR170C	1	0.214732	0.256213	0.33273	0.325555	-0.43794
YOR202W	1	0.902055	0.0907754	1.18138	0.0669258	-0.269767
YOR202W	1	1.12813	0.037001	1.37324	0.177767	-0.196615
YAL066W	1	1.04292	0.0512457	0.886341	0.0450701	0.16268
YBL079W	1	0.873255	0.152086	0.828299	0.131048	0.0528532
YAL065C	1	1.21677	0.0192647	1.13513	0.013394	0.0694479
YBL078C	1	0.650614	0.16339	0.752422	0.0751205	-0.145381
YAL064C-A	1	1.19528	0.0485518	1.1175	0.0104305	0.0672869
YBL075C	1	1.19961	0.0120702	1.09392	0.0217879	0.0922267
YAL062W	1	1.22557	0.0287476	1.11014	0.0173283	0.0989186
YBL072C	1	0.294119	0.0793956	0.467253	0.133548	-0.462887
YAL061W	1	1.12126	0.0405727	1.12939	0.0379738	-0.00721996
YBL071C	1	1.08232	0.0398397	0.973302	0.0630333	0.106165
YAL060W	1	1.08351	0.0338124	1.07669	0.0074857	0.00631658
YBL070C	1	1.2111	0.0149977	1.0777	0.0286684	0.116701
YAL059W	1	1.07545	0.0423033	1.00524	0.0276445	0.0675105
YBL069W	1	1.09231	0.0195553	1.06278	0.0204609	0.0274088
YAL058W	1	0.981293	0.0382291	0.969674	0.0343692	0.0119105
YBL068W	1	1.04009	0.00621266	1.01462	0.0159007	0.0247937
YAL058C-A	1	0.985322	0.0494771	0.952141	0.0252646	0.0342551
YBL067C	1	1.07426	0.0098125	0.95335	0.0189094	0.119404
YAL056W	1	1.02546	0.0669249	0.977433	0.0328245	0.0479692
YBL066C	1	0.961894	0.0323518	0.946196	0.0363899	0.0164544
YAL055W	1	0.804165	0.0416384	0.813587	0.0433434	-0.0116493
YBL065W	1	1.23661	0.060708	1.0263	0.0161842	0.186412
YOR202W	1	1.14798	0.0585227	1.17584	0.121361	-0.023985
YOR202W	1	1.19438	0.116782	1.38624	0.177462	-0.148966
YBR090C	1	1.03919	0.0676836	1.10752	0.0105845	-0.0636828
YBR199W	1	1.22124	0.0326678	1.14148	0.0272121	0.0675434
YBR084W	1	0.980845	0.050296	1.02449	0.027606	-0.0435369
YBR197C	1	1.19856	0.0441405	1.08092	0.034935	0.10331
YBR084C-A	1	1.12544	0.0345116	0.872435	0.0261724	0.254644
YBR195C	1	1.09231	0.0838162	0.991944	0.0710166	0.0963881
YBR083W	1	1.11619	0.0343201	1.12062	0.0332545	-0.00396252
YBR194W	1	0.978905	0.0489962	0.875055	0.0318073	0.112148
YBR082C	1	0.931601	0.0511158	0.919493	0.043312	0.0130828
YBR189W	1	1.0283	0.0336822	1.02903	0.058854	-0.000707382
YBR077C	1	1.3842	0.0207515	1.13171	0.033527	0.201393
YBR188C	1	1.22468	0.0143865	1.07407	0.0197361	0.131223
YBR076W	1	0.753876	0.0972637	0.94942	0.0109621	-0.230623
YBR187W	1	0.939361	0.024472	1.02046	0.0268785	-0.0828096
YBR075W	1	1.13813	0.0431208	0.981262	0.0455119	0.148299
YBR186W	1	1.10097	0.045595	0.995773	0.0172661	0.100428
YBR074W	1	1.01442	0.0238583	0.968969	0.00564291	0.04584
YBR185C	1	1.00278	0.0374762	0.980255	0.0284097	0.0227197
YBR073W	1	0.984725	0.047413	0.933902	0.0224851	0.0529904
YBR184W	1	0.952791	0.041378	0.926647	0.0297068	0.0278228
YBR072W	1	0.953686	0.0586139	0.933197	0.0308784	0.0217186
YBR183W	1	0.964878	0.0232329	0.958993	0.0353985	0.00611791
YOR202W	1	1.03054	0.0282228	1.118	0.10557	-0.0814641
YOR202W	1	1.04277	0.123665	1.29948	0.139641	-0.220083
YAR027W	1	1.12962	0.0734389	1.13412	0.0311647	-0.0039795
YBL094C	1	0.218015	0.426534	0.314592	0.473739	-0.366713
YAR023C	1	1.16096	0.0490955	1.08969	0.0448853	0.0633547
YBL091C-A	1	0.974578	0.0334096	1.04837	0.0393259	-0.0729904
YAR020C	1	1.19916	0.0387659	1.06762	0.0366019	0.116189
YBL091C	1	1.13648	0.0615929	1.05553	0.023005	0.0738997
YAR018C	1	0.971593	0.0746815	1.00786	0.0584815	-0.0366521
YBL089W	1	1.02516	0.0149462	1.07044	0.0196922	-0.0432175
YAR015W	1	1.16424	0.0242582	1.02782	0.0106692	0.124632
YBL088C	1	1.21244	0.0371623	1.09301	0.00951766	0.103697
YAR014C	1	1.16529	0.020073	1.00031	0.0135067	0.152659
YBL087C	1	0.965773	0.0624374	0.881806	0.0392216	0.0909571
YAR003W	1	0.678966	0.0487593	0.862761	0.0186879	-0.239567
YBL086C	1	1.36883	0.0207937	1.01109	0.0345925	0.302925
YAR002W	1	0.978756	0.0493954	0.887852	0.0473545	0.0974771
YBL085W	1	1.07635	0.0603037	1.06581	0.0629672	0.00984303
YAR002C-A	1	1.01487	0.0198648	1.01109	0.0289357	0.00373024
YBL083C	1	0.906383	0.0290849	0.947405	0.0264605	-0.0442652
YAL068C	1	1.09261	0.0494149	0.971589	0.0173224	0.117395
YBL082C	1	1.0462	0.0509575	0.931585	0.04074	0.116037
YAL067C	1	1.08456	0.0341118	0.94287	0.0163606	0.139996
YBL081W	1	0.852811	0.0453125	0.957683	0.0313632	-0.115979
YOR202W	1	0.944882	0.0892204	1.14319	0.0842862	-0.190521
YOR202W	1	0.874001	0.0339911	1.29606	0.169858	-0.394
YBR104W	1	1.05441	0.0579089	1.10934	0.0607006	-0.0507787
YBR212W	1	1.09694	0.0290026	1.03689	0.0421847	0.0563037
YBR103W	1	1.06799	0.0229804	1.00454	0.0269549	0.0612505
YBR210W	1	1.07948	0.048652	1.01955	0.0410421	0.057116
YBR101C	1	1.06963	0.0135149	1.00696	0.0164069	0.0603817
YBR209W	1	1.08829	0.0350134	1.013	0.0340224	0.0716838
YBR100W	1	0.976667	0.0209757	1.00051	0.00384324	-0.0241185
YBR208C	1	0.811924	0.116037	0.737206	0.0904849	0.096539
YBR099C	1	0.964132	0.0437171	0.974914	0.0399792	-0.0111212
YBR207W	1	1.16155	0.0355239	1.03759	0.0391082	0.112858
YBR098W	1	1.04322	0.0430381	0.994261	0.0237053	0.0480677
YBR206W	1	1.03024	0.0444088	1.0388	0.0389	-0.00827644
YBR095C	1	0.868778	0.140661	0.782249	0.113144	0.104915
YBR205W	1	1.10664	0.0350324	1.04323	0.020627	0.0590034
YBR094W	1	1.115	0.0574115	1.00393	0.0492855	0.104924
YBR204C	1	0	0	0	0	0
YBR093C	1	0.360971	0.0237579	0.53779	0.0219695	-0.39867
YBR203W	1	0.988754	0.0392878	0.945289	0.0293738	0.0449548
YBR092C	1	0.974876	0.0382955	0.936119	0.0109621	0.0405676
YBR201W	1	1.13186	0.0432528	0.937328	0.0303871	0.188583
YBR090C-A	1	1.01845	0.0522418	0.985192	0.0577396	0.0331996
YBR200W	1	0	0	0	0	0
YOR202W	1	1.06098	0.0708294	1.13352	0.100197	-0.0661371
YOR202W	1	0.821474	0.0862607	0.937631	0.139037	-0.132255
YAR047C	1	1.04456	0.0307076	1.04606	0.0587659	-0.00142716
YBR001C	1	0.941599	0.045522	1.01351	0.0199982	-0.0735928
YAR044W	1	1.05262	0.0603669	1.00635	0.0372661	0.0449505
YBL107C	1	0.797151	0.0810465	0.883519	0.0671246	-0.102869
YAR043C	1	1.06247	0.0248602	1.05281	0.0408841	0.00913706
YBL106C	1	0.988008	0.0561807	1.04918	0.0411113	-0.0600727
YAR042W	1	1.01069	0.0496472	1.07518	0.0298096	-0.061852
YBL104C	1	1.00338	0.0309196	0.949017	0.0355833	0.0557004
YAR040C	1	1.06874	0.0424578	1.09704	0.0223144	-0.0261402
YBL103C	1	0.771186	0.044702	0.746578	0.0145192	0.0324302
YAR037W	1	1.14708	0.0386505	1.05462	0.0289132	0.0840386
YBL102W	1	1.00114	0.02864	0.997687	0.0151149	0.00345405
YAR035W	1	1.02069	0.0345202	1.02852	0.0271312	-0.00764612
YBL101C	1	1.0656	0.0771377	0.925942	0.0662119	0.140486
YAR031W	1	0.958312	0.0572364	0.987107	0.00940678	-0.0296046
YBL100C	1	1.09515	0.0267977	1.00393	0.0292296	0.0869643
YAR030C	1	1.14693	0.0345391	1.02489	0.0357759	0.1125
YBL098W	1	0.945628	0.02241	0.945289	0.034094	0.000359008
YAR029W	1	0.986068	0.081884	0.96514	0.0125599	0.0214521
YBL096C	1	1.05188	0.0107261	0.910121	0.0209206	0.144752
YAR028W	1	0.93369	0.0471089	0.918183	0.0398335	0.0167485
YBL095W	1	1.02442	0.0275796	0.962822	0.058823	0.0620114
YOR202W	1	0.993231	0.069399	1.09452	0.0876686	-0.0971119
YOR202W	1	1.01248	0.113126	1.28155	0.132923	-0.235664
YBR121C	1	0.594655	0.0922818	0.906796	0.0475314	-0.421936
YBR223C	1	0.830876	0.0667578	0.992347	0.0700677	-0.177593
YBR119W	1	0.92414	0.100956	1.00928	0.0499161	-0.0881243
YBR222C	1	1.13126	0.0278538	1.04253	0.00949559	0.0816851
YBR116C	1	0.978756	0.0922368	1.04001	0.0568911	-0.0607026
YBR221C	1	0.687472	0.0857526	0.871528	0.0246527	-0.237227
YBR115C	1	0.0847589	0.00499397	0.0658004	0.00593638	0.253184
YBR220C	1	1.04337	0.0345855	1.05986	0.0368513	-0.0156815
YBR114W	1	0.998752	0.0319226	1.01532	0.0365569	-0.0164542
YBR219C	1	1.02621	0.0350981	0.985192	0.0621308	0.0407897
YBR113W	1	1.06948	0.02039	0.986603	0.0145825	0.0806635
YBR218C	1	1.10843	0.017484	1.0125	0.0213764	0.0905229
YBR111C	1	1.0186	0.0438747	0.976123	0.0234157	0.042594
YBR217W	1	0.947419	0.0361186	0.926849	0.0221686	0.0219512
YBR108W	1	1.08276	0.0177536	0.969574	0.014826	0.110416
YBR216C	1	0.947419	0.0329334	0.96776	0.0336215	-0.0212425
YBR107C	1	0.956223	0.0216698	0.953652	0.0185498	0.00269199
YBR215W	1	0.895937	0.0813587	0.768948	0.0692196	0.152847
YBR106W	1	0.0156685	0.0309403	0.0291215	0.051494	-0.619826
YBR214W	1	1.0092	0.093242	0.920198	0.0715786	0.0923218
YBR105C	1	0.946524	0.0392753	0.861552	0.0212175	0.0940605
YBR213W	1	0.934884	0.0286151	0.913749	0.0290412	0.0228668
YOR202W	1	0.815953	0.0400319	1.00676	0.119933	-0.210132
YOR202W	1	0.875792	0.0820395	1.1705	0.144385	-0.290059
YBL015W	1	1.02308	0.057308	1.04847	0.0357986	-0.0245224
YBR016W	1	0.69941	0.0585835	0.688637	0.0473226	0.0155225
YBL013W	1	0.901906	0.0310652	1.00434	0.0223798	-0.107574
YBR015C	1	0.913396	0.0432363	0.968868	0.034697	-0.058959
YBL011W	1	0.861466	0.059962	0.988417	0.0188348	-0.137469
YBR014C	1	1.05501	0.0613737	1.02197	0.0280229	0.0318152
YBL010C	1	1.06098	0.0887781	1.06671	0.0474369	-0.00539022
YBR013C	1	1.10351	0.0346142	1.02751	0.0505761	0.0713504
YBL009W	1	0.942196	0.0463647	0.988518	0.0299256	-0.047993
YBR012C	1	1.15424	0.0358447	0.986099	0.0239239	0.157443
YBL008W	1	0.886088	0.0357821	0.927252	0.0107677	-0.0454086
YBR010W	1	0.837292	0.0730431	0.916873	0.0331567	-0.0907957
YBL007C	1	0.684189	0.0620547	0.74688	0.0351892	-0.0876703
YBR009C	1	0.758801	0.0615898	0.864474	0.0335738	-0.130382
YBL005W	1	1.07605	0.0353979	0.954257	0.0201439	0.120119
YBR008C	1	0.965624	0.023957	0.947707	0.00548105	0.0187291
YBL003C	1	0.90683	0.0956538	0.747787	0.0952408	0.192837
YBR007C	1	1.01054	0.0338041	0.946901	0.0350201	0.0650459
YBL001C	1	0.994872	0.119051	0.899541	0.0724774	0.100729
YBR006W	1	0.870718	0.0876578	0.874551	0.0218211	-0.00439214
YAR050W	1	1.07277	0.0342243	0.868203	0.0153059	0.211571
YBR005W	1	0.964729	0.0236175	0.852987	0.0187454	0.123103
YOR202W	1	0.952045	0.0690369	1.02721	0.102938	-0.0759913
YOR202W	1	0.877433	0.146303	1.22683	0.143792	-0.335188
YOR202W	1	1.11261	0.106757	1.18028	0.142015	-0.0590404
YOR202W	1	0.989052	0.1813	1.05563	0.0998632	-0.0651439
YOR202W	1	1.06725	0.125217	1.05653	0.0976408	0.0100863
YOR202W	1	0.912501	0.176953	1.05926	0.127407	-0.149133
YOR202W	1	0.992186	0.276875	1.10037	0.167779	-0.10349
YOR202W	1	1.1232	0.238888	1.105	0.138215	0.0163369
YOR202W	1	1.02994	0.229309	1.13251	0.155133	-0.0949387
YOR202W	1	1.22154	0.253707	1.11972	0.162273	0.0870397
YOR202W	1	1.08366	0.149945	1.08092	0.154906	0.00253125
YOR202W	1	1.08844	0.204832	1.1308	0.187175	-0.0381841
YOR202W	1	0.912202	0.262675	0.93229	0.118491	-0.0217822
YOR202W	1	1.12186	0.106853	1.05976	0.172985	0.0569471
YOR202W	1	1.09963	0.15439	1.01099	0.147598	0.0840423
YOR202W	1	1.11634	0.126485	1.01421	0.156526	0.0959423
YOR202W	1	1.17946	0.141838	0.984285	0.128714	0.180897
YOR202W	1	1.13022	0.182829	0.978844	0.168244	0.143793
YOR202W	1	1.04053	0.117846	1.00847	0.124462	0.0313007
YOR202W	1	0.960849	0.173119	0.953955	0.141881	0.00720109
YOR202W	1	1.11201	0.182015	0.911532	0.162256	0.1988
YOR202W	1	0.963834	0.200861	0.951637	0.146137	0.0127348
YOR202W	1	1.0462	0.0511599	0.868303	0.0483548	0.186383
YOR202W	1	0.893549	0.140709	0.859738	0.129425	0.0385736
YOR202W	1	0.993977	0.113218	0.98358	0.0877285	0.0105147
YOR202W	2	0.89681	0.195102	1.05258	0.119855	-0.160158
YOR202W	2	0.904412	0.0331295	1.07682	0.0908173	-0.174484
YOR202W	2	0.942272	0.0654823	1.21903	0.061534	-0.257516
YOR202W	2	1.03071	0.0574302	1.1441	0.0837439	-0.104373
YOR202W	2	0.984956	0.0689413	1.14139	0.0865209	-0.147403
YOR202W	2	1.00016	0.0505535	1.15054	0.106296	-0.140072
YOR202W	2	0.971947	0.0485313	1.13143	0.0908933	-0.151938
YOR202W	2	1.06155	0.0176935	1.18554	0.080952	-0.110463
YOR202W	2	1.01405	0.0627882	1.19258	0.101349	-0.16217
YOR202W	2	1.21899	0.149307	1.21782	0.0921294	0.000958113
YOR202W	2	1.15876	0.173881	1.17639	0.0881429	-0.015094
YOR202W	2	1.12441	0.15994	1.18111	0.0725746	-0.0491979
YOR202W	2	1.1899	0.16755	1.18433	0.0351581	0.0046904
YOR202W	2	1.07369	0.0896054	1.12862	0.0461731	-0.0498925
YOR202W	2	1.15219	0.208779	1.10307	0.0212946	0.0435635
YOR202W	2	1.05644	0.144866	1.10579	0.066863	-0.0456528
YOR202W	2	1.17119	0.240587	1.13475	0.0391417	0.031607
YOR202W	2	1.04124	0.381717	1.05439	0.157017	-0.0125575
YOR202W	2	1.11476	0.20953	1.08788	0.0330535	0.0244083
YOR202W	2	1.14561	0.130294	1.13344	0.0133444	0.0106756
YOR202W	2	0.900903	0.0801957	1.05781	0.0471511	-0.160561
YOR202W	2	0.856172	0.0859838	0.998274	0.0488371	-0.153556
YOR202W	2	0.764226	0.0423937	0.94115	0.0348383	-0.208239
YOR202W	2	0.872837	0.243514	0.927271	0.01659	-0.0604968
YOR202W	2	0.881315	0.105983	1.21159	0.133449	-0.318271
YCR076C	2	1.15569	0.0645921	1.18483	0.0644097	-0.0249023
YDL090C	2	0	0	0	0	0
YCR075C	2	1.20262	0.0423167	1.18735	0.0702583	0.0127773
YDL089W	2	1.10029	0.0424511	1.08054	0.0236107	0.0181129
YCR073W-A	2	1.19662	0.0291598	1.11635	0.0336144	0.0694441
YDL088C	2	1.09532	0.042171	1.06284	0.030411	0.0301025
YCR073C	2	1.08714	0.0234829	1.16532	0.012672	-0.0694525
YDL086W	2	1.18128	0.0286148	1.13354	0.0140143	0.0412464
YCR071C	2	0.0853687	0.0118396	0.459814	0.0333453	-1.68384
YDL085W	2	1.28243	0.0209759	1.20616	0.0251494	0.0613195
YCR069W	2	1.26182	0.0550608	1.21269	0.0331628	0.0397117
YDL083C	2	0.609714	0.114675	0.753181	0.0762765	-0.211316
YCR068W	2	1.05965	0.0736007	1.08909	0.0340265	-0.0274004
YDL082W	2	0.766711	0.0918501	0.850736	0.0516291	-0.103992
YCR067C	2	1.04299	0.0421331	1.15567	0.0200455	-0.102588
YDL081C	2	0.251428	0.088382	0.331283	0.0799154	-0.275815
YCR065W	2	1.0405	0.081336	1.08044	0.036546	-0.0376638
YDL080C	2	0.854857	0.092628	0.957342	0.0697743	-0.113226
YCR063W	2	0.260492	0.043323	0.312174	0.0552086	-0.180991
YDL079C	2	0.96683	0.0931758	1.0209	0.0281397	-0.0544198
YCR062W	2	0.862604	0.202174	0.94477	0.138484	-0.0909856
YDL078C	2	0.886285	0.0560625	0.954827	0.0194586	-0.0744915
YOR202W	2	0.983787	0.0653254	1.10558	0.0681369	-0.11672
YOR202W	2	1.01712	0.118701	1.33499	0.136129	-0.271951
YBR235W	2	1.11228	0.0294045	1.16754	0.0278216	-0.0484851
YCL036W	2	1.15526	0.0121941	1.19499	0.0391942	-0.0338184
YBR233W	2	1.09839	0.0484775	1.08336	0.0567961	0.0137816
YCL035C	2	1.16125	0.0157404	1.10156	0.0244158	0.0527673
YBR232C	2	1.05118	0.0523082	1.08638	0.0204877	-0.0329373
YCL034W	2	1.18142	0.0231659	1.13163	0.0141469	0.0430573
YBR231C	2	0.719641	0.104586	0.92013	0.0752834	-0.245763
YCL033C	2	1.19882	0.017518	1.17639	0.0361959	0.0188875
YBR230C	2	1.24442	0.0208232	1.14471	0.0165166	0.083525
YCL032W	2	0.307708	0.0897694	0.503663	0.0576483	-0.492757
YBR229C	2	1.09927	0.034566	1.12831	0.0170561	-0.0260788
YCL030C	2	0.0654883	0.0275294	0.0357029	0.0259496	0.606639
YBR228W	2	1.22571	0.0359665	1.16211	0.0380416	0.0532899
YCL029C	2	1.10716	0.0367908	1.03207	0.015186	0.0702374
YBR227C	2	1.00352	0.0377415	1.0907	0.0276173	-0.0833043
YCL028W	2	1.19896	0.0390595	1.11816	0.023573	0.0697764
YBR226C	2	0.979402	0.0318801	1.0373	0.034438	-0.0574309
YCL027W	2	1.12894	0.0931255	1.06073	0.0582843	0.0623252
YBR225W	2	0.891694	0.0691122	0.943262	0.0508585	-0.0562206
YCL026C-A	2	1.09474	0.0580362	1.06928	0.0216264	0.0235307
YBR224W	2	0.734844	0.0968578	0.895289	0.0464909	-0.197489
YCL026C	2	0.997674	0.0931891	1.06425	0.0390881	-0.0645983
YOR202W	2	0.931162	0.0389865	1.17991	0.0992276	-0.236757
YOR202W	2	1.05161	0.0958051	1.3553	0.144683	-0.253699
YCR089W	2	1.13362	0.0135572	1.13073	0.0189755	0.00255587
YDL110C	2	0.949289	0.0302908	1.05892	0.0492845	-0.109291
YCR088W	2	1.25612	0.0306791	0.974942	0.0332554	0.253405
YDL109C	2	1.10132	0.0414187	1.08044	0.0382551	0.0191355
YCR087W	2	1.23463	0.0273362	1.15416	0.0505154	0.0673988
YDL106C	2	1.14312	0.0117041	1.12278	0.0101506	0.017954
YCR087C-A	2	1.19896	0.0374508	1.10015	0.0432944	0.0860074
YDL104C	2	0.988172	0.013596	1.0201	0.0170181	-0.0317971
YCR086W	2	1.11637	0.033499	1.04343	0.0196212	0.0675696
YDL100C	2	1.05702	0.0305003	1.05379	0.0457753	0.0030633
YCR085W	2	1.16403	0.0574203	1.1433	0.0581885	0.0179672
YDL099W	2	1.2146	0.068618	1.15144	0.0812821	0.0534007
YCR083W	2	1.24384	0.0148413	1.13757	0.0337655	0.0893125
YDL096C	2	1.05088	0.0254755	1.06123	0.0156668	-0.00979955
YCR082W	2	1.12558	0.0221216	1.06707	0.0308592	0.0533872
YDL095W	2	1.08319	0.0406915	1.06194	0.00315695	0.0198156
YCR081W	2	0.13697	0.0075241	0.450662	0.012778	-1.19095
YDL094C	2	1.00951	0.0295441	1.02231	0.0132383	-0.0125961
YCR079W	2	1.11783	0.057309	1.06747	0.0325256	0.0461033
YDL093W	2	1.02428	0.0363698	0.994955	0.025044	0.029046
YCR077C	2	0.78586	0.0466725	0.854557	0.0282469	-0.0838048
YDL091C	2	1.00133	0.143724	1.07974	0.0581273	-0.0753901
YOR202W	2	1.10702	0.0948725	1.2498	0.111814	-0.121318
YOR202W	2	1.07003	0.0456254	1.39583	0.185242	-0.265803
YBR250W	2	1.14371	0.023952	1.11916	0.0145899	0.0216953
YCL049C	2	1.14429	0.0244325	1.10046	0.0353196	0.0390622
YBR249C	2	1.05205	0.0371019	1.05339	0.00986218	-0.00126794
YCL048W	2	1.23682	0.0470915	1.15044	0.0502471	0.0724026
YBR248C	2	0.0850764	0.00524076	0.0460618	0.00667117	0.613565
YCL047C	2	1.2282	0.0154591	1.15285	0.0220644	0.0633091
YBR246W	2	1.10117	0.0258662	1.0547	0.034419	0.0431208
YCL046W	2	1.20759	0.0295629	1.07964	0.0202516	0.112
YBR245C	2	1.0693	0.0386898	1.07853	0.0246524	-0.0085934
YCL045C	2	1.24369	0.0366029	1.1252	0.0339307	0.100129
YBR244W	2	1.22586	0.0406017	1.10438	0.0410442	0.104361
YCL044C	2	0.543349	0.0135403	0.965991	0.0125995	-0.575403
YBR242W	2	1.18873	0.0305138	1.07582	0.0287879	0.0998074
YCL042W	2	1.20159	0.0578348	1.09362	0.0453027	0.0941594
YBR241C	2	1.12777	0.0724867	1.0203	0.0428561	0.100149
YCL040W	2	1.16827	0.0584854	1.06857	0.00926352	0.0891951
YBR240C	2	1.01083	0.0371418	1.02714	0.0142434	-0.0160047
YCL039W	2	1.0332	0.139683	0.987714	0.0446319	0.0450184
YBR239C	2	1.18405	0.0220183	1.03156	0.0205189	0.137867
YCL038C	2	0.862751	0.0277417	0.909067	0.0261937	-0.0522935
YBR238C	2	0.885116	0.0282541	0.959554	0.0374557	-0.0807501
YCL037C	2	0	0	0.0046263	0.00925259	0
YOR202W	2	1.04445	0.083854	1.29194	0.112825	-0.212656
YOR202W	2	1.06287	0.0428519	1.35721	0.181078	-0.244462
YCR105W	2	1.18902	0.00657211	1.13706	0.0290028	0.044683
YDL125C	2	1.01273	0.0465796	1.06536	0.0328669	-0.0506584
YCR102W-A	2	1.04197	0.0377162	1.09633	0.0052593	-0.0508601
YDL124W	2	1.07193	0.0383614	1.09683	0.0347142	-0.0229646
YCR102C	2	1.20773	0.0111608	1.16623	0.0325148	0.0349703
YDL123W	2	1.19122	0.0135991	1.08839	0.0329589	0.0902779
YCR101C	2	1.20189	0.0580266	1.1083	0.061481	0.0810655
YDL122W	2	1.19195	0.0213802	1.06747	0.0163986	0.110299
YCR100C	2	1.23697	0.0299388	1.11323	0.0286432	0.105401
YDL121C	2	1.19736	0.0572135	1.0916	0.0539709	0.0924661
YCR099C	2	1.22337	0.0359791	1.11363	0.020461	0.0939885
YDL119C	2	1.1766	0.0120152	1.04112	0.0280814	0.122332
YCR098C	2	1.21153	0.0296808	1.11212	0.0224837	0.0856183
YDL118W	2	1.06492	0.0644629	1.002	0.0641033	0.060903
YCR095C	2	1.28959	0.0379015	1.11695	0.0155128	0.143727
YDL117W	2	0.868159	0.0474243	0.905447	0.0523111	-0.0420533
YCR092C	2	1.13991	0.0505084	1.04916	0.0236792	0.0829531
YDL114W	2	0.974578	0.0372766	1.01447	0.00812828	-0.0401137
YCR091W	2	1.10365	0.0286233	0.997369	0.0165358	0.101261
YDL113C	2	0.870206	0.0853185	0.945172	0.0547509	-0.0826378
YCR090C	2	1.05615	0.0480664	1.03176	0.0369701	0.0233557
YDL112W	2	1.03159	0.119542	1.06817	0.0682248	-0.0348494
YOR202W	2	1.21665	0.0821514	1.31437	0.138838	-0.0772565
YOR202W	2	1.05951	0.0215686	1.32594	0.16285	-0.224315
YBR269C	2	1.23273	0.0542442	1.11443	0.0410548	0.100884
YCL069W	2	1.18288	0.0348713	1.09673	0.0165684	0.0756183
YBR267W	2	0.307708	0.055511	0.630383	0.0462834	-0.717178
YCL064C	2	1.20393	0.0533237	1.09543	0.0307935	0.09445
YBR266C	2	0.865528	0.050944	0.769574	0.0413867	0.117502
YCL063W	2	1.04767	0.0173085	1.04987	0.0106505	-0.00209785
YBR264C	2	1.26694	0.0495284	1.14813	0.0426082	0.0984706
YCL062W	2	1.00294	0.0360456	0.972327	0.0348901	0.0309955
YBR263W	2	1.14897	0.0165865	1.13314	0.0326098	0.0138723
YCL061C	2	0.921661	0.0431699	0.980071	0.0239721	-0.0614476
YBR262C	2	1.1747	0.038077	1.07199	0.0163455	0.0914906
YCL060C	2	1.10658	0.0305343	1.01406	0.0324224	0.087306
YBR261C	2	1.01726	0.0273357	1.05741	0.00876763	-0.0387081
YCL057W	2	1.2073	0.0133454	1.07481	0.0163356	0.116239
YBR260C	2	1.1766	0.0610208	1.07873	0.0492813	0.0868409
YCL056C	2	1.19195	0.0295017	1.11192	0.0219532	0.0694991
YBR259W	2	1.04416	0.0600152	1.00723	0.0433293	0.0360127
YCL055W	2	1.12748	0.0306382	1.02623	0.0336962	0.0940912
YBR258C	2	1.08801	0.0590852	0.977657	0.0446971	0.106949
YCL051W	2	1.09488	0.0480999	0.994151	0.0263784	0.0965141
YBR255W	2	0.812026	0.081333	0.878192	0.0309229	-0.0783322
YCL050C	2	1.02647	0.124578	1.02	0.0325968	0.00632665
YOR202W	2	1.02589	0.0715533	1.20354	0.142662	-0.159711
YOR202W	2	1.08421	0.164969	1.3539	0.147057	-0.222132
YDL020C	2	0.693913	0.0549829	0.866626	0.00547046	-0.22226
YDL135C	2	1.17265	0.00510861	1.07923	0.0135723	0.0830148
YDL019C	2	1.17587	0.0294998	1.06948	0.0223658	0.0948338
YDL134C-A	2	1.18888	0.0383674	1.07209	0.0374062	0.103395
YDL018C	2	1.17879	0.0390872	1.08366	0.0364795	0.0841449
YDL134C	2	1.07661	0.0493694	1.08909	0.010876	-0.0115249
YDL013W	2	0.669209	0.0833812	0.583316	0.0485474	0.137368
YDL133W	2	1.17747	0.0247724	1.09553	0.0523966	0.0721364
YDL012C	2	1.20949	0.0195713	1.06948	0.0305394	0.123025
YDL133C-A	2	1.02852	0.0370177	1.05459	0.0397219	-0.0250374
YDL011C	2	1.19005	0.0164995	1.07662	0.0262349	0.100166
YDL131W	2	1.12924	0.0382305	1.06425	0.0221038	0.0592712
YDL010W	2	1.12748	0.0433306	1.0564	0.0284137	0.0651149
YDL130W-A	2	1.14473	0.035214	1.10951	0.0349287	0.0312539
YDL006W	2	0.0967707	0.00604836	0.214218	0.0329343	-0.794648
YDL130W	2	0.911428	0.0236859	0.872861	0.0287485	0.043236
YDL002C	2	0.308438	0.0444321	0.596993	0.135903	-0.660384
YDL129W	2	1.10468	0.0221493	0.980674	0.0259309	0.119068
YDL001W	2	0.963614	0.0404963	0.88322	0.0372392	0.0871164
YDL128W	2	0.909382	0.0622047	0.949497	0.0282411	-0.0431675
YCR106W	2	1.05059	0.0539344	0.95171	0.0221376	0.0988482
YDL127W	2	0.944757	0.0432174	0.986407	0.0202133	-0.043141
YOR202W	2	0.971508	0.0847181	1.21993	0.156883	-0.227703
YOR202W	2	1.03159	0.0309675	1.31568	0.171711	-0.243253
YBR281C	2	1.17981	0.0339048	1.10941	0.0373706	0.0615317
YCR011C	2	1.24823	0.0335432	1.13887	0.0364656	0.0916833
YBR280C	2	1.13801	0.0336145	1.04061	0.0315197	0.089466
YCR010C	2	1.26445	0.0376299	1.12821	0.0255919	0.114003
YBR278W	2	1.11447	0.0762752	1.00451	0.0448485	0.103881
YCR009C	2	0.284904	0.0344285	0.828509	0.0619682	-1.06748
YBR277C	2	1.19136	0.0159811	1.06365	0.0209292	0.113394
YCR008W	2	0.988172	0.0315133	1.0377	0.0204429	-0.0489033
YBR276C	2	1.22542	0.0412944	1.11614	0.017148	0.0934047
YCR007C	2	1.15262	0.0230272	1.13787	0.0323126	0.0128851
YBR275C	2	1.07646	0.0507684	1.05329	0.0313532	0.0217665
YCR006C	2	1.5609	0.0317062	1.10106	0.0312336	0.348993
YBR274W	2	1.1345	0.0299574	1.02422	0.0323284	0.102257
YCR005C	2	1.2665	0.0450979	1.10267	0.0339656	0.138523
YBR273C	2	1.05044	0.0579952	1.05862	0.0538869	-0.00774991
YCR001W	2	1.2282	0.0117187	1.09472	0.0129791	0.115048
YBR272C	2	1.09795	0.126597	0.997067	0.0499057	0.0963845
YCL076W	2	1.01755	0.0354462	0.998576	0.0282869	0.0188272
YBR271W	2	0.913913	0.0577323	0.975947	0.0260712	-0.065673
YCL075W	2	0.9278	0.016291	0.958649	0.010889	-0.0327085
YBR270C	2	1.10409	0.0248138	0.974439	0.0358048	0.124917
YCL074W	2	0.943003	0.113327	0.993246	0.0450741	-0.0519086
YOR202W	2	1.07237	0.0685742	1.22627	0.168037	-0.134104
YOR202W	2	1.08027	0.073842	1.30542	0.196439	-0.189318
YDL038C	2	1.09547	0.0246854	1.06264	0.0264093	0.0304252
YDL157C	2	0.996212	0.0372154	0.985301	0.021717	0.0110136
YDL037C	2	1.12748	0.0330331	1.02151	0.00823378	0.0987079
YDL156W	2	0.974578	0.0583261	1.00944	0.0326049	-0.0351445
YDL036C	2	1.19545	0.0322126	1.04534	0.0209614	0.134183
YDL155W	2	1.12924	0.0184989	1.05429	0.011285	0.0686707
YDL035C	2	0.974432	0.0149799	1.01658	0.00779371	-0.0423434
YDL154W	2	1.18756	0.0320156	1.04645	0.0172073	0.1265
YDL034W	2	1.22177	0.0105627	1.09905	0.0360969	0.105855
YDL149W	2	0.858073	0.0632838	0.822274	0.0395566	0.0426154
YDL033C	2	0.348492	0.0529549	0.840075	0.0452489	-0.879877
YDL146W	2	1.10848	0.0444677	1.01688	0.0365002	0.0862487
YDL027C	2	1.00571	0.0148	0.770278	0.0419516	0.266701
YDL144C	2	1.11564	0.0454854	1.02291	0.01848	0.0867732
YDL026W	2	1.12792	0.0311313	0.998375	0.021986	0.122002
YDL142C	2	0.95689	0.0360365	0.891467	0.0231213	0.0708198
YDL025C	2	1.1649	0.0714207	0.997973	0.0379067	0.154668
YDL138W	2	1.02472	0.0416246	0.944368	0.0138794	0.0816562
YDL024C	2	0.895933	0.0285031	0.935115	0.0202733	-0.0428039
YDL137W	2	0.988903	0.0440867	0.892473	0.00790027	0.1026
YDL023C	2	0.963614	0.0553004	0.891769	0.0132424	0.0774841
YDL136W	2	0.71087	0.0831511	0.77762	0.052785	-0.0897482
YOR202W	2	1.04401	0.0692596	1.19962	0.13387	-0.138932
YOR202W	2	1.03963	0.0853474	1.27686	0.14605	-0.20554
YBR293W	2	1.11038	0.0149989	1.06686	0.0413802	0.0399771
YCR024C-A	2	1.22995	0.0374478	1.10287	0.038261	0.109061
YBR292C	2	1.0465	0.0488822	0.973131	0.0238109	0.0726855
YCR023C	2	1.22308	0.0167939	1.11514	0.0335887	0.0923957
YBR291C	2	1.07266	0.0485527	0.990631	0.0573617	0.0795587
YCR022C	2	1.25407	0.00499298	1.13626	0.0179923	0.0986554
YBR290W	2	1.06623	0.127547	0.978864	0.0698014	0.0854937
YCR021C	2	1.28229	0.0502472	1.15507	0.0316716	0.104487
YBR289W	2	0.0973554	0.0149036	0.11254	0.0198127	-0.144937
YCR020C-A	2	1.30231	0.0551319	1.15004	0.0508553	0.124347
YBR288C	2	1.11959	0.0601234	0.99757	0.0458858	0.115393
YCR020C	2	1.2225	0.0131041	1.0912	0.0144693	0.113616
YBR287W	2	1.0234	0.0472896	0.939038	0.046848	0.0860318
YCR019W	2	1.163	0.0305772	1.06214	0.0339726	0.0907222
YBR286W	2	1.07749	0.024044	0.952414	0.0147133	0.123388
YCR017C	2	1.2225	0.0312058	1.06043	0.0267089	0.142224
YBR285W	2	1.09518	0.0421051	1.01738	0.021254	0.0736812
YCR016W	2	1.12032	0.0643774	0.985602	0.0341083	0.128115
YBR284W	2	1.07149	0.064645	0.957744	0.0314065	0.112229
YCR015C	2	1.0101	0.0492009	1.01909	0.0374413	-0.008864
YBR283C	2	0.85895	0.105746	0.825794	0.0657993	0.0393653
YCR014C	2	1.10526	0.0879248	1.07018	0.0191959	0.0322528
YOR202W	2	1.06813	0.101695	1.18725	0.113514	-0.105727
YOR202W	2	0.990219	0.0456192	1.24126	0.152574	-0.225953
YDL054C	2	0.952212	0.017064	1.07571	0.0571483	-0.121952
YDL173W	2	0.883069	0.0827788	0.955129	0.0452012	-0.0784426
YDL053C	2	0.993143	0.0385574	0.995961	0.0180637	-0.00283409
YDL172C	2	0.958937	0.0590265	1.02855	0.0708545	-0.0700769
YDL042C	2	0	0	0	0	0
YDL171C	2	0.91786	0.0376205	0.998677	0.0702337	-0.084386
YDL052C	2	1.10512	0.0172202	0.996967	0.00524903	0.102988
YDL170W	2	0.981156	0.0763499	1.00974	0.0460462	-0.0287164
YDL051W	2	1.15116	0.0198711	1.06888	0.0465704	0.0741649
YDL169C	2	1.12894	0.0093965	1.01577	0.0118521	0.105631
YDL048C	2	1.11418	0.0442651	1.00763	0.0165423	0.100519
YDL168W	2	1.06813	0.0130692	0.96589	0.0059215	0.100617
YDL050C	2	1.12719	0.0266816	0.992139	0.0292009	0.127619
YDL167C	2	1.1038	0.0265875	0.953721	0.00918163	0.146143
YDL046W	2	1.00615	0.0851058	0.956034	0.0274942	0.0510952
YDL162C	2	1.03583	0.0607853	0.990832	0.0419473	0.0444103
YDL041W	2	0	0	0.000402287	0.000804573	0
YDL161W	2	1.0886	0.00878212	0.997771	0.0133115	0.0871213
YDL040C	2	0.983495	0.0645647	0.989424	0.063373	-0.00601073
YDL160C	2	0.00570099	0.011402	0.00895088	0.0179018	-0.451111
YDL039C	2	1.12134	0.0287895	1.02402	0.0224236	0.0907893
YDL159W	2	0	0	0.00382172	0.00737769	0
YOR202W	2	1.04314	0.0398209	1.1956	0.137852	-0.136413
YOR202W	2	0.953089	0.0375314	1.19771	0.126552	-0.228456
YCL006C	2	1.01507	0.0541509	1.07893	0.0402461	-0.0610154
YCR037C	2	1.20744	0.0340076	1.06143	0.0129421	0.128883
YCL002C	2	1.04197	0.0454653	0.978261	0.024026	0.063089
YCR036W	2	1.12441	0.0487155	1.04755	0.0282041	0.0708015
YCL001W-A	2	1.12032	0.0583683	1.08155	0.0773329	0.03522
YCR034W	2	1.01141	0.0256938	1.10086	0.0324209	-0.0847391
YCL001W	2	1.09284	0.0178698	1.00582	0.0236846	0.0829766
YCR033W	2	1.16651	0.0424421	1.07461	0.0271861	0.0820613
YBR301W	2	1.05965	0.0439417	1.00511	0.014577	0.0528424
YCR032W	2	1.09781	0.0152363	1.05902	0.0136481	0.0359709
YBR300C	2	1.0924	0.0316662	0.981177	0.0153643	0.107378
YCR031C	2	1.0332	0.0380501	0.957543	0.0175087	0.0760415
YBR298C	2	1.05468	0.0320703	0.92003	0.0263695	0.136591
YCR030C	2	1.19458	0.0115077	1.06847	0.0156875	0.111562
YBR297W	2	1.09898	0.0333528	0.934713	0.0240532	0.161895
YCR028C-A	2	0.11709	0.00451345	0.754187	0.0318753	-1.8627
YBR296C	2	1.10029	0.0819917	1.01225	0.0628017	0.0833963
YCR027C	2	1.16914	0.00729531	1.01718	0.0181713	0.139235
YBR295W	2	0.974578	0.0604202	0.903636	0.0507885	0.0755772
YCR026C	2	1.12573	0.0947066	0.999984	0.0755309	0.118445
YBR294W	2	0.908505	0.148061	0.885735	0.122365	0.0253827
YCR025C	2	1.13523	0.0322479	1.04313	0.0636334	0.0846091
YOR202W	2	0.988319	0.0663671	1.09975	0.102223	-0.106834
YOR202W	2	0.836731	0.0485022	1.20937	0.148055	-0.368356
YDL077C	2	0.338259	0.0560038	0.672623	0.128529	-0.687373
YDL184C	2	0.722418	0.116307	0.931998	0.0641681	-0.254726
YDL076C	2	0.589834	0.133931	0.875778	0.0458983	-0.395272
YDL183C	2	0.884531	0.0996154	0.907156	0.0595049	-0.025257
YDL074C	2	0.210937	0.0423005	0.55063	0.087092	-0.959504
YDL182W	2	0.810711	0.125398	0.857072	0.0404006	-0.0556103
YDL071C	2	1.03071	0.0563525	0.995056	0.0411756	0.0352047
YDL181W	2	0.954113	0.0505578	0.925159	0.0577459	0.0308164
YDL070W	2	0.896226	0.0154729	0.968706	0.00929622	-0.0777692
YDL180W	2	0.685581	0.0834795	0.795622	0.0289225	-0.148858
YDL066W	2	1.00498	0.0681397	0.92003	0.0501403	0.0883202
YDL179W	2	0.900757	0.0207362	0.940244	0.00835088	-0.0429042
YDL065C	2	0.811003	0.0310433	0.748253	0.0240633	0.0805304
YDL178W	2	1.06404	0.0371265	0.929081	0.042203	0.135632
YDL062W	2	0.940079	0.0442956	0.836354	0.0406011	0.116912
YDL177C	2	1.02384	0.028192	0.965689	0.027594	0.0584738
YDL061C	2	0.324664	0.0498792	0.335909	0.052992	-0.0340495
YDL176W	2	1.05235	0.0711217	0.911682	0.0491914	0.143485
YDL059C	2	0.997382	0.0571377	0.886841	0.034894	0.117468
YDL175C	2	0.964199	0.0526311	0.851641	0.0469315	0.124133
YDL056W	2	0.982764	0.0266731	0.868738	0.0238279	0.123327
YDL174C	2	0.957329	0.0645866	0.904642	0.0243073	0.0566073
YOR202W	2	0.934378	0.046147	1.05339	0.0927702	-0.119885
YOR202W	2	0.855149	0.116886	1.18302	0.091267	-0.324554
YCL025C	2	0.731335	0.174489	0.850434	0.0883383	-0.150875
YCR061W	2	0.803694	0.188826	0.942658	0.0824922	-0.159485
YCL024W	2	0.739668	0.124	0.955431	0.0251164	-0.255962
YCR060W	2	0.923123	0.127541	0.980574	0.0554558	-0.0603757
YCL023C	2	0.838339	0.0876808	0.992743	0.0105282	-0.16905
YCR059C	2	1.07749	0.0818039	1.03609	0.0389402	0.0391791
YCL022C	2	0.895787	0.150764	1.02744	0.043299	-0.137123
YCR053W	2	0.240319	0.0605194	0.390319	0.0510237	-0.484997
YCL016C	2	0.948558	0.0730052	0.906553	0.0417093	0.0452933
YCR051W	2	1.12368	0.0319385	1.04494	0.043988	0.0726506
YCL014W	2	1.11272	0.0204735	1.00783	0.0317193	0.0990068
YCR050C	2	1.11491	0.0390095	0.98701	0.0186287	0.121848
YCL013W	2	1.0791	0.0305343	0.94819	0.035247	0.129324
YCR049C	2	1.1076	0.0267797	0.977758	0.020196	0.12469
YCL012W	2	0.987734	0.0469971	0.970718	0.0297891	0.0173776
YCR048W	2	0.999867	0.0195509	0.997771	0.0191001	0.00209779
YCL011C	2	1.0848	0.0562918	0.975042	0.0448766	0.106667
YCR045C	2	1.08524	0.0225097	0.967801	0.0194056	0.114526
YCL010C	2	0.467482	0.0281698	0.692134	0.0917945	-0.39242
YCR044C	2	0.964199	0.146365	0.910274	0.0251665	0.0575519
YCL009C	2	0.946804	0.05455	0.86381	0.0323057	0.0917389
YCR043C	2	1.01595	0.0713555	0.962773	0.0106251	0.0537588
YOR202W	2	0.880877	0.0704619	1.02774	0.110316	-0.154202
YOR202W	2	0.967561	0.23626	1.29788	0.258528	-0.293707
YOR202W	2	1.02852	0.121728	1.15024	0.108178	-0.11185
YOR202W	2	0.94505	0.210222	1.01004	0.128306	-0.0665091
YOR202W	2	1.08626	0.26042	1.07773	0.166649	0.00788627
YOR202W	2	1.01829	0.305237	1.04051	0.154593	-0.021595
YOR202W	2	1.06594	0.226592	1.07561	0.161829	-0.0090347
YOR202W	2	1.08524	0.168529	1.06938	0.0834583	0.0147194
YOR202W	2	1.21972	0.198807	1.16532	0.181402	0.0456227
YOR202W	2	1.15599	0.147603	1.13606	0.147081	0.01739
YOR202W	2	0.99402	0.144118	1.09563	0.155125	-0.0973258
YOR202W	2	1.11301	0.150746	1.08738	0.176469	0.0232958
YOR202W	2	1.08524	0.153023	1.03277	0.155175	0.0495521
YOR202W	2	1.09298	0.0725008	1.02985	0.113769	0.0594938
YOR202W	2	1.11666	0.152946	1.0201	0.155728	0.0904467
YOR202W	2	1.18025	0.148174	1.0209	0.140656	0.145041
YOR202W	2	1.04884	0.176104	1.01376	0.130836	0.0340133
YOR202W	2	1.09138	0.153822	0.942658	0.152348	0.14649
YOR202W	2	1.06199	0.136977	0.984999	0.127747	0.0752621
YOR202W	2	1.13654	0.118947	0.995659	0.0841924	0.132342
YOR202W	2	1.07603	0.0884521	0.963577	0.115956	0.110378
YOR202W	2	0.982618	0.0312828	0.868537	0.0325247	0.12341
YOR202W	2	1.012	0.06022	0.901022	0.0449487	0.116154
YOR202W	2	0.986272	0.112042	0.900519	0.118696	0.0909614
YOR202W	2	0.975455	0.11095	0.976551	0.089761	-0.00112296
YOR202W	3	0.806535	0.197969	1.04392	0.127614	-0.257995
YOR202W	3	0.891336	0.0507572	1.07541	0.102998	-0.18774
YOR202W	3	0.988963	0.0903341	1.14912	0.0790906	-0.150095
YOR202W	3	0.938938	0.0322324	1.15677	0.085661	-0.208637
YOR202W	3	1.0082	0.0980969	1.21528	0.0984413	-0.186803
YOR202W	3	1.11552	0.0288685	1.20962	0.168339	-0.0809798
YOR202W	3	1.05053	0.0923785	1.17296	0.15131	-0.110234
YOR202W	3	1.12308	0.101636	1.24895	0.185019	-0.106234
YOR202W	3	1.11994	0.0981377	1.24419	0.187939	-0.105205
YOR202W	3	1.11082	0.162336	1.13829	0.176661	-0.0244314
YOR202W	3	1.11609	0.119632	1.20713	0.0955166	-0.0784137
YOR202W	3	1.12493	0.117508	1.18141	0.067612	-0.0489839
YOR202W	3	1.08317	0.0734686	1.15886	0.0566124	-0.0675406
YOR202W	3	1.10099	0.142946	1.15111	0.0410363	-0.0445185
YOR202W	3	1.17866	0.153472	1.14306	0.037303	0.0306688
YOR202W	3	1.02303	0.108081	1.05098	0.0229155	-0.0269548
YOR202W	3	1.00949	0.111575	1.12389	0.0679746	-0.107354
YOR202W	3	0.978274	0.094899	1.00419	0.0277277	-0.0261459
YOR202W	3	0.852997	0.0439977	1.07184	0.0193506	-0.228374
YOR202W	3	0.889055	0.0773048	1.00935	0.0351066	-0.126907
YOR202W	3	0.761213	0.0651524	1.01512	0.0671778	-0.287846
YOR202W	3	0.791997	0.0302215	0.976375	0.0251959	-0.209289
YOR202W	3	0.761783	0.0760985	0.931575	0.0123049	-0.201215
YOR202W	3	0.704916	0.0656594	0.9428	0.112237	-0.290775
YOR202W	3	0.908438	0.0801235	1.17564	0.13462	-0.257844
YDR199W	3	1.05125	0.0445522	1.01571	0.0266396	0.0343856
YDR316W	3	0.17744	0.00589476	1.03628	0.034811	-1.76475
YDR198C	3	1.17025	0.0427488	1.10829	0.0289769	0.0543974
YDR315C	3	0.990389	0.0390123	0.978362	0.0288641	0.0122176
YDR193W	3	1.18393	0.0445774	1.15021	0.0230697	0.0288952
YDR314C	3	1.12821	0.0576571	1.12041	0.0374396	0.00693324
YDR192C	3	1.13491	0.0889564	1.10402	0.0965172	0.02759
YDR313C	3	0.994664	0.0321225	1.11217	0.023812	-0.111661
YDR191W	3	1.11624	0.0143545	1.12925	0.00967326	-0.0115947
YDR312W	3	1.11738	0.0192372	1.17147	0.0291417	-0.0472775
YDR186C	3	1.00022	0.0414993	1.0619	0.0193098	-0.0598406
YDR310C	3	1.05638	0.0474581	1.08306	0.0293253	-0.0249479
YDR185C	3	1.15101	0.0542375	1.09896	0.024035	0.0462803
YDR309C	3	1.07704	0.0672277	1.05137	0.0409053	0.0241207
YDR184C	3	1.01519	0.0250207	1.01283	0.00816895	0.0023233
YDR307W	3	1.08574	0.0356887	1.062	0.026905	0.0221014
YDR183W	3	0.917132	0.0653996	1.05584	0.0111934	-0.140844
YDR306C	3	0.943071	0.0934616	0.998825	0.0299152	-0.0574381
YDR181C	3	1.10369	0.042935	1.0474	0.00567522	0.0523512
YDR305C	3	0.886775	0.0806303	1.00369	0.0221897	-0.12385
YDR179W-A	3	0.842023	0.0685958	0.970514	0.011194	-0.142019
YDR304C	3	0.909293	0.0806189	0.986706	0.048639	-0.0817046
YOR202W	3	0.673704	0.11299	1.04929	0.0714671	-0.443077
YOR202W	3	1.07861	0.0944091	1.33965	0.123736	-0.216733
YDL199C	3	1.1436	0.0156056	1.14892	0.0234994	-0.0046429
YDR090C	3	1.12949	0.0537446	1.09558	0.0180471	0.030484
YDL197C	3	1.12379	0.0197231	1.09369	0.0270477	0.0271481
YDR089W	3	1.01162	0.0229858	1.08982	0.0168059	-0.0744526
YDL194W	3	0.959746	0.0259605	1.08306	0.0213814	-0.120879
YDR085C	3	1.17225	0.0137404	1.1525	0.0154386	0.0169906
YDL192W	3	0.467474	0.0765634	0.638334	0.0302548	-0.311519
YDR084C	3	1.19049	0.00812086	1.1676	0.0137281	0.019417
YDL191W	3	0.926396	0.0402227	0.987501	0.0205787	-0.0638756
YDR083W	3	0.91984	0.0343713	0.870682	0.0242378	0.0549234
YDL190C	3	0.926254	0.0197341	1.07263	0.0180066	-0.146723
YDR080W	3	0.299867	0.0487596	0.726346	0.0893257	-0.884687
YDL189W	3	1.18194	0.0125279	1.1523	0.0212223	0.0253965
YDR077W	3	1.14118	0.0331482	1.10631	0.0279093	0.0310331
YDL188C	3	1.036	0.0355911	1.09776	0.0145067	-0.0579124
YDR076W	3	0.837177	0.0853607	0.904953	0.0181115	-0.0778471
YDL187C	3	1.08175	0.0269996	1.04998	0.0219213	0.0298016
YDR075W	3	1.09785	0.0360778	1.02505	0.0110229	0.0686128
YDL186W	3	0.990246	0.0134506	1.02128	0.00683136	-0.0308539
YDR074W	3	0.403054	0.048147	0.752174	0.0347898	-0.623898
YDL185W	3	1.09386	0.0582913	1.05783	0.0144048	0.0334921
YDR073W	3	1.09842	0.100613	1.04382	0.035649	0.0509819
YOR202W	3	0.964877	0.181221	1.16412	0.0687007	-0.187721
YOR202W	3	1.05281	0.076711	1.36647	0.153409	-0.260764
YDR216W	3	1.29239	0.0458937	1.15458	0.0191369	0.112756
YDR335W	3	1.09372	0.0245712	0.975581	0.0174331	0.114305
YDR215C	3	1.15486	0.0457953	1.09975	0.0229668	0.0488951
YDR334W	3	0.902452	0.0295165	1.01383	0.0238197	-0.11637
YDR214W	3	1.14987	0.013769	1.11594	0.00900551	0.0299505
YDR333C	3	1.09643	0.0305991	1.14207	0.0194127	-0.0407855
YDR213W	3	1.1855	0.0141378	1.14803	0.0110895	0.0321203
YDR332W	3	1.09087	0.0172823	1.14286	0.025024	-0.0465635
YDR210W	3	1.18536	0.0336607	1.14117	0.0191579	0.0379884
YDR330W	3	1.20089	0.0143432	1.12339	0.0290549	0.0667131
YDR209C	3	1.19776	0.028675	1.14584	0.0209813	0.0443117
YDR329C	3	1.00151	0.0592206	0.969521	0.0453287	0.0324573
YDR207C	3	0.193546	0.0122315	0.356915	0.0195586	-0.611985
YDR321W	3	1.12849	0.0260521	1.12458	0.0375505	0.00346905
YDR206W	3	1.02588	0.0132681	1.07899	0.0191345	-0.0504774
YDR320C	3	0.845871	0.0840831	0.915383	0.0266673	-0.0789758
YDR205W	3	1.04212	0.0102299	1.05306	0.0167714	-0.0104417
YDR319C	3	0.974996	0.0455534	1.00041	0.0353962	-0.0257363
YDR203W	3	1.00407	0.0207353	0.948065	0.0238142	0.0573953
YDR318W	3	0.967585	0.0459654	0.97717	0.0213395	-0.00985733
YDR202C	3	0.891621	0.0570033	0.943594	0.0243158	-0.0566557
YDR317W	3	0.975424	0.0477675	0.991474	0.0356687	-0.0163211
YOR202W	3	0.964165	0.0832648	1.20197	0.110182	-0.220453
YOR202W	3	1.09814	0.0794008	1.36488	0.170928	-0.217452
YDL216C	3	0.993382	0.0289139	1.10959	0.0360841	-0.110627
YDR102C	3	1.13662	0.0310559	1.107	0.0329021	0.0264002
YDL215C	3	1.12778	0.062265	1.07323	0.0407403	0.0495803
YDR101C	3	0.918557	0.0391647	0.915482	0.0321285	0.00335334
YDL214C	3	1.20531	0.0141215	1.17415	0.0474024	0.0261913
YDR100W	3	1.13662	0.0354538	1.0928	0.0284731	0.0393153
YDL213C	3	1.12536	0.0233343	1.0619	0.0217477	0.0580374
YDR099W	3	0.979129	0.0271676	1.00757	0.0532811	-0.0286299
YDL211C	3	1.17054	0.0166363	1.11018	0.0208571	0.0529394
YDR098C	3	1.1379	0.0149025	1.11445	0.0318874	0.0208206
YDL210W	3	1.1969	0.022663	1.13502	0.0125001	0.0530919
YDR097C	3	1.15514	0.0555409	1.13084	0.0257345	0.0212621
YDL206W	3	1.08175	0.0258518	1.15399	0.041454	-0.0646481
YDR096W	3	1.2951	0.0155943	1.12339	0.0313951	0.142236
YDL204W	3	1.03628	0.0181737	1.08366	0.0224992	-0.0447045
YDR095C	3	1.15714	0.0437111	1.07333	0.0151039	0.0751878
YDL203C	3	1.09928	0.0145149	0.994753	0.0116637	0.0999129
YDR094W	3	0.986826	0.0375942	1.01144	0.0208053	-0.024638
YDL201W	3	1.08289	0.0377165	1.00081	0.0342384	0.0788178
YDR093W	3	1.13619	0.0429476	1.01383	0.0271331	0.113949
YDL200C	3	1.02944	0.0473126	0.981143	0.0128237	0.0480514
YDR092W	3	0.904875	0.0827847	1.00121	0.0450508	-0.101167
YOR202W	3	1.08716	0.0840427	1.23276	0.134471	-0.125687
YOR202W	3	1.0997	0.107599	1.36418	0.20675	-0.215516
YDR233C	3	1.14773	0.0437012	1.17574	0.0496103	-0.0241112
YDR354W	3	1.12122	0.0790041	1.08465	0.0600883	0.0331622
YDR229W	3	1.10469	0.0147885	1.05445	0.03138	0.0465436
YDR352W	3	1.15828	0.0669839	1.12886	0.053741	0.0257312
YDR227W	3	0	0	0	0	0
YDR351W	3	1.18593	0.040452	1.11614	0.0530074	0.0606493
YDR225W	3	1.00521	0.0084221	0.936045	0.0189101	0.0712894
YDR349C	3	1.0883	0.0403356	1.07541	0.0461382	0.0119131
YDR223W	3	1.18279	0.037422	1.10869	0.0242573	0.0646993
YDR348C	3	1.11909	0.0384828	1.08038	0.023931	0.0351996
YDR222W	3	1.21999	0.0350099	1.04323	0.0363283	0.156524
YDR346C	3	1.23196	0.0343034	1.18091	0.0443272	0.0423258
YDR221W	3	1.17353	0.0302613	1.13442	0.025019	0.0338955
YDR345C	3	1.03186	0.0288633	1.08028	0.0193638	-0.0458556
YDR220C	3	1.17567	0.0251675	1.06826	0.015153	0.095804
YDR344C	3	1.08331	0.0428526	1.02128	0.0216042	0.0589721
YDR219C	3	1.11096	0.0233406	1.01263	0.0178304	0.092673
YDR340W	3	1.12949	0.0236908	1.03131	0.0189104	0.0909386
YDR218C	3	1.07733	0.0119526	0.996143	0.0123412	0.0783475
YDR338C	3	1.01191	0.0654106	0.955912	0.0230651	0.0569285
YDR217C	3	1.00208	0.0922083	0.944588	0.0286573	0.05908
YDR336W	3	1.03528	0.0502219	1.06409	0.0113643	-0.0274442
YOR202W	3	1.03029	0.0208031	1.25611	0.147635	-0.198171
YOR202W	3	1.16669	0.07529	1.40809	0.139554	-0.188065
YDL232W	3	0.467189	0.0671731	0.546746	0.0384803	-0.157252
YDR117C	3	1.12379	0.0402694	1.08445	0.0223725	0.0356308
YDL231C	3	1.01405	0.0453221	1.06379	0.042517	-0.0478895
YDR116C	3	0.894614	0.03195	0.963958	0.061928	-0.0746562
YDL230W	3	1.15001	0.119632	1.10968	0.0793061	0.0356982
YDR112W	3	1.14474	0.021029	1.11227	0.0358072	0.0287775
YDL229W	3	1.10327	0.0546977	1.05584	0.0282783	0.0439346
YDR111C	3	1.16398	0.0301892	1.07939	0.00735893	0.0754528
YDL227C	3	1.1426	0.0315371	1.03717	0.0282224	0.0968137
YDR110W	3	1.19762	0.0247245	1.11187	0.0214035	0.07429
YDL226C	3	0.987966	0.0225456	0.98472	0.0184708	0.00329115
YDR103W	3	0	0	0	0	0
YDL224C	3	1.15329	0.0511113	1.1675	0.0565444	-0.0122428
YDR109C	3	1.14403	0.048929	1.11187	0.0227087	0.0285121
YDL223C	3	1.16042	0.0257846	1.05018	0.0213657	0.0998167
YDR108W	3	0.863544	0.0263411	0.91727	0.0101381	-0.0603577
YDL222C	3	1.01376	0.0558307	1.00131	0.0303737	0.0123606
YDR107C	3	1.04783	0.0313325	1.02575	0.0156821	0.0212972
YDL219W	3	0.998797	0.021346	1.02008	0.0108739	-0.0210875
YDR105C	3	1.09329	0.040476	1.00538	0.0223866	0.0838243
YDL218W	3	1.09557	0.032866	0.996739	0.019693	0.0945411
YDR104C	3	1.05538	0.0911994	1.00528	0.0165077	0.0486316
YOR202W	3	1.08787	0.0334119	1.24806	0.159264	-0.137365
YOR202W	3	1.04868	0.163899	1.32981	0.121797	-0.237506
YDR252W	3	1.20431	0.0669194	1.08912	0.0569438	0.100539
YDR372C	3	1.09272	0.0190867	1.04154	0.0305506	0.0479695
YDR251W	3	1.14046	0.0470764	1.0626	0.0298694	0.070718
YDR371W	3	1.13234	0.0105979	1.06985	0.0308815	0.0567681
YDR250C	3	1.15657	0.0163406	1.06836	0.0225972	0.0793332
YDR370C	3	1.18194	0.0156221	1.07968	0.0229988	0.0904869
YDR249C	3	1.08631	0.0365851	1.00916	0.0152495	0.0736686
YDR369C	3	1.12892	0.0423261	1.03906	0.0507213	0.0829488
YDR248C	3	1.09372	0.0633877	1.02694	0.0268367	0.0630014
YDR368W	3	1.17182	0.0460457	1.08346	0.0357366	0.0783985
YDR247W	3	1.11894	0.0488825	1.1367	0.0260705	-0.0157475
YDR363W-A	3	1.15914	0.0639812	1.05227	0.0779629	0.0967263
YDR245W	3	0.656744	0.0621145	0.608136	0.0704877	0.0768949
YDR363W	3	1.08673	0.0307228	0.998031	0.0319022	0.085148
YDR244W	3	0.755654	0.0622861	0.887469	0.00566129	-0.16079
YDR360W	3	1.02588	0.0561251	0.93376	0.0175223	0.0940833
YDR241W	3	0.929532	0.0484465	0.935349	0.0460303	-0.00623949
YDR359C	3	0.26666	0.0357247	0.326816	0.0320259	-0.203425
YDR239C	3	1.0826	0.0375077	1.00449	0.0277933	0.0748888
YDR358W	3	1.08688	0.0442288	0.991872	0.0405219	0.0914693
YDR234W	3	0.0631375	0.00913775	0.0519528	0.00817781	0.194978
YDR357C	3	1.07505	0.0492534	1.04531	0.0136198	0.0280464
YOR202W	3	1.05381	0.112905	1.20852	0.133392	-0.136987
YOR202W	3	1.04939	0.0399426	1.3461	0.142818	-0.249003
YDR001C	3	0.847011	0.0238957	0.982832	0.0361889	-0.148725
YDR130C	3	1.14374	0.0232849	1.07849	0.0286481	0.0587414
YDL243C	3	1.10583	0.0251718	1.03767	0.0314321	0.0636241
YDR128W	3	0.870527	0.0277691	0.921542	0.0252293	-0.056949
YDL242W	3	1.17011	0.0413266	1.06637	0.0292102	0.0928333
YDR127W	3	0.55712	0.146763	0.895814	0.0229968	-0.474951
YDL241W	3	1.08574	0.0202067	1.08803	0.0160892	-0.00210972
YDR126W	3	0.85599	0.0218997	0.937833	0.0289133	-0.0913131
YDL240W	3	1.09414	0.0231542	1.05594	0.0275947	0.0355385
YDR125C	3	1.17054	0.00773833	1.07204	0.026824	0.087903
YDL239C	3	1.14189	0.0268488	1.05177	0.0232438	0.0822089
YDR124W	3	1.18222	0.0281618	1.07184	0.0324601	0.0980229
YDL238C	3	1.25463	0.0469171	1.11475	0.047474	0.118206
YDR123C	3	0.23958	0.0153915	0.271982	0.0213866	-0.126849
YDL237W	3	1.1664	0.0327723	1.09816	0.0384685	0.060288
YDR122W	3	1.1359	0.0277632	1.05664	0.00797581	0.0723358
YDL236W	3	1.1446	0.0663175	1.0171	0.0387588	0.118095
YDR121W	3	1.08773	0.129904	0.966044	0.0921014	0.11864
YDL234C	3	1.09714	0.0495126	0.995051	0.0291742	0.0976667
YDR120C	3	1.10412	0.0520884	0.964157	0.0148123	0.135551
YDL233W	3	1.08132	0.0719042	1.00041	0.0390186	0.0777661
YDR119W	3	1.06037	0.0396558	1.00091	0.0144908	0.0577043
YOR202W	3	1.10469	0.0166493	1.22333	0.165139	-0.102006
YOR202W	3	1.15044	0.0797066	1.29644	0.184954	-0.119474
YDR263C	3	1.04298	0.0251723	1.11058	0.00739104	-0.0627996
YDR387C	3	1.11339	0.0243298	1.02892	0.0215215	0.0788917
YDR262W	3	1.10768	0.0378642	1.0323	0.0108624	0.0704811
YDR386W	3	1.0665	0.0224028	0.978163	0.0234004	0.0864567
YDR261C	3	1.12379	0.0190241	1.04651	0.0407007	0.071249
YDR385W	3	0.985828	0.0178428	0.920151	0.0196471	0.068944
YDR260C	3	1.14032	0.0652604	1.06329	0.0283761	0.0699388
YDR384C	3	1.14916	0.0142589	1.02604	0.0223889	0.11332
YDR259C	3	1.18564	0.0259933	1.05207	0.0191177	0.119527
YDR383C	3	1.09928	0.0536256	1.00349	0.0399834	0.0911636
YDR258C	3	1.08417	0.0345093	1.01522	0.055051	0.0657121
YDR382W	3	1.15785	0.0110348	1.03161	0.0115998	0.11545
YDR257C	3	1.08502	0.0460854	1.02187	0.0356422	0.0599662
YDR380W	3	1.15757	0.0386163	1.05912	0.0195589	0.0888802
YDR256C	3	1.12821	0.0397513	1.01363	0.0299427	0.107096
YDR379W	3	1.13391	0.0111423	1.01214	0.0148083	0.113607
YDR255C	3	1.09999	0.053932	0.971806	0.0375967	0.123899
YDR378C	3	0.675414	0.0622702	0.54327	0.0346782	0.21772
YDR254W	3	1.10768	0.0427529	0.992766	0.0179774	0.109532
YDR375C	3	0.299867	0.153475	0.785849	0.0141542	-0.963424
YDR253C	3	0.922548	0.0481816	0.947965	0.0171439	-0.0271784
YDR374C	3	0.976706	0.151766	0.941906	0.0436531	0.0362811
YOR202W	3	1.09172	0.0412676	1.19134	0.130127	-0.0873214
YOR202W	3	1.09144	0.030899	1.27478	0.140935	-0.155279
YDR015C	3	1.12151	0.0154056	1.05535	0.0333091	0.0608052
YDR147W	3	1.10398	0.044378	1.00181	0.0165344	0.0971172
YDR014W	3	0.978417	0.0397468	1.01929	0.0182588	-0.0409245
YDR146C	3	0.820359	0.0349851	0.82459	0.0222876	-0.0051434
YDR011W	3	1.09828	0.0291007	0.978362	0.0300118	0.115619
YDR144C	3	1.05794	0.0213124	0.955217	0.0130056	0.102145
YDR010C	3	1.10797	0.0644185	1.03826	0.0218021	0.0649813
YDR143C	3	1.15429	0.023567	1.03697	0.0172204	0.107182
YDR009W	3	0.189697	0.0141445	0.990382	0.0132719	-1.65266
YDR142C	3	1.10426	0.0203802	0.953627	0.0403378	0.146661
YDR008C	3	1.11552	0.0223931	1.02098	0.0123518	0.0885634
YDR139C	3	1.09543	0.0245624	1.0022	0.0248743	0.0889446
YDR007W	3	1.02388	0.0233389	1.00568	0.0119776	0.0179373
YDR135C	3	1.10099	0.0526367	0.953727	0.0481693	0.143584
YDR006C	3	0.852142	0.0747033	0.869589	0.0415201	-0.0202676
YDR134C	3	1.17382	0.0416153	1.04641	0.0242011	0.114896
YDR005C	3	0.651755	0.142726	0.695651	0.0309204	-0.0651794
YDR133C	3	1.16441	0.0212927	1.0027	0.0215337	0.149518
YDR004W	3	0.799551	0.122514	0.75267	0.0393089	0.0604232
YDR132C	3	1.07847	0.023215	0.944687	0.0232268	0.132443
YDR003W	3	1.05011	0.0289008	0.958197	0.0140576	0.0915928
YDR131C	3	1.14203	0.0302071	0.984521	0.0238481	0.14841
YOR202W	3	1.04897	0.0899261	1.1671	0.121469	-0.106718
YOR202W	3	1.05723	0.043403	1.26713	0.14985	-0.181102
YDR279W	3	1.05837	0.0742555	1.0031	0.0390861	0.0536398
YDR403W	3	0.98255	0.0669405	0.938131	0.0284742	0.0462617
YDR278C	3	1.03585	0.0219811	0.971905	0.0409027	0.0637226
YDR402C	3	0.955471	0.0728393	0.933462	0.0141504	0.0233037
YDR277C	3	0.985828	0.0332527	1.01084	0.0359328	-0.0250601
YDR401W	3	1.09015	0.0725238	0.978064	0.0382092	0.108499
YDR276C	3	0.689239	0.0707019	0.827371	0.0506905	-0.182666
YDR400W	3	1.13562	0.021183	1.0172	0.034127	0.110122
YDR275W	3	1.13576	0.0371577	1.00906	0.020275	0.118287
YDR399W	3	1.04298	0.0267983	1.017	0.00959404	0.0252206
YDR274C	3	1.13035	0.0915965	0.895019	0.0679684	0.233434
YDR395W	3	1.14773	0.0102444	0.987799	0.0070708	0.150065
YDR273W	3	0.996517	0.0279945	1.00449	0.0177342	-0.00796639
YDR393W	3	0.580066	0.0446093	0.739359	0.0382173	-0.242641
YDR272W	3	1.01134	0.0570906	0.993858	0.0213099	0.0174361
YDR392W	3	0.573653	0.072682	0.74671	0.0133387	-0.263652
YDR270W	3	1.05809	0.0389112	0.988097	0.0311578	0.0684368
YDR391C	3	1.08317	0.0704901	0.94131	0.0276147	0.140376
YDR266C	3	1.00165	0.0202683	0.921542	0.0281384	0.0833538
YDR389W	3	0.771902	0.0265893	0.809789	0.0075321	-0.047916
YDR265W	3	0.886347	0.0445993	0.766776	0.0216723	0.144914
YDR388W	3	0.215066	0.0395829	0.526482	0.0867383	-0.89527
YOR202W	3	1.12365	0.0196109	1.16909	0.124767	-0.0396438
YOR202W	3	0.931099	0.0733777	1.21528	0.146207	-0.266363
YDR056C	3	1.07134	0.0546105	1.02296	0.0321587	0.0462072
YDR158W	3	0.851144	0.0449926	0.804524	0.019475	0.0563311
YDR055W	3	1.01932	0.0209671	0.955415	0.0092249	0.0647455
YDR157W	3	1.00778	0.0316879	0.959289	0.0240262	0.0493087
YDR051C	3	0.908581	0.0803124	0.973693	0.0364671	-0.0692126
YDR156W	3	0.859268	0.0496848	0.837007	0.0192552	0.0262488
YDR049W	3	0.277064	0.0472728	0.864324	0.0357778	-1.1377
YDR155C	3	1.1017	0.0241712	0.961574	0.0344034	0.136037
YDR048C	3	0.942644	0.0296976	0.918065	0.029785	0.0264201
YDR154C	3	1.12636	0.0361588	0.969223	0.0239824	0.150247
YDR025W	3	0.576646	0.0657567	0.620851	0.0246343	-0.0738629
YDR153C	3	1.15928	0.0191157	1.01859	0.0141583	0.129375
YDR024W	3	0.594176	0.0393799	0.552309	0.0466673	0.0730679
YDR152W	3	1.11196	0.0261435	0.951243	0.0290415	0.15611
YDR022C	3	1.03571	0.0214593	0.929985	0.0211888	0.107674
YDR151C	3	1.14317	0.0367885	1.00449	0.0282422	0.12933
YDR020C	3	1.08944	0.0584539	0.946972	0.0118955	0.140151
YDR150W	3	0.731283	0.106719	0.693764	0.030756	0.0526686
YDR019C	3	1.04925	0.0364575	0.89929	0.0173453	0.154225
YDR149C	3	0.742827	0.148275	0.721578	0.0821655	0.0290228
YDR018C	3	1.04797	0.0458521	0.889555	0.00788957	0.163886
YDR148C	3	0.704204	0.105862	0.9129	0.0427246	-0.259558
YOR202W	3	1.08146	0.0595027	1.10055	0.104654	-0.0174936
YOR202W	3	0.937228	0.090849	1.18876	0.168409	-0.237736
YDR297W	3	1.00607	0.0272706	1.0169	0.0217305	-0.0107154
YDR422C	3	0.941788	0.0641936	0.919257	0.0206275	0.024215
YDR294C	3	1.10968	0.03539	0.972203	0.0146295	0.132262
YDR421W	3	1.00535	0.0149134	0.974985	0.0247534	0.0306728
YDR293C	3	0.614699	0.0898627	0.630387	0.0580182	-0.0252012
YDR420W	3	1.0102	0.0447294	1.04134	0.0227596	-0.0303619
YDR291W	3	1.10683	0.0274493	1.0171	0.0133938	0.0845411
YDR419W	3	1.11267	0.0367295	1.01383	0.0246791	0.0930348
YDR289C	3	0.706199	0.149658	0.87843	0.0662366	-0.218239
YDR415C	3	1.10099	0.0235394	0.955316	0.0213395	0.141919
YDR287W	3	1.07248	0.0192731	0.950647	0.013535	0.120587
YDR414C	3	1.0531	0.02805	0.964753	0.0248163	0.08762
YDR286C	3	1.05937	0.0482692	0.96217	0.0345096	0.0962378
YDR411C	3	1.09514	0.0318537	0.927303	0.0228289	0.166359
YDR285W	3	1.08474	0.0530569	0.986309	0.0361334	0.0951246
YDR410C	3	0	0	0	0	0
YDR284C	3	1.07718	0.030204	0.953727	0.0622335	0.121729
YDR409W	3	1.08403	0.0387703	0.922336	0.024887	0.161527
YDR282C	3	1.04326	0.0491888	0.880317	0.0323562	0.169828
YDR408C	3	1.02645	0.0299446	0.872072	0.00438131	0.162986
YDR281C	3	0.884637	0.0204935	0.837702	0.00516421	0.0545149
YDR406W	3	1.07291	0.0234962	0.921045	0.0420748	0.15262
YOR202W	3	1.01847	0.0553751	1.07313	0.105575	-0.0522813
YOR202W	3	0.883212	0.059107	1.07303	0.152635	-0.194676
YDR072C	3	0.995662	0.038411	0.96525	0.0114307	0.031021
YDR179C	3	0.923831	0.0537671	0.930283	0.0277713	-0.00696043
YDR071C	3	0.724442	0.0769042	0.87088	0.0366641	-0.184103
YDR178W	3	0.968725	0.0469909	0.905251	0.0366684	0.0677692
YDR070C	3	0.891478	0.0990387	0.988494	0.0334059	-0.103302
YDR174W	3	0.434694	0.0298831	0.508303	0.0371744	-0.156437
YDR068W	3	1.06607	0.0504285	1.0177	0.0233328	0.0464328
YDR173C	3	0.659024	0.475245	0.642705	0.444548	0.0250738
YDR067C	3	1.05296	0.0541875	0.970912	0.051129	0.0811211
YDR171W	3	1.0206	0.0464717	0.960978	0.0152603	0.0601976
YDR066C	3	1.00265	0.0454463	0.906542	0.00851901	0.10076
YDR169C	3	0.837034	0.0197889	0.823894	0.0282786	0.015823
YDR063W	3	1.05025	0.0482445	0.906045	0.029924	0.147692
YDR165W	3	1.02132	0.0320926	0.879523	0.0157257	0.149468
YDR061W	3	1.08474	0.0533115	0.913297	0.0441804	0.172033
YDR163W	3	1.03728	0.0438055	0.930085	0.0511216	0.10908
YDR059C	3	1.02174	0.0538252	0.90088	0.044438	0.125894
YDR162C	3	0.172025	0.020541	0.470456	0.0793755	-1.00607
YDR058C	3	0.931669	0.0123274	0.880317	0.00870841	0.0566957
YDR161W	3	0.880219	0.0490344	0.82598	0.0160138	0.0635995
YDR057W	3	1.05723	0.0425001	0.87396	0.00985383	0.190375
YDR159W	3	0.372411	0.0222036	0.504727	0.0393503	-0.304019
YOR202W	3	0.975851	0.095962	1.02455	0.0991068	-0.0487018
YOR202W	3	0.994094	0.156755	1.25034	0.217995	-0.229342
YOR202W	3	0.898034	0.0765484	1.10333	0.139842	-0.205877
YOR202W	3	1.0035	0.13985	1.01373	0.085249	-0.0101378
YOR202W	3	1.10612	0.16583	1.0631	0.0834011	0.0396704
YOR202W	3	1.18465	0.185461	1.08872	0.130783	0.0844378
YOR202W	3	1.00008	0.22345	1.05376	0.172322	-0.0522829
YOR202W	3	1.18208	0.137399	1.09747	0.076512	0.0742728
YOR202W	3	1.20859	0.198994	1.11545	0.155762	0.0802005
YOR202W	3	1.16883	0.101055	1.10869	0.154075	0.0528203
YOR202W	3	1.16284	0.11907	1.10591	0.169557	0.0501977
YOR202W	3	1.09557	0.0742247	1.07114	0.165777	0.0225496
YOR202W	3	1.03386	0.0543163	1.07174	0.113343	-0.0359843
YOR202W	3	1.03614	0.0845689	1.01015	0.179772	0.0254022
YOR202W	3	1.11324	0.04824	1.01472	0.139733	0.0926656
YOR202W	3	1.12108	0.118935	1.01134	0.150198	0.103016
YOR202W	3	1.04398	0.0967949	1.01104	0.110613	0.0320544
YOR202W	3	1.1017	0.0697788	1.00081	0.11704	0.0960416
YOR202W	3	1.14189	0.0707968	1.01065	0.130847	0.122095
YOR202W	3	1.13419	0.168696	1.02376	0.158677	0.102441
YOR202W	3	1.09643	0.104768	0.951839	0.0990765	0.141414
YOR202W	3	1.09671	0.0933293	0.947468	0.0937467	0.146277
YOR202W	3	1.09186	0.154247	0.910714	0.0972708	0.181413
YOR202W	3	1.09443	0.190776	0.950349	0.132285	0.141159
YOR202W	3	0.795133	0.194672	1.01094	0.140302	-0.240131
YOR202W	4	0.839438	0.361711	1.10728	0.110699	-0.276934
YOR202W	4	0.902032	0.187445	1.05295	0.185536	-0.154705
YOR202W	4	1.03191	0.0510434	1.18914	0.113553	-0.141818
YOR202W	4	1.1131	0.106649	1.19293	0.0793448	-0.0692554
YOR202W	4	1.18605	0.123653	1.24562	0.115608	-0.0490041
YOR202W	4	1.24023	0.11656	1.31775	0.0854469	-0.0606286
YOR202W	4	1.16227	0.127383	1.22311	0.0464369	-0.0510176
YOR202W	4	1.21791	0.172427	1.22802	0.0943899	-0.00826457
YOR202W	4	1.22115	0.242022	1.24971	0.158074	-0.0231216
YOR202W	4	1.21322	0.230462	1.227	0.142267	-0.0112897
YOR202W	4	1.26935	0.324682	1.22383	0.178431	0.0365211
YOR202W	4	1.36235	0.18979	1.29054	0.105096	0.0541517
YOR202W	4	1.13753	0.0596645	1.23088	0.0630035	-0.0788765
YOR202W	4	1.17295	0.192853	1.20838	0.0803359	-0.0297556
YOR202W	4	1.17651	0.214666	1.09153	0.0178866	0.0749714
YOR202W	4	1.22471	0.227982	1.0949	0.0354871	0.112034
YOR202W	4	1.15985	0.0495351	1.14115	0.0596577	0.0162503
YOR202W	4	1.0573	0.0834818	1.08058	0.109891	-0.0217759
YOR202W	4	1.0641	0.106876	1.10289	0.0738925	-0.0358033
YOR202W	4	1.02172	0.0625684	1.05183	0.0370717	-0.0290422
YOR202W	4	0.989049	0.136874	1.00548	0.0873623	-0.0164752
YOR202W	4	1.07784	0.159522	1.06922	0.0552284	0.00803162
YOR202W	4	0.556552	0.395291	0.672843	0.440146	-0.189751
YOR202W	4	1.05633	0.292917	1.00947	0.13109	0.0453793
YOR202W	4	0.788004	0.10253	1.21482	0.123658	-0.432849
YER056C-A	4	0.818412	0.10925	1.03259	0.0511388	-0.232463
YER158C	4	1.07784	0.0894046	1.14166	0.0244161	-0.0575231
YER056C	4	1.00199	0.0337886	1.12908	0.0236751	-0.119416
YER156C	4	0.987755	0.0640079	1.06728	0.0396133	-0.0774328
YER055C	4	0.0637261	0.00626143	0.0586282	0.00519173	0.0833789
YER155C	4	0.821323	0.0859669	1.08242	0.0506036	-0.27604
YER054C	4	1.2019	0.0613933	1.16336	0.0253539	0.0325958
YER153C	4	0.105941	0.00389525	0.939074	0.0749653	-2.18202
YER053C	4	1.21888	0.10119	1.13153	0.0348585	0.0743607
YER152C	4	1.18104	0.0593483	1.16847	0.0310562	0.0106958
YER052C	4	1.02673	0.124285	1.03331	0.0490607	-0.00638291
YER151C	4	0.249567	0.00711417	0.552722	0.0363623	-0.795127
YER051W	4	1.20788	0.0813309	1.12437	0.0379166	0.0716461
YER150W	4	0.963332	0.0541625	1.0948	0.0180204	-0.127931
YER049W	4	1.07979	0.094974	1.0507	0.0410435	0.0273031
YER149C	4	1.13413	0.050912	1.05694	0.0181208	0.0704844
YER048C	4	0.738997	0.188382	0.829901	0.208797	-0.116013
YER145C	4	0.828116	0.130063	1.00292	0.0633632	-0.191518
YER047C	4	1.07315	0.104542	1.04876	0.0320079	0.0229947
YER144C	4	1.04194	0.024025	1.01407	0.0248218	0.0271075
YER046W-A	4	1.04986	0.126111	1.01909	0.0793227	0.0297532
YER143W	4	1.10308	0.0738354	1.0596	0.0377078	0.0402071
YOR202W	4	1.05957	0.0973698	1.16203	0.100198	-0.0923029
YOR202W	4	0.84057	0.105026	1.3553	0.1521	-0.4777
YDR439W	4	1.10938	0.108956	1.21758	0.0311925	-0.093063
YEL013W	4	0.15511	0.0011049	0.718681	0.0561255	-1.53328
YDR438W	4	1.12798	0.0724727	1.18198	0.0147376	-0.0467559
YEL012W	4	1.15451	0.058137	1.10053	0.0501231	0.0478826
YDR436W	4	1.23667	0.078966	1.17604	0.0471232	0.0502712
YEL011W	4	1.1626	0.0308515	1.18587	0.0346643	-0.019816
YDR435C	4	1.2839	0.0325654	1.10227	0.012779	0.152532
YEL010W	4	1.20627	0.0478827	1.12693	0.035309	0.0680338
YDR431W	4	0.903326	0.0867471	1.04692	0.0484649	-0.147522
YEL008W	4	1.21613	0.0134612	1.11588	0.0368837	0.0860337
YDR430C	4	1.08917	0.0543182	1.10493	0.0360723	-0.0143705
YEL007W	4	1.01137	0.0766017	0.904491	0.0898057	0.111688
YDR428C	4	1.19753	0.068893	1.12683	0.0173007	0.0608577
YEL006W	4	1.14254	0.0340667	1.07874	0.0256318	0.057463
YDR426C	4	0.924676	0.108485	1.00456	0.0255776	-0.0828595
YEL005C	4	1.11909	0.0632801	1.02697	0.052584	0.0859067
YDR425W	4	1.03207	0.104509	0.997498	0.0436988	0.0340738
YEL004W	4	1.10566	0.0454935	1.05009	0.0262836	0.0515713
YDR424C	4	1.16082	0.0724108	1.03259	0.0112432	0.117052
YEL003W	4	0.708913	0.19846	0.716226	0.151791	-0.010263
YDR423C	4	1.00991	0.080531	1.03044	0.026851	-0.0201253
YEL001C	4	1.09499	0.118151	1.06267	0.0299459	0.029956
YOR202W	4	1.18184	0.126052	1.25872	0.125889	-0.0630154
YOR202W	4	0.865317	0.0679396	1.3994	0.166823	-0.480705
YER066W	4	0.929043	0.0401362	1.18924	0.0433228	-0.246916
YER176W	4	0.987431	0.0275265	1.1255	0.0266016	-0.130873
YER066C-A	4	1.13623	0.0695348	1.11486	0.0175208	0.0189932
YER175C	4	1.12685	0.0457607	1.11455	0.0298055	0.010978
YER065C	4	1.27954	0.0241228	1.21779	0.0305056	0.0494614
YER174C	4	1.17392	0.03189	1.12703	0.0251724	0.04076
YER064C	4	1.1461	0.0540323	1.14402	0.0176837	0.00181879
YER173W	4	1.17295	0.048521	1.13726	0.0225889	0.0308954
YER063W	4	1.29943	0.0173479	1.15875	0.0274718	0.114584
YER170W	4	1.27307	0.0679435	1.15057	0.0346947	0.101175
YER062C	4	1.32256	0.0253853	1.16786	0.0335445	0.124398
YER167W	4	1.12669	0.0501541	1.05521	0.0326792	0.0655496
YER061C	4	0.295178	0.0313155	0.718067	0.0513855	-0.888985
YER166W	4	1.31706	0.055645	1.12468	0.017335	0.157905
YER060W-A	4	1.21872	0.0236615	1.1078	0.0358783	0.0954295
YER164W	4	0.9994	0.0918758	0.951762	0.0415023	0.0488407
YER060W	4	1.1089	0.0495115	1.05377	0.0255227	0.0509911
YER163C	4	1.20384	0.0263508	1.04415	0.0364863	0.14231
YER059W	4	1.05277	0.114961	0.962812	0.0361559	0.0893266
YER162C	4	0.928396	0.0207635	0.949818	0.0281484	-0.0228119
YER057C	4	1.13494	0.117968	1.01673	0.0492357	0.109984
YER161C	4	1.01929	0.119288	0.957491	0.0434529	0.0625491
YOR202W	4	1.27048	0.068306	1.34783	0.189871	-0.0591053
YOR202W	4	0.855936	0.0579362	1.40452	0.182396	-0.495255
YDR459C	4	0.935836	0.019232	0.928535	0.0430435	0.00783152
YEL031W	4	0.995357	0.0272059	0.971816	0.0473702	0.0239347
YDR458C	4	1.1867	0.0319943	1.11414	0.0185317	0.0630906
YEL030W	4	1.04631	0.111075	1.04753	0.0984526	-0.00117106
YDR455C	4	0.56286	0.0364948	0.661793	0.0192836	-0.161921
YEL028W	4	1.09806	0.071846	1.07147	0.0384149	0.0245123
YDR453C	4	1.23748	0.0404388	1.11977	0.0163196	0.0999587
YEL025C	4	1.15677	0.0307745	1.09664	0.0257993	0.0533812
YDR452W	4	1.30008	0.0628423	1.05459	0.0514245	0.209271
YEL023C	4	1.21953	0.0208104	1.11516	0.00890656	0.0894648
YDR451C	4	1.2535	0.0615366	1.14391	0.0223968	0.0914801
YEL020C	4	1.28584	0.0322251	1.12673	0.0223719	0.1321
YDR447C	4	1.18362	0.0380795	1.01581	0.0264226	0.152892
YEL017W	4	1.22746	0.0973354	1.07945	0.0599882	0.128488
YDR446W	4	1.22115	0.06619	1.06656	0.0229509	0.13535
YEL017C-A	4	1.19947	0.0690023	1.08089	0.0520403	0.104102
YDR445C	4	1.12022	0.0382185	1.1081	0.0310373	0.0108761
YEL016C	4	1.16421	0.0956758	1.03096	0.0127642	0.121561
YDR441C	4	1.09855	0.0823741	0.986652	0.0470803	0.107427
YEL015W	4	1.09628	0.0712338	1.02144	0.0262708	0.0707121
YDR440W	4	0.80434	0.0910367	0.925159	0.0563553	-0.139943
YEL014C	4	0.967537	0.101858	1.06349	0.0415305	-0.0945601
YOR202W	4	0.658449	0.146861	0.995042	0.384821	-0.412898
YOR202W	4	0.866449	0.0758862	1.40472	0.173057	-0.483193
YER079W	4	0.972713	0.0766056	1.15537	0.0343577	-0.172091
YER187W	4	1.16373	0.0304527	1.14299	0.0360738	0.0179789
YER078C	4	1.07493	0.0561073	1.02093	0.0409524	0.0515462
YER186C	4	1.20578	0.0513903	1.13778	0.034361	0.0580534
YER077C	4	1.08674	0.0728641	1.03413	0.0239587	0.0496248
YER185W	4	1.21565	0.0395408	1.11629	0.0127751	0.085268
YER075C	4	1.24622	0.0111605	1.15476	0.0217864	0.0762201
YER184C	4	1.24816	0.0491477	1.13379	0.017947	0.0961075
YER074W	4	0.64551	0.0805957	0.695762	0.105815	-0.0749671
YER183C	4	1.33372	0.0366646	1.15067	0.0270584	0.147629
YER073W	4	1.3156	0.0172106	1.14463	0.0312879	0.139214
YER182W	4	1.17974	0.0126061	1.12355	0.0115633	0.0487993
YER072W	4	1.26546	0.016646	1.10565	0.0208729	0.135008
YER181C	4	1.12685	0.0416657	1.07352	0.0330608	0.0484853
YER071C	4	1.2729	0.00589414	1.06728	0.00368155	0.17619
YER180C	4	1.29199	0.0804634	1.11874	0.0454783	0.143977
YER069W	4	0.0836203	0.00161741	0.0533077	0.0108714	0.450207
YER179W	4	1.09596	0.0769808	1.07178	0.015891	0.0223092
YER067W	4	1.22616	0.0623808	1.01939	0.044814	0.184681
YER178W	4	0.730424	0.0727848	0.835528	0.0149688	-0.134439
YER067C-A	4	1.19042	0.0831596	1.03382	0.0337411	0.141042
YER177W	4	0.64276	0.116801	0.929047	0.0887966	-0.368387
YOR202W	4	1.12896	0.121302	1.36533	0.19402	-0.190104
YOR202W	4	0.860626	0.0409701	1.39316	0.174198	-0.481671
YDR480W	4	1.13397	0.0897075	1.16735	0.0134184	-0.0290085
YEL049W	4	0.886505	0.12059	0.933754	0.0380153	-0.0519262
YDR479C	4	1.13591	0.027663	1.11803	0.021505	0.0158674
YEL048C	4	0.918044	0.0199268	0.936312	0.0232419	-0.0197027
YDR476C	4	1.23053	0.02708	1.12355	0.0247722	0.0909475
YEL047C	4	1.05941	0.0480602	1.01111	0.0269053	0.0466638
YDR475C	4	1.42268	0.0104454	1.15179	0.0255467	0.211221
YEL043W	4	0.987917	0.108718	0.942144	0.0645189	0.0474404
YDR474C	4	1.29458	0.0634576	1.13266	0.034109	0.133616
YEL042W	4	1.16664	0.023203	1.04221	0.0179505	0.112784
YDR471W	4	1.10486	0.0244103	1.0416	0.0515412	0.0589598
YEL041W	4	1.22535	0.0191848	1.04446	0.0188916	0.159727
YDR469W	4	0.78574	0.0695691	0.959845	0.0213538	-0.200146
YEL040W	4	1.14238	0.0334107	0.975499	0.0223031	0.157919
YDR467C	4	1.31447	0.0538042	1.10176	0.0279626	0.176527
YEL039C	4	1.029	0.0761049	0.984913	0.0624695	0.0437887
YDR466W	4	1.42559	0.0438173	1.13327	0.0675377	0.229474
YEL038W	4	1.04792	0.152778	0.935902	0.0834603	0.113054
YDR465C	4	1.30218	0.0675708	1.05306	0.0177362	0.212343
YEL037C	4	0.921441	0.111222	0.891906	0.0203277	0.0325783
YDR463W	4	0.777491	0.0721618	0.796034	0.0373896	-0.0235695
YEL033W	4	0.560272	0.104222	0.654528	0.10206	-0.155491
YOR202W	4	1.22988	0.0562699	1.09521	0.102215	0.115971
YOR202W	4	0.783799	0.179	1.38498	0.144795	-0.569285
YER092W	4	0.3492	0.0246718	0.863461	0.0276763	-0.905305
YFL023W	4	0.669124	0.0489714	0.883618	0.0426939	-0.278055
YER091C-A	4	1.1034	0.0228157	1.11834	0.0205711	-0.0134449
YFL021W	4	1.18702	0.0295976	1.15507	0.026682	0.0272875
YER091C	4	1.11699	0.0248022	0.99893	0.0335676	0.111705
YFL020C	4	1.13187	0.0306496	1.14524	0.0452171	-0.0117505
YER090W	4	1.12685	0.032064	1.13297	0.0286634	-0.0054113
YFL019C	4	1.24137	0.0509103	1.15445	0.0518419	0.0725848
YER088C	4	1.30153	0.0762494	1.12161	0.0511328	0.148778
YFL018C	4	0.728645	0.0976774	1.03587	0.0393341	-0.351807
YER087C-A	4	1.34456	0.0854491	1.15445	0.0352424	0.152437
YFL015C	4	1.34909	0.0402313	1.15292	0.027224	0.15713
YER085C	4	1.29215	0.0723703	1.09214	0.0559716	0.168168
YFL014W	4	1.20546	0.0439504	1.07106	0.0250248	0.118207
YER084W	4	1.20449	0.0935775	1.06257	0.0423886	0.125363
YFL013W-A	4	0.827469	0.109454	0.898966	0.0216579	-0.082873
YER083C	4	0.572726	0.0387185	0.778947	0.0318345	-0.307534
YFL011W	4	1.10227	0.0499503	1.00036	0.048562	0.0970071
YER081W	4	1.17893	0.0825862	1.03229	0.0186638	0.132834
YFL006W	4	1.05989	0.149193	0.951557	0.0680647	0.107822
YER080W	4	1.18637	0.103803	1.01571	0.0241491	0.155313
YER188W	4	1.24039	0.12163	1.07741	0.0276867	0.140872
YOR202W	4	1.03337	0.191113	1.26966	0.179872	-0.205931
YOR202W	4	0.820191	0.0155933	1.35367	0.171178	-0.501035
YDR496C	4	0.847202	0.083323	1.02246	0.0250991	-0.188031
YEL065W	4	0.269623	0.0952591	0.396175	0.0427149	-0.384832
YDR494W	4	1.20643	0.067853	1.1741	0.051173	0.0271643
YEL064C	4	0.30003	0.150173	0.402007	0.116616	-0.292587
YDR492W	4	1.21306	0.0851262	1.17471	0.0705875	0.0321232
YEL063C	4	0.0947805	0.00855855	0.0273189	0.0112698	1.24398
YDR491C	4	1.30008	0.0427765	1.18464	0.0395542	0.0929872
YEL062W	4	0.149126	0.0345042	0.180591	0.0790367	-0.191447
YDR490C	4	1.35588	0.0336313	1.21216	0.0182891	0.112045
YEL061C	4	0.280783	0.110067	0.287309	0.0645517	-0.0229752
YDR488C	4	1.21662	0.0352245	1.0596	0.033512	0.13818
YEL060C	4	0.138612	0.0402104	0.16463	0.0502626	-0.172017
YDR486C	4	1.30169	0.0572677	1.10534	0.0262857	0.163513
YEL059W	4	0.622057	0.166165	0.581268	0.128495	0.0678201
YDR485C	4	1.02479	0.0341526	0.981434	0.0172186	0.0432319
YEL057C	4	0.575638	0.182037	0.712747	0.0814232	-0.213648
YDR483W	4	1.1778	0.0500761	1.04937	0.0379293	0.115456
YEL056W	4	0.889254	0.0764579	0.785597	0.0515374	0.123939
YDR482C	4	1.18104	0.0269586	1.04722	0.0161143	0.120249
YEL053C	4	0.878903	0.0683389	0.820385	0.048297	0.0689002
YDR481C	4	1.15386	0.120199	1.01244	0.0189252	0.130756
YEL052W	4	0.862082	0.171622	0.894054	0.12264	-0.0364164
YOR202W	4	1.07865	0.0845166	1.2315	0.180821	-0.132519
YOR202W	4	0.838468	0.0361646	1.35182	0.205042	-0.477635
YER113C	4	1.03029	0.0786367	1.12509	0.021504	-0.0880184
YFL036W	4	0.163682	0.0581622	0.737201	0.0579592	-1.50493
YER111C	4	1.03094	0.0377187	0.980206	0.0228289	0.0504633
YFL035C-B	4	1.19026	0.0204682	1.09583	0.0168962	0.0826599
YER109C	4	1.11763	0.0245762	1.07731	0.0335493	0.03675
YFL034W	4	1.26061	0.0693562	1.13634	0.0627157	0.103782
YER108C	4	1.25802	0.0376891	1.11168	0.0566092	0.123666
YFL034C-A	4	1.23635	0.0336878	1.10636	0.0136412	0.111086
YER106W	4	1.22746	0.111354	1.09409	0.040446	0.115024
YFL032W	4	1.02253	0.0296312	1.03597	0.0296553	-0.0130583
YER101C	4	1.31916	0.0301285	1.10739	0.030366	0.174994
YFL031W	4	0.996651	0.0536123	0.991563	0.0180494	0.00511748
YER098W	4	1.10097	0.0150376	1.03689	0.0147735	0.0599691
YFL030W	4	1.12071	0.0303333	1.03617	0.0286225	0.0784241
YER097W	4	1.09645	0.0175309	1.00169	0.026322	0.0903818
YFL028C	4	1.36445	0.0668559	1.06656	0.0499993	0.246311
YER096W	4	1.1854	0.052881	0.964551	0.0424426	0.206175
YFL027C	4	1.15014	0.0422708	1.02717	0.0410272	0.113079
YER095W	4	0.727836	0.103353	0.796955	0.0766737	-0.0907214
YFL026W	4	0	0	0	0	0
YER093C-A	4	0.859332	0.0450137	0.969974	0.0597219	-0.121114
YFL025C	4	1.18751	0.0314317	0.970383	0.0347102	0.201919
YOR202W	4	1.08739	0.108176	1.19006	0.179414	-0.0902258
YOR202W	4	0.782667	0.0808653	1.25575	0.178089	-0.47278
YDR512C	4	0.392546	0.0646024	0.917792	0.0433397	-0.849316
YER010C	4	1.0814	0.0677607	1.06759	0.0336442	0.0128598
YDR511W	4	1.11165	0.0471631	1.04692	0.0132872	0.0599943
YER007W	4	1.17667	0.0239719	1.03945	0.0433653	0.123997
YDR509W	4	0.904781	0.050949	0.956059	0.0295017	-0.0551261
YER007C-A	4	1.08415	0.0862681	0.976727	0.0471753	0.104347
YDR508C	4	0.984035	0.0779354	0.967212	0.0492538	0.0172439
YER005W	4	1.14772	0.0460059	1.02625	0.0455617	0.111864
YDR506C	4	1.05116	0.0417594	1.00773	0.031279	0.0421921
YER004W	4	1.12863	0.0775379	0.993303	0.054529	0.127726
YDR505C	4	1.27129	0.0240221	1.04671	0.0191514	0.194376
YER002W	4	1.09919	0.0677226	0.92168	0.0333215	0.176135
YDR504C	4	1.27695	0.0245925	1.02441	0.0177204	0.220359
YER001W	4	1.14481	0.0630772	0.983992	0.0440741	0.151373
YDR503C	4	0.901061	0.208828	0.757971	0.118813	0.172928
YEL071W	4	1.00215	0.0250958	0.830515	0.0213277	0.187857
YDR501W	4	1.25738	0.0332606	1.01898	0.0170438	0.210222
YEL068C	4	0.828601	0.116145	0.782221	0.0774814	0.0576021
YDR500C	4	0.239054	0.298688	0.290992	0.349797	-0.196608
YEL067C	4	0.788651	0.0640964	0.828162	0.0520323	-0.0488841
YDR497C	4	1.12346	0.112332	0.985322	0.0293013	0.131196
YEL066W	4	0.825528	0.187156	0.789588	0.0473936	0.0445126
YOR202W	4	1.18443	0.0966304	1.2139	0.147387	-0.0245748
YOR202W	4	0.771507	0.0489946	1.27038	0.185049	-0.498726
YER124C	4	0.807737	0.0748181	1.06134	0.0594608	-0.273055
YFL051C	4	0.941659	0.0922563	0.978978	0.0211003	-0.0388667
YER123W	4	0.764066	0.0477967	0.886176	0.0368941	-0.148261
YFL050C	4	1.0235	0.0490074	1.00405	0.038475	0.0191899
YER121W	4	1.02431	0.0396162	0.999033	0.0143615	0.0249856
YFL049W	4	1.05245	0.0350095	1.00681	0.0277038	0.0443365
YER120W	4	1.05844	0.0521788	0.956468	0.0417832	0.1013
YFL048C	4	1.14756	0.0890941	1.01059	0.0829105	0.127095
YER119C-A	4	0.886828	0.0290553	0.927001	0.0200641	-0.044303
YFL047W	4	1.09273	0.0400806	1.01213	0.0258911	0.0766183
YER119C	4	1.09758	0.0285668	0.994121	0.0199412	0.0990013
YFL046W	4	1.17877	0.053017	0.987573	0.0385006	0.176978
YER118C	4	0.877609	0.0756341	0.837984	0.0760104	0.046202
YFL044C	4	1.22002	0.0485019	0.989926	0.0128964	0.208988
YER117W	4	0.86289	0.18885	0.867452	0.0686524	-0.00527199
YFL043C	4	1.02512	0.0435234	0.942962	0.0416225	0.0835359
YER116C	4	0.660228	0.15332	0.629255	0.116872	0.0480487
YFL042C	4	1.10049	0.0948388	0.945009	0.0438055	0.152315
YER115C	4	1.16567	0.0798845	0.955343	0.0571022	0.198981
YFL041W	4	1.16486	0.103332	0.926387	0.0276947	0.229066
YER114C	4	1.14836	0.0656386	0.912881	0.0176589	0.229488
YFL040W	4	1.16664	0.0494619	0.931196	0.0306004	0.225414
YOR202W	4	1.08674	0.0324489	1.17379	0.169677	-0.0770563
YOR202W	4	0.732203	0.0737832	1.23027	0.137216	-0.518931
YDR528W	4	0.780402	0.0314356	1.00087	0.0616055	-0.24882
YER032W	4	0.848172	0.13873	0.912267	0.104102	-0.0728492
YDR525W-A	4	0.805149	0.0505531	0.894157	0.029595	-0.104854
YER031C	4	0.840085	0.0735467	0.921271	0.0729706	-0.0922511
YDR525W	4	0.910928	0.0818064	0.951659	0.0294759	-0.0437436
YER030W	4	0.717485	0.0937632	0.953808	0.0375721	-0.28471
YDR524C	4	0.994871	0.0274808	0.972634	0.0235477	0.0226052
YER028C	4	1.06992	0.0626308	0.937949	0.038588	0.131643
YDR522C	4	0.991637	0.09265	0.979592	0.0170737	0.0122205
YER027C	4	1.13478	0.0958543	0.968337	0.0336782	0.158612
YDR520C	4	1.10437	0.0755465	0.949306	0.0453147	0.151299
YER024W	4	1.20918	0.0569697	1.00046	0.013069	0.189477
YDR519W	4	1.14012	0.0515151	0.945009	0.0502688	0.187691
YER020W	4	0.919338	0.0373936	0.871954	0.00851639	0.0529178
YDR517W	4	1.17457	0.071951	0.964449	0.0265291	0.197097
YER019W	4	0.856259	0.114185	0.798899	0.0576371	0.0693389
YDR516C	4	1.09159	0.0307536	0.92475	0.0156686	0.16587
YER019C-A	4	1.10017	0.0865138	0.892826	0.0425557	0.208823
YDR514C	4	0.989696	0.0638573	0.858448	0.0674446	0.142272
YER016W	4	0.722984	0.0997286	0.715509	0.0429305	0.0103925
YDR513W	4	1.06798	0.0611542	0.841463	0.0571097	0.238381
YER011W	4	1.0311	0.0401862	0.879934	0.0473071	0.158536
YOR202W	4	1.01137	0.106438	1.07454	0.117813	-0.0605907
YOR202W	4	0.704707	0.0320422	1.22853	0.178558	-0.555792
YER142C	4	0.752421	0.0785026	1.00773	0.0642304	-0.292159
YFR011C	4	0.568198	0.10288	0.902137	0.0330344	-0.462298
YER140W	4	0.87583	0.139042	0.963835	0.0988163	-0.0957485
YFR010W	4	0.553964	0.124476	0.643989	0.0755551	-0.150582
YER139C	4	0.850275	0.0726397	0.926898	0.0651573	-0.0862845
YFR009W	4	0.80062	0.147346	0.84842	0.0614517	-0.0579899
YER137C	4	0.950393	0.0771907	0.965165	0.0485792	-0.0154242
YFR008W	4	0.70681	0.0963516	0.806368	0.0298504	-0.131778
YER135C	4	0.989696	0.0390165	0.93447	0.0604018	0.0574182
YFR007W	4	0.939071	0.0751307	0.92741	0.0409367	0.012495
YER134C	4	1.06943	0.0378203	0.927922	0.0196745	0.141938
YFR006W	4	0.98452	0.0317272	0.933242	0.0192151	0.0534896
YER132C	4	0.971904	0.0737397	0.868884	0.0644894	0.112047
YFL056C	4	1.1068	0.0507098	0.933447	0.0238372	0.170341
YER131W	4	0.784608	0.0644337	0.770045	0.031093	0.0187349
YFL055W	4	1.09839	0.0470416	0.911244	0.0398734	0.186787
YER130C	4	1.15435	0.031872	0.911346	0.0196404	0.236369
YFL054C	4	1.07235	0.0554242	0.872158	0.0144429	0.206633
YER129W	4	1.13672	0.0441741	0.902751	0.0255074	0.230454
YFL053W	4	1.051	0.101744	0.839416	0.033236	0.224786
YER128W	4	1.04922	0.0684406	0.822022	0.0243611	0.244031
YFL052W	4	1.01978	0.0750059	0.860392	0.0218986	0.169954
YOR202W	4	0.966567	0.0653681	1.02625	0.130418	-0.0599155
YOR202W	4	0.692738	0.0253743	1.19067	0.14644	-0.541622
YDR541C	4	0.766816	0.0767273	1.0242	0.0386403	-0.289423
YER046W	4	0.673815	0.0481211	0.954933	0.0484999	-0.348686
YDR540C	4	0.737541	0.0643463	0.926489	0.0803934	-0.228081
YER045C	4	0.695812	0.176218	0.901217	0.161087	-0.258667
YDR539W	4	0.68174	0.178338	0.950022	0.0693386	-0.331837
YER044C-A	4	0.845099	0.0469526	0.947874	0.0504396	-0.114767
YDR538W	4	0.860626	0.0933118	0.967007	0.0214972	-0.116546
YER042W	4	0.892166	0.0697304	0.953501	0.043531	-0.0664887
YDR537C	4	0.973198	0.0501871	0.914518	0.0221877	0.0621906
YER039C-A	4	1.00215	0.0526473	0.952478	0.0260724	0.0508359
YDR536W	4	0.896533	0.115051	0.904184	0.0556714	-0.00849789
YER041W	4	0.962038	0.0684256	0.887097	0.0262498	0.0810999
YDR535C	4	0.936159	0.113222	0.89784	0.0203771	0.0417937
YER039C	4	0.935836	0.0934419	0.843918	0.0237472	0.103384
YDR534C	4	1.0235	0.0362455	0.91063	0.0276897	0.116847
YER038W-A	4	1.00716	0.049247	0.873181	0.0196152	0.14275
YDR533C	4	0.891195	0.0961588	0.889655	0.0359249	0.00173017
YER035W	4	1.02366	0.0570098	0.890166	0.0122645	0.139733
YDR532C	4	0.113542	0.0229559	0.124828	0.0129078	-0.094759
YER034W	4	0.964949	0.114782	0.871442	0.033793	0.101926
YDR530C	4	0.810486	0.0398024	0.789997	0.0265898	0.0256053
YER033C	4	0.97433	0.0638893	0.841156	0.0166092	0.146973
YOR202W	4	0.908663	0.110947	1.02666	0.108108	-0.12209
YOR202W	4	0.881652	0.237155	1.27294	0.361339	-0.367285
YOR202W	4	0.695812	0.10652	1.10902	0.137384	-0.466157
YOR202W	4	0.719588	0.161209	1.05654	0.181459	-0.384072
YOR202W	4	0.83313	0.350285	1.09306	0.200493	-0.271549
YOR202W	4	0.704384	0.151341	0.901217	0.216441	-0.246422
YOR202W	4	0.88796	0.397643	1.03863	0.256666	-0.15673
YOR202W	4	1.00053	0.255136	1.07751	0.0999402	-0.0741209
YOR202W	4	1.05358	0.314047	1.07792	0.16135	-0.0228356
YOR202W	4	0.976433	0.248679	1.09879	0.203955	-0.118061
YOR202W	4	0.967537	0.290503	1.08099	0.175397	-0.110878
YOR202W	4	0.93438	0.234614	1.05183	0.20548	-0.118402
YOR202W	4	0.928072	0.27169	1.05111	0.159375	-0.124495
YOR202W	4	0.963332	0.136742	1.03167	0.170702	-0.068538
YOR202W	4	1.06151	0.315929	1.00466	0.17895	0.0550422
YOR202W	4	1.15629	0.384163	1.00804	0.175404	0.137212
YOR202W	4	1.13526	0.272415	1.00036	0.129371	0.126502
YOR202W	4	0.980315	0.236554	0.952989	0.139176	0.0282699
YOR202W	4	1.00458	0.22383	0.980513	0.143137	0.0242449
YOR202W	4	1.13656	0.236435	0.991359	0.0970699	0.136682
YOR202W	4	0.918691	0.220447	0.99494	0.0604661	-0.0797321
YOR202W	4	1.08302	0.265351	0.947874	0.0627847	0.133288
YOR202W	4	1.00409	0.229104	0.833994	0.0287529	0.185612
YOR202W	4	1.02706	0.194093	0.890678	0.0739068	0.142471
YOR202W	4	1.02447	0.155522	1.00077	0.0918882	0.0234039
YOR202W	5	0.777126	0.288365	1.10486	0.170065	-0.351873
YOR202W	5	0.915129	0.0762543	1.09241	0.106379	-0.177077
YOR202W	5	0.966019	0.0532022	1.17481	0.0820031	-0.195682
YOR202W	5	1.09025	0.0777171	1.18008	0.112206	-0.0791725
YOR202W	5	1.07079	0.0563541	1.17542	0.111524	-0.0932271
YOR202W	5	1.06451	0.157915	1.15133	0.152316	-0.0784044
YOR202W	5	1.13381	0.0998553	1.19607	0.102467	-0.0534624
YOR202W	5	1.2314	0.132364	1.25995	0.0992071	-0.0229237
YOR202W	5	1.18096	0.156797	1.22098	0.119512	-0.0333268
YOR202W	5	1.13366	0.0883857	1.23647	0.160376	-0.0868073
YOR202W	5	1.16629	0.127245	1.20569	0.112449	-0.0332266
YOR202W	5	1.05029	0.134844	1.18048	0.0631319	-0.11686
YOR202W	5	1.13785	0.145213	1.182	0.0907226	-0.0380699
YOR202W	5	1.16255	0.135126	1.17613	0.0794032	-0.0116175
YOR202W	5	1.09968	0.11529	1.13513	0.0210212	-0.0317276
YOR202W	5	1.0458	0.0767539	1.11083	0.0480325	-0.0603323
YOR202W	5	0.969461	0.14669	1.0668	0.112887	-0.0956762
YOR202W	5	0.959134	0.0517783	1.04463	0.0261099	-0.0853855
YOR202W	5	0.845828	0.0492725	1.04058	0.0521725	-0.207216
YOR202W	5	0.927402	0.0880749	1.02762	0.0450871	-0.102614
YOR202W	5	0.973203	0.0325054	1.05242	0.0161805	-0.0782571
YOR202W	5	0.933389	0.0620756	1.01881	0.0450624	-0.0875716
YOR202W	5	0.850468	0.0594555	0.926185	0.0157157	-0.0852871
YOR202W	5	0.839691	0.226336	0.995023	0.113024	-0.169732
YOR202W	5	0.853012	0.128355	1.18342	0.12089	-0.327389
YGL215W	5	0.866034	0.0563965	1.12906	0.0552062	-0.265213
YGR051C	5	1.11151	0.042025	1.11559	0.0244709	-0.00367027
YGL214W	5	0.833554	0.067841	1.01821	0.0339847	-0.200099
YGR050C	5	0.963025	0.0209092	1.10405	0.0380113	-0.136662
YGL213C	5	0.89103	0.0509956	1.02286	0.020133	-0.137982
YGR049W	5	1.21254	0.00955907	1.18484	0.0368319	0.023111
YGL212W	5	0.332434	0.0510893	0.784458	0.0412362	-0.858552
YGR045C	5	1.11689	0.00529895	1.16095	0.0184263	-0.0386829
YGL211W	5	0.634483	0.102441	0.913632	0.053563	-0.364617
YGR044C	5	1.23753	0.031006	1.13442	0.0253065	0.0869975
YGL210W	5	0.970659	0.0473054	1.11063	0.0153817	-0.134709
YGR043C	5	1.19278	0.0772891	1.13209	0.0362958	0.0522184
YGL209W	5	1.03023	0.10637	1.09929	0.0250631	-0.0648854
YGR042W	5	1.13411	0.0776669	1.09727	0.0194688	0.0330208
YGL208W	5	1.02649	0.0301205	1.07996	0.0234722	-0.0507786
YGR041W	5	1.08367	0.0655216	1.05809	0.0482931	0.023882
YGL205W	5	0.887588	0.0743068	1.06275	0.0279776	-0.180106
YGR040W	5	0.861993	0.123596	1.04351	0.040164	-0.191102
YGL203C	5	1.03891	0.0362681	1.03673	0.00905082	0.00210076
YGR039W	5	0.968264	0.104808	1.00606	0.0390931	-0.0382901
YGL202W	5	1.01871	0.107227	1.01821	0.0466202	0.000490417
YGR038W	5	0.822777	0.110855	1.01102	0.0490091	-0.206028
YOR202W	5	0.983232	0.105943	1.12906	0.113752	-0.138293
YOR202W	5	1.04161	0.0947721	1.37748	0.151483	-0.279494
YFR022W	5	1.13545	0.0431639	1.18929	0.0182535	-0.0463244
YGL083W	5	1.08337	0.0536584	1.12916	0.0220171	-0.0413991
YFR021W	5	0.895072	0.0991946	0.99472	0.0544145	-0.105557
YGL082W	5	1.12962	0.0374417	1.13655	0.0234124	-0.00611728
YFR020W	5	1.17183	0.0399341	1.14627	0.0452927	0.0220529
YGL081W	5	1.11989	0.0126109	1.1245	0.0131214	-0.00411125
YFR019W	5	1.13126	0.0501834	1.16408	0.0420396	-0.0285993
YGL080W	5	1.08112	0.0283756	1.1574	0.0143637	-0.0681794
YFR018C	5	1.22376	0.062091	1.16985	0.0398814	0.0450524
YGL079W	5	1.18545	0.0258256	1.15609	0.0132292	0.0250792
YFR017C	5	1.22272	0.0156612	1.15133	0.0146015	0.0601586
YGL078C	5	0.900759	0.0575728	0.804097	0.0882368	0.113518
YFR016C	5	1.20924	0.0310575	1.12582	0.0262872	0.0714871
YGL077C	5	1.20685	0.0646595	1.10527	0.0240984	0.0879271
YFR015C	5	1.17482	0.0622608	1.09757	0.0425348	0.0680128
YGL067W	5	1.21403	0.0329576	1.09251	0.0139687	0.10547
YFR014C	5	1.1136	0.029481	1.07834	0.0177094	0.0321774
YGL066W	5	0.433766	0.0502548	0.644553	0.0856901	-0.396053
YFR013W	5	1.05822	0.0255582	1.05586	0.0174153	0.00222839
YGL062W	5	0.987872	0.0625435	0.977611	0.0480108	0.0104408
YFR012W	5	0.82607	0.121757	0.970626	0.0556034	-0.161261
YGL060W	5	0.994308	0.0994957	1.04007	0.0411607	-0.0449986
YOR202W	5	1.09414	0.0824461	1.22877	0.0987073	-0.116044
YOR202W	5	1.02544	0.101578	1.36797	0.148616	-0.288203
YGL228W	5	1.08217	0.0529275	1.15619	0.0164497	-0.0661606
YGR077C	5	0.817688	0.0264716	0.936409	0.0171496	-0.135571
YGL227W	5	1.09624	0.0497134	1.08036	0.0434809	0.0145873
YGR072W	5	0.890581	0.0613817	1.10567	0.0789538	-0.216334
YGL226W	5	0.99805	0.0259641	1.1326	0.0245177	-0.126468
YGR071C	5	1.12602	0.0401221	1.15943	0.0383362	-0.0292325
YGL226C-A	5	1.17153	0.0342379	1.14849	0.0307952	0.0198564
YGR070W	5	1.24262	0.027922	1.17269	0.0248806	0.0579258
YGL224C	5	1.21852	0.0317688	1.16145	0.0286758	0.0479708
YGR069W	5	1.2049	0.0257074	1.11579	0.0140604	0.076833
YGL222C	5	1.11944	0.0305689	1.13979	0.014594	-0.0180145
YGR066C	5	1.22302	0.0398322	1.12936	0.0306379	0.079668
YGL221C	5	1.044	0.032743	1.08219	0.0103212	-0.0359222
YGR059W	5	1.12168	0.049789	1.14758	0.0222013	-0.0228266
YGL219C	5	0.368805	0.00570086	0.71319	0.0459148	-0.659478
YGR058W	5	1.19712	0.218108	1.059	0.0685127	0.122592
YGL218W	5	0.69181	0.0678993	0.821611	0.0378521	-0.171956
YGR054W	5	1.18395	0.0858594	1.05667	0.0526606	0.113729
YGL217C	5	1.10716	0.0366385	1.02489	0.0231651	0.0772198
YGR053C	5	0.931892	0.0778392	0.978117	0.0402463	-0.0484124
YGL216W	5	0.922612	0.0203796	0.955441	0.0213568	-0.034964
YGR052W	5	0.946711	0.138502	1.03785	0.0491234	-0.0919086
YOR202W	5	1.16644	0.0786621	1.25266	0.123415	-0.0713174
YOR202W	5	1.03322	0.0775792	1.37799	0.159961	-0.287941
YFR034C	5	1.03622	0.00157458	1.13716	0.0233095	-0.0929525
YGL109W	5	1.17422	0.0122833	1.1657	0.0176828	0.00728003
YFR033C	5	1.02529	0.0386203	1.03926	0.0318322	-0.0135346
YGL108C	5	1.16464	0.0190359	1.15163	0.032212	0.0112332
YFR032C-A	5	0.921864	0.0236844	0.954328	0.0421408	-0.0346093
YGL105W	5	0.0615175	0.101849	0.137171	0.186767	-0.801909
YFR032C	5	1.25415	0.0363043	1.1739	0.0287379	0.0661225
YGL104C	5	1.09908	0.0134266	1.07267	0.0171735	0.0243251
YFR031C-A	5	1.1395	0.0104774	0.999781	0.0124238	0.130804
YGL101W	5	1.09579	0.0272851	1.14758	0.0157699	-0.0461824
YFR030W	5	1.13096	0.0112008	1.13999	0.00522113	-0.0079493
YGL090W	5	1.18545	0.0471146	1.14536	0.0153715	0.0344045
YFR026C	5	1.10477	0.0207306	1.12896	0.0104344	-0.0216555
YGL089C	5	1.25564	0.0685854	1.17583	0.0332068	0.0656781
YFR025C	5	0.0802272	0.0072672	0.0519328	0.00866833	0.434912
YGL087C	5	1.22676	0.0302966	1.19931	0.0461534	0.0226257
YFR024C-A	5	1.20685	0.0593909	1.0832	0.0322001	0.108096
YGL086W	5	1.14518	0.0935986	1.04645	0.0233891	0.0901608
YFR024C	5	1.10118	0.0624524	0.944002	0.0747571	0.154007
YGL085W	5	1.07813	0.0650575	0.988848	0.0271235	0.08644
YFR023W	5	0.958385	0.03407	0.932967	0.00950804	0.0268797
YGL084C	5	0.886839	0.0906031	0.913126	0.0691137	-0.0292095
YOR202W	5	1.10073	0.159652	1.28141	0.158893	-0.151991
YOR202W	5	1.06062	0.0799639	1.36685	0.156445	-0.253663
YGL243W	5	0.983382	0.0631831	0.994112	0.0428121	-0.0108531
YGR092W	5	0.646457	0.0769482	0.797821	0.0400146	-0.210377
YGL242C	5	1.1817	0.0278658	1.13138	0.0229041	0.0435152
YGR089W	5	0.898814	0.00581242	1.06012	0.036444	-0.165058
YGL241W	5	1.13815	0.0171166	1.12612	0.0307803	0.0106237
YGR088W	5	1.21823	0.0797722	1.15801	0.0484212	0.0506929
YGL237C	5	0.777126	0.0289535	1.06204	0.0313371	-0.312345
YGR087C	5	1.07903	0.0699618	1.11407	0.06086	-0.0319653
YGL236C	5	1.06466	0.0279941	1.1492	0.018524	-0.0764157
YGR086C	5	1.02933	0.0763152	1.04746	0.0600563	-0.0174599
YGL235W	5	1.08292	0.0217872	1.15194	0.0253278	-0.061785
YGR085C	5	0.879056	0.0151019	0.928918	0.0186943	-0.0551716
YGL234W	5	1.10432	0.0169094	1.13017	0.0140546	-0.0231375
YGR084C	5	1.1594	0.0380499	1.1078	0.0313737	0.0455308
YGL232W	5	1.29321	0.0337374	1.13533	0.0350938	0.130205
YGR081C	5	0.86319	0.049241	0.913024	0.019166	-0.0561273
YGL231C	5	1.15895	0.0469708	1.02256	0.0207858	0.125209
YGR080W	5	1.01377	0.0629441	1.0262	0.0427295	-0.0121938
YGL230C	5	1.05702	0.0760975	1.01507	0.02243	0.040501
YGR079W	5	0.910489	0.143194	0.956555	0.040337	-0.0493567
YGL229C	5	1.01856	0.0358306	0.990974	0.0314745	0.0274525
YGR078C	5	0.695701	0.159722	0.944204	0.0755896	-0.305422
YOR202W	5	1.14039	0.157763	1.24467	0.201007	-0.0874934
YOR202W	5	1.05493	0.0218016	1.37657	0.143465	-0.266125
YFR048W	5	0.966169	0.0324792	1.0263	0.0164668	-0.0603815
YGL131C	5	1.15222	0.0351033	1.1323	0.0124035	0.0174411
YFR047C	5	1.05328	0.0166234	1.04665	0.00722384	0.00631297
YGL127C	5	0.586736	0.0938977	0.803287	0.0459398	-0.314138
YFR046C	5	1.18754	0.0258233	1.12734	0.028867	0.0520284
YGL126W	5	1.20311	0.0343498	1.09373	0.0330941	0.095318
YFR045W	5	1.19443	0.0459436	1.0913	0.0412092	0.0903
YGL125W	5	1.19667	0.0468485	1.10567	0.0374259	0.0790914
YFR044C	5	1.18724	0.0553346	1.08289	0.0364551	0.0919961
YGL124C	5	0.537642	0.0500177	0.879111	0.0176754	-0.491719
YFR043C	5	1.2745	0.0346817	1.16034	0.0246367	0.0938463
YGL121C	5	1.15641	0.00754945	1.13169	0.0186222	0.0216084
YFR041C	5	1.19592	0.045498	1.0751	0.0314339	0.106506
YGL118C	5	1.13186	0.044762	1.11094	0.02855	0.018661
YFR040W	5	0.948207	0.0403301	0.935498	0.0192713	0.0134939
YGL117W	5	1.18096	0.00475211	1.09383	0.0146277	0.0766413
YFR039C	5	1.10702	0.0251933	1.04382	0.0130268	0.0587822
YGL115W	5	0.846127	0.0857186	0.875264	0.0355274	-0.0338562
YFR038W	5	1.13022	0.090969	1.01669	0.0509256	0.105858
YGL114W	5	1.18081	0.0451021	0.984799	0.0282971	0.181515
YFR035C	5	1.12947	0.0951359	0.971031	0.0240723	0.151142
YGL110C	5	1.06032	0.119245	0.928007	0.0409262	0.133283
YOR202W	5	1.22541	0.0605169	1.27311	0.171448	-0.0381885
YOR202W	5	1.02918	0.0932925	1.34418	0.161907	-0.267017
YGL257C	5	1.14773	0.043595	1.12501	0.021737	0.0199944
YGR110W	5	0.966318	0.0231157	1.08107	0.015597	-0.112215
YGL256W	5	1.10956	0.0323834	1.0505	0.0263391	0.0546976
YGR109C	5	1.19203	0.0672388	1.17633	0.0353694	0.0132578
YGL255W	5	0.161652	0.0206996	0.0907052	0.0402823	0.57783
YGR108W	5	1.31237	0.0428653	1.18099	0.02484	0.105484
YGL254W	5	1.02409	0.0355532	1.07267	0.0373638	-0.0463423
YGR107W	5	1.07828	0.0248447	1.11397	0.0244865	-0.0325682
YGL253W	5	1.05538	0.105295	0.924767	0.125878	0.13211
YGR106C	5	1.24128	0.02291	1.12551	0.0270418	0.0979005
YGL252C	5	0.956739	0.0164109	0.844388	0.00645676	0.124918
YGR105W	5	0.289027	0.0525716	0.541801	0.031284	-0.628378
YGL251C	5	1.27046	0.0393725	1.10355	0.0272469	0.140853
YGR101W	5	0.47807	0.047399	0.814423	0.0455514	-0.532723
YGL250W	5	1.11944	0.0473508	0.990266	0.0242002	0.122609
YGR100W	5	1.04176	0.0327599	1.03086	0.0184007	0.010514
YGL249W	5	1.26238	0.0443867	1.06093	0.0201194	0.173857
YGR097W	5	0.588831	0.656353	0.546256	0.5811	0.075053
YGL248W	5	1.16973	0.0591873	1.03825	0.0475356	0.119236
YGR096W	5	1.13515	0.0732044	0.972955	0.0177414	0.154187
YGL244W	5	0.394849	0.0483845	0.714809	0.0290959	-0.593511
YGR093W	5	1.07349	0.0488233	1.001	0.0187585	0.0699168
YOR202W	5	1.10492	0.0653381	1.24062	0.148448	-0.115835
YOR202W	5	0.960481	0.0546597	1.338	0.15588	-0.331499
YGL007W	5	0.754375	0.0524774	0.949873	0.046939	-0.230439
YGL148W	5	0.926354	0.023195	0.954024	0.0265595	-0.0294319
YGL006W	5	1.06151	0.0197846	1.04584	0.0275858	0.0148725
YGL147C	5	0.873818	0.039222	0.841452	0.0369046	0.0377422
YGL005C	5	1.0654	0.0223937	1.075	0.0293633	-0.00896388
YGL146C	5	1.20161	0.0222679	1.09585	0.0196949	0.0921313
YGL004C	5	1.1597	0.0154044	1.08553	0.0312969	0.066098
YGL144C	5	1.17138	0.0316525	1.07226	0.021615	0.0884067
YGL002W	5	1.04879	0.0231899	1.0667	0.0162155	-0.016929
YGL141W	5	1.22137	0.0544508	1.06822	0.026907	0.133983
YFR057W	5	1.24622	0.0461085	1.07186	0.0356388	0.150716
YGL140C	5	1.13096	0.030059	1.09373	0.0222849	0.0334797
YFR056C	5	1.24771	0.034487	0.970019	0.0515571	0.251751
YGL139W	5	1.18425	0.0346735	1.07034	0.0258743	0.101131
YFR055W	5	1.19428	0.054467	1.03946	0.0203624	0.138835
YGL138C	5	1.16299	0.0582741	1.01416	0.0153395	0.136941
YFR054C	5	1.23993	0.0794234	1.07145	0.0423164	0.146037
YGL136C	5	0.11121	0.108566	0.174425	0.0888331	-0.450072
YFR053C	5	1.13381	0.0458118	1.03268	0.0580308	0.0934218
YGL133W	5	0.936682	0.0415389	0.880326	0.0304769	0.0620517
YFR049W	5	1.10761	0.0465122	0.939041	0.0355958	0.165104
YGL132W	5	0.888636	0.0779955	0.970019	0.0472398	-0.0876282
YOR202W	5	1.1377	0.0999749	1.22047	0.185398	-0.0702285
YOR202W	5	1.02679	0.0831281	1.29133	0.155237	-0.22924
YGR008C	5	1.10956	0.0264219	1.08138	0.0293169	0.0257293
YGR130C	5	1.10672	0.0267416	1.06366	0.0280534	0.0396813
YGR007W	5	0.97485	0.041945	1.02833	0.0106444	-0.0534072
YGR129W	5	1.09055	0.0605428	1.05931	0.0180396	0.0290681
YGR004W	5	1.15581	0.0171131	1.06487	0.0176394	0.0819444
YGR127W	5	1.14563	0.0317655	1.06002	0.0333497	0.077673
YGR003W	5	1.13964	0.0334868	1.04868	0.0279676	0.0831871
YGR126W	5	1.14878	0.0295352	1.02995	0.0142304	0.109187
YGR001C	5	1.14863	0.0197393	1.02691	0.0189873	0.11201
YGR125W	5	0.876512	0.0869883	0.917175	0.0169525	-0.0453482
YGL263W	5	1.2049	0.0344887	1.05293	0.00616223	0.134824
YGR124W	5	1.2061	0.0287734	1.04847	0.0346502	0.140057
YGL262W	5	1.18769	0.0223021	0.955644	0.0424518	0.217382
YGR123C	5	1.22316	0.0722598	1.06366	0.0452601	0.139726
YGL261C	5	1.08471	0.0383965	1.0263	0.00642387	0.055351
YGR121C	5	1.0455	0.0331636	0.977915	0.00731127	0.0668255
YGL260W	5	1.04729	0.0183455	0.981458	0.0335882	0.0649254
YGR118W	5	0.931892	0.0659152	0.841554	0.0254634	0.101968
YGL259W	5	1.13306	0.0648167	0.98571	0.0225491	0.139314
YGR117C	5	0.976347	0.0705824	0.922945	0.0276768	0.0562478
YGL258W	5	1.02948	0.0235687	0.93894	0.0201936	0.0920595
YGR111W	5	0.941023	0.114408	0.932259	0.0517623	0.00935692
YOR202W	5	1.09175	0.0485374	1.17977	0.173948	-0.0775432
YOR202W	5	1.01422	0.120414	1.27301	0.124483	-0.22727
YGL023C	5	0.664419	0.0338377	0.901889	0.0341641	-0.305579
YGL161C	5	1.04161	0.029917	1.01993	0.0392937	0.0210329
YGL021W	5	1.07199	0.0303419	1.02711	0.0240371	0.0427639
YGL160W	5	1.05837	0.0308258	0.992189	0.0442662	0.0645717
YGL020C	5	0.879505	0.0645645	0.903407	0.0305665	-0.0268138
YGL159W	5	1.07349	0.0443854	1.00768	0.046016	0.0632643
YGL019W	5	0.641219	0.142941	0.856131	0.0249385	-0.289053
YGL158W	5	1.13066	0.0245666	1.02205	0.019019	0.100992
YGL017W	5	1.0672	0.0121476	1.01152	0.0189614	0.0535806
YGL157W	5	1.11555	0.0395009	0.997959	0.0439106	0.111388
YGL016W	5	0.980837	0.0476276	0.960604	0.0183829	0.0208439
YGL156W	5	1.16734	0.0316293	1.00322	0.021591	0.151505
YGL015C	5	1.19607	0.0696314	1.04625	0.048012	0.133834
YGL154C	5	0.0856156	0.00313013	0.0527426	0.0140366	0.484443
YGL014W	5	1.0455	0.154251	0.928108	0.0591684	0.1191
YGL153W	5	0.930396	0.0795286	0.83062	0.038487	0.113437
YGL013C	5	1.15551	0.0519718	0.994011	0.0380629	0.150549
YGL152C	5	0.878907	0.128318	0.759453	0.0891826	0.14608
YGL010W	5	1.10342	0.0622102	0.936511	0.0260449	0.164012
YGL151W	5	0.800176	0.074461	0.844186	0.0105975	-0.0535405
YGL009C	5	1.15776	0.0803423	0.918086	0.02671	0.231948
YGL149W	5	0.688966	0.132281	0.807337	0.0739522	-0.158549
YOR202W	5	1.12138	0.0857209	1.1489	0.146744	-0.0242397
YOR202W	5	0.935634	0.0672004	1.22108	0.150463	-0.266264
YGR022C	5	0.921116	0.0598281	1.03349	0.0540435	-0.115113
YGR142W	5	0.877559	0.0477328	0.972651	0.0175045	-0.10288
YGR021W	5	1.06271	0.0282221	0.982774	0.038522	0.0781987
YGR141W	5	0.927252	0.0600292	0.987026	0.0354828	-0.0624706
YGR019W	5	1.06855	0.0253039	1.01183	0.0379752	0.0545419
YGR139W	5	1.05089	0.0182476	1.0179	0.0507622	0.0318898
YGR018C	5	1.13351	0.0442759	1.0342	0.0256593	0.0916884
YGR138C	5	1.12049	0.028016	0.979332	0.0218951	0.134647
YGR017W	5	0.96078	0.0165802	0.988646	0.0140293	-0.0285904
YGR137W	5	1.0461	0.049524	1.01719	0.0239562	0.0280181
YGR016W	5	1.1627	0.0483907	0.985811	0.0100529	0.165031
YGR136W	5	1.20999	0.0176594	1.0181	0.00499646	0.172672
YGR015C	5	1.24921	0.0287069	1.03946	0.0144685	0.183804
YGR135W	5	0.944765	0.118109	0.795594	0.103673	0.171847
YGR014W	5	1.11734	0.0313066	0.967893	0.00946411	0.143587
YGR134W	5	1.19054	0.0288563	0.954631	0.0209903	0.220833
YGR012W	5	1.14129	0.0363865	0.955239	0.025882	0.177954
YGR133W	5	0.905998	0.0540552	0.79944	0.0153283	0.125125
YGR011W	5	1.05343	0.063935	0.959693	0.0465879	0.0931939
YGR132C	5	1.09774	0.0447407	0.907558	0.027663	0.190247
YGR010W	5	1.09729	0.0479949	0.913126	0.017918	0.183722
YGR131W	5	1.10702	0.102416	0.901686	0.0194604	0.205156
YOR202W	5	1.08052	0.0521654	1.11762	0.163972	-0.0337544
YOR202W	5	0.900759	0.0307254	1.18271	0.12732	-0.272326
YGL041C	5	0.923361	0.0945563	0.953821	0.0490717	-0.0324565
YGL175C	5	0.900161	0.0438668	0.906545	0.0201828	-0.00706777
YGL039W	5	0.981735	0.0604537	0.950481	0.0402583	0.0323535
YGL174W	5	0.787005	0.0742634	0.800858	0.0283711	-0.0174493
YGL036W	5	0.941322	0.0810648	0.993404	0.0766722	-0.0538518
YGL173C	5	0.298008	0.0421609	0.404326	0.0097549	-0.305102
YGL035C	5	0.954344	0.0246758	0.991379	0.0361283	-0.0380727
YGL170C	5	1.02394	0.0454714	0.945622	0.0183084	0.0795748
YGL034C	5	1.14937	0.0266471	1.00494	0.0183561	0.134285
YGL168W	5	0.202963	0.019971	0.539979	0.0293728	-0.978508
YGL032C	5	1.15731	0.0224017	0.986419	0.026249	0.15977
YGL167C	5	0.230204	0.0225214	0.564275	0.123299	-0.896576
YGL031C	5	0.873369	0.119334	0.771905	0.0816952	0.123496
YGL166W	5	1.17871	0.0346955	0.900573	0.0646856	0.269146
YGL028C	5	1.09579	0.0350109	0.972246	0.0346922	0.119621
YGL165C	5	1.15806	0.0390721	0.931753	0.0180487	0.21743
YGL027C	5	0.978592	0.0663399	0.861193	0.0214993	0.127796
YGL164C	5	1.15117	0.00529613	0.967387	0.0291758	0.173936
YGL026C	5	0	0	0	0	0
YGL163C	5	0.841787	0.0880776	0.744572	0.0516746	0.122717
YGL024W	5	0.0959433	0.0313866	0.270799	0.0283577	-1.03762
YGL162W	5	0.957637	0.0206504	0.930639	0.0265273	0.0285973
YOR202W	5	1.03652	0.0852293	1.07075	0.148822	-0.0324896
YOR202W	5	0.857353	0.0808857	1.19526	0.145789	-0.332272
YGR037C	5	0.853012	0.136647	0.998162	0.0391105	-0.157141
YGR161C	5	0.899113	0.0905239	0.899965	0.0578035	-0.000947415
YGR035C	5	0.768445	0.151997	0.928918	0.0774366	-0.189652
YGR157W	5	0.281693	0.0320203	0.432469	0.0465104	-0.428693
YGR034W	5	0.692857	0.132865	0.85279	0.0561511	-0.20769
YGR154C	5	0.90974	0.130949	0.972347	0.0325015	-0.0665539
YGR033C	5	1.03592	0.0492846	0.98733	0.0272469	0.0480395
YGR153W	5	0.953745	0.0341247	0.938839	0.0426656	0.0157528
YGR032W	5	0.894473	0.0086899	0.951898	0.0242744	-0.0622232
YGR152C	5	1.0672	0.0510872	0.94876	0.0474689	0.117639
YGR031W	5	1.10836	0.0317086	0.946735	0.0160686	0.157619
YGR151C	5	0.944316	0.0660816	0.900269	0.00974859	0.0477669
YGR028W	5	0.991614	0.0269636	0.939345	0.0255534	0.0541508
YGR149W	5	1.10522	0.0251411	0.924565	0.017095	0.178475
YGR027C	5	0.497229	0.104036	0.742952	0.0407254	-0.401581
YGR148C	5	0.918421	0.0339984	0.765932	0.0296433	0.181563
YGR026W	5	1.15806	0.0672608	0.934688	0.02938	0.214284
YGR146C	5	1.06226	0.054904	0.885489	0.016915	0.182016
YGR025W	5	1.05777	0.0853792	0.923856	0.0536009	0.135363
YGR144W	5	1.09908	0.0983944	0.889235	0.0340819	0.21187
YGR023W	5	1.10013	0.0587458	0.858156	0.0340183	0.248398
YGR143W	5	1.11794	0.0548539	0.889741	0.0244672	0.228314
YOR202W	5	1.03502	0.0123898	1.06062	0.13902	-0.0244352
YOR202W	5	0.763056	0.0601746	1.12764	0.103498	-0.39055
YGL059W	5	0.79359	0.0935579	0.926084	0.00679999	-0.154397
YGL199C	5	0.791944	0.0629953	0.919098	0.0310514	-0.148903
YGL058W	5	0.901508	0.0694407	0.936004	0.0201235	-0.0375514
YGL198W	5	0.876961	0.0508266	0.917175	0.0480116	-0.044836
YGL057C	5	0.757817	0.108916	0.906444	0.0522908	-0.179087
YGL197W	5	0.789848	0.0681485	0.890146	0.0253644	-0.119544
YGL056C	5	1.05702	0.0870096	0.990266	0.0227641	0.0652385
YGL196W	5	0.962427	0.0193604	0.922135	0.0369628	0.0427658
YGL054C	5	0.943268	0.129216	0.930841	0.0396689	0.0132614
YGL195W	5	0.957936	0.0239833	0.84945	0.0440794	0.120192
YGL053W	5	1.05358	0.0136909	0.931955	0.038372	0.122665
YGL194C	5	1.13321	0.0307599	0.930841	0.011826	0.196719
YGL051W	5	1.04744	0.0390908	0.883768	0.0188443	0.169913
YGL181W	5	1.09878	0.033232	0.911101	0.015327	0.187305
YGL050W	5	1.10432	0.0287069	0.913733	0.0500706	0.189447
YGL180W	5	0.656635	0.122567	0.662775	0.0712019	-0.00930713
YGL046W	5	0.249363	0.0345717	0.68282	0.0156529	-1.00732
YGL179C	5	1.05897	0.0812415	0.86261	0.0266404	0.205088
YGL045W	5	0.251458	0.0465841	0.639593	0.0601319	-0.933555
YGL177W	5	1.01347	0.10057	0.875366	0.0269606	0.146491
YGL043W	5	0.398741	0.0333599	0.616613	0.0150512	-0.435929
YGL176C	5	1.02469	0.0345683	0.863319	0.0160346	0.171364
YOR202W	5	0.926953	0.118277	1.00211	0.137863	-0.0779599
YOR202W	5	0.882649	0.285714	1.20235	0.242301	-0.309106
YOR202W	5	0.994009	0.20751	1.1159	0.194319	-0.115667
YOR202W	5	0.857952	0.18775	0.974473	0.107982	-0.127349
YOR202W	5	1.01975	0.231444	1.02489	0.106009	-0.00502211
YOR202W	5	1.16165	0.189798	1.08279	0.154381	0.0702955
YOR202W	5	0.903454	0.221243	0.992391	0.118426	-0.0938927
YOR202W	5	1.02679	0.0906922	1.02094	0.0637136	0.00571245
YOR202W	5	1.09369	0.162938	1.04918	0.103292	0.0415487
YOR202W	5	1.03622	0.0949661	1.05819	0.0733876	-0.0209856
YOR202W	5	1.08441	0.0288019	1.04868	0.0952506	0.03351
YOR202W	5	1.00179	0.147121	1.04686	0.152527	-0.0440002
YOR202W	5	1.0446	0.0270078	1.02398	0.103731	0.0199403
YOR202W	5	1.03188	0.0251102	0.987836	0.101269	0.0436182
YOR202W	5	1.04385	0.0821223	0.953923	0.111159	0.0900896
YOR202W	5	1.10477	0.025832	0.970626	0.106298	0.129451
YOR202W	5	1.11585	0.0847527	0.957567	0.13396	0.152972
YOR202W	5	1.16958	0.0959563	0.971841	0.102322	0.185208
YOR202W	5	1.13096	0.0967592	0.940155	0.0490526	0.184781
YOR202W	5	1.12662	0.16319	0.934587	0.0873212	0.186875
YOR202W	5	1.19368	0.14936	0.918997	0.0409077	0.261512
YOR202W	5	1.15521	0.141399	0.895713	0.0897773	0.254418
YOR202W	5	1.05822	0.121563	0.834872	0.165899	0.237065
YOR202W	5	0.979191	0.197903	0.90118	0.13092	0.0830211
YOR202W	5	1.07723	0.215285	0.902192	0.0641902	0.17732
YOR202W	6	1.06828	0.182132	1.10897	0.185865	-0.0373832
YOR202W	6	0.974104	0.0488953	1.10086	0.0960885	-0.122329
YOR202W	6	1.0024	0.100261	1.21416	0.119249	-0.191658
YOR202W	6	1.17453	0.0380168	1.23425	0.13524	-0.0495966
YOR202W	6	1.11919	0.130586	1.24345	0.143449	-0.10529
YOR202W	6	1.04359	0.11826	1.22435	0.170424	-0.159743
YOR202W	6	1.21919	0.121362	1.23336	0.146437	-0.0115544
YOR202W	6	1.29811	0.109199	1.25958	0.140001	0.0301309
YOR202W	6	1.2314	0.13218	1.25909	0.149788	-0.0222383
YOR202W	6	1.1393	0.169816	1.15964	0.0852589	-0.0176961
YOR202W	6	1.19034	0.21315	1.20644	0.0866735	-0.0134377
YOR202W	6	1.13361	0.180417	1.173	0.0508017	-0.034154
YOR202W	6	1.16371	0.18837	1.18655	0.0598718	-0.0194405
YOR202W	6	1.15303	0.146079	1.16271	0.0328717	-0.00835733
YOR202W	6	1.1565	0.235653	1.14173	0.0578509	0.0128528
YOR202W	6	0.956905	0.196258	1.09532	0.0835606	-0.135097
YOR202W	6	1.04137	0.0980562	1.12124	0.0604733	-0.0738979
YOR202W	6	0.930968	0.0932375	1.04584	0.0824286	-0.116353
YOR202W	6	1.09963	0.239864	1.09562	0.0485698	0.00365675
YOR202W	6	0.9938	0.26816	1.05376	0.109715	-0.0585826
YOR202W	6	0.909192	0.0744	1.07731	0.0126594	-0.169666
YOR202W	6	0.915433	0.0544994	1.03763	0.0304623	-0.125296
YOR202W	6	0.73096	0.0948159	0.963315	0.0499327	-0.276022
YOR202W	6	0.996713	0.195447	1.04931	0.207247	-0.0514212
YOR202W	6	1.16967	0.165142	1.24899	0.130405	-0.0656134
YHR066W	6	1.03791	0.0854421	1.0119	0.058296	0.0253756
YHR181W	6	1.20754	0.0426457	1.13272	0.0167942	0.0639601
YHR061C	6	1.11988	0.0567398	1.16251	0.0247587	-0.0373586
YHR180W	6	0.920565	0.0914927	0.831508	0.103309	0.101747
YHR059W	6	1.15983	0.0372301	1.15598	0.0200698	0.00332379
YHR179W	6	1.17273	0.0383029	1.07098	0.0586424	0.0907598
YHR057C	6	1.19298	0.0694144	1.13886	0.0408046	0.0464245
YHR178W	6	0.897263	0.0136981	0.992407	0.0386663	-0.100784
YHR050W	6	1.11655	0.085393	1.15687	0.0177496	-0.0354719
YHR176W	6	1.15788	0.0294728	1.17775	0.0164997	-0.0170091
YHR049W	6	1.14013	0.0422723	1.14015	0.0207101	-1.26911e-05
YHR171W	6	0.970221	0.0791043	1.1159	0.0342685	-0.139894
YHR049C-A	6	1.11003	0.0641747	1.11442	0.0263675	-0.0039424
YHR167W	6	0.975491	0.0402159	1.06365	0.0307284	-0.086524
YHR048W	6	1.14526	0.0689904	1.10037	0.0288954	0.0399914
YHR163W	6	0.859953	0.0721777	1.03654	0.0414787	-0.186767
YHR047C	6	0.900037	0.127287	1.00349	0.0779393	-0.108803
YHR162W	6	0.89976	0.0407532	0.979741	0.0517034	-0.0851602
YHR046C	6	0.994632	0.0587387	1.02526	0.0226282	-0.0303283
YHR161C	6	0.891993	0.0543266	0.991418	0.0124598	-0.105678
YHR045W	6	0.931939	0.125361	1.02853	0.0314177	-0.098614
YHR160C	6	0.887416	0.0603909	1.01081	0.049227	-0.130196
YOR202W	6	0.852324	0.084877	1.15182	0.1312	-0.301133
YOR202W	6	1.3117	0.154715	1.37645	0.126305	-0.0481774
YGR178C	6	1.22377	0.0604399	1.211	0.0348085	0.0104914
YHL006C	6	1.1135	0.0724614	1.1826	0.0185073	-0.0602042
YGR177C	6	1.01627	0.0516446	1.07681	0.0605286	-0.0578685
YHL005C	6	1.0687	0.0822157	1.0779	0.066476	-0.00857556
YGR176W	6	1.27245	0.047065	1.19774	0.0216628	0.0605128
YHL003C	6	1.12584	0.0241681	1.19279	0.0179053	-0.0577606
YGR174C	6	1.05968	0.0158096	1.11066	0.0270219	-0.0469814
YHL002W	6	1.22002	0.0139697	1.1918	0.0202936	0.0234058
YGR173W	6	1.25484	0.0625686	1.18299	0.0229513	0.058959
YGR295C	6	1.13652	0.0714023	1.19556	0.0603697	-0.0506392
YGR170W	6	1.17716	0.059973	1.13332	0.0313642	0.0379592
YGR290W	6	1.15996	0.0739546	1.11442	0.109855	0.0400583
YGR169C	6	1.11794	0.0405807	1.12233	0.0226054	-0.00392374
YGR288W	6	1.12945	0.0339942	1.11798	0.0169493	0.0102083
YGR168C	6	1.07633	0.038216	1.07394	0.0221571	0.00221615
YGR287C	6	1.03375	0.0441909	1.08523	0.023949	-0.0485988
YGR166W	6	0.965227	0.0877946	0.997157	0.0293248	-0.0325445
YGR286C	6	0.891438	0.0418905	1.01982	0.0256304	-0.134543
YGR164W	6	1.05219	0.0181962	1.01695	0.0269239	0.0340714
YGR284C	6	0.949831	0.099702	1.00507	0.0448342	-0.0565311
YGR163W	6	0.651761	0.089772	0.994782	0.0591143	-0.422846
YGR283C	6	0.926529	0.123325	0.955003	0.0949403	-0.0302682
YOR202W	6	1.12917	0.0993849	1.296	0.126954	-0.137795
YOR202W	6	1.27412	0.0426842	1.39841	0.17439	-0.0930858
YHR082C	6	1.27814	0.0608848	1.14905	0.0188778	0.106469
YHR200W	6	0.972717	0.0251705	1.01833	0.0141662	-0.0458288
YHR081W	6	0.548566	0.194392	0.7472	0.113694	-0.309024
YHR199C	6	0.0177539	0.0355077	0.0238479	0.0476957	-0.295091
YHR080C	6	1.16593	0.0422274	1.201	0.0518144	-0.0296376
[truncated: 3,378 more rows]

## Sheet: WT R2
WT_Gal and WT_Raf
NameGene	Plate	Average growth under GAL induction condition (A)	StdDev	Average growth on Glucose (B)	StdDev	SDL score log10[A/B]
YOR202W	1	0.779394	0.215542	0.716845	0.190379	0.083656
YOR202W	1	0.865943	0.0477449	0.934843	0.0286405	-0.0765595
YOR202W	1	0.959655	0.0282349	0.935174	0.0371067	0.0258417
YOR202W	1	0.94921	0.0334912	0.961969	0.0450375	-0.0133522
YOR202W	1	1.02516	0.0359873	0.961803	0.0502596	0.0637983
YOR202W	1	0.913247	0.0107551	1.11348	0.092506	-0.198235
YOR202W	1	0.960401	0.0545779	1.16756	0.146054	-0.195321
YOR202W	1	1.21781	0.166315	1.16028	0.178262	0.048391
YOR202W	1	1.16394	0.212201	1.17318	0.245476	-0.0079097
YOR202W	1	1.02248	0.145476	1.18807	0.231817	-0.150102
YOR202W	1	1.0462	0.18092	1.17881	0.235219	-0.119335
YOR202W	1	1.21319	0.205101	1.26482	0.25585	-0.0416775
YOR202W	1	1.13723	0.282622	1.13994	0.310481	-0.00237877
YOR202W	1	1.16543	0.3004	1.16938	0.252748	-0.00338056
YOR202W	1	1.00174	0.186594	1.18857	0.190506	-0.171014
YOR202W	1	0.980994	0.194086	1.05559	0.164498	-0.0732841
YOR202W	1	1.10589	0.158113	1.06402	0.141442	0.0385993
YOR202W	1	0.964878	0.100756	0.920288	0.121862	0.0473154
YOR202W	1	0.929512	0.0675332	1.07874	0.0575771	-0.14889
YOR202W	1	0.90877	0.0294097	0.898786	0.0161833	0.0110475
YOR202W	1	0.765516	0.0542539	0.884727	0.0822098	-0.144729
YOR202W	1	0.811029	0.0631361	0.98529	0.141423	-0.194633
YOR202W	1	0.756861	0.044299	0.748602	0.0195107	0.0109716
YOR202W	1	0.828339	0.199546	0.800042	0.103512	0.0347584
YOR202W	1	0.852065	0.114892	0.837918	0.117998	0.0167424
YBR030W	1	1.0383	0.0421462	1.01721	0.0517644	0.0205149
YBR138C	1	1.1523	0.0255133	1.26664	0.0417474	-0.0946025
YBR028C	1	1.05143	0.0345116	1.03127	0.0608467	0.0193565
YBR137W	1	1.19617	0.0490664	1.23719	0.0912307	-0.0337183
YBR027C	1	1.14365	0.0528444	1.10454	0.0710074	0.0347905
YBR134W	1	1.23661	0.0625009	1.10471	0.0846667	0.112795
YBR026C	1	0.34008	0.0465586	0.41714	0.0213189	-0.204241
YBR132C	1	1.10201	0.163482	1.01572	0.180434	0.0815383
YBR025C	1	0.848036	0.0964365	0.810958	0.0591912	0.044707
YBR131W	1	0.466174	0.0533499	0.892004	0.0429595	-0.648913
YBR024W	1	1.18006	0.0685137	1.08321	0.0986672	0.0856375
YBR130C	1	1.12977	0.0585268	1.19551	0.10598	-0.0565623
YBR023C	1	0.491392	0.317364	0.401427	0.339748	0.202218
YBR129C	1	0.98189	0.075742	1.05029	0.0517757	-0.0673451
YBR022W	1	0.996812	0.0442695	1.0139	0.0738321	-0.0170018
YBR128C	1	0.762979	0.0202262	0.985621	0.0370748	-0.256041
YBR020W	1	0.19593	0.0130988	1.0053	0.0408857	-1.63529
YBR126C	1	0.62062	0.0882735	0.553761	0.0433606	0.113986
YBR019C	1	0.154148	0.0229235	1.07791	0.0685652	-1.94487
YBR125C	1	0.933243	0.0495613	0.983305	0.0339438	-0.0522543
YBR018C	1	0.162057	0.0140619	1.02697	0.0735368	-1.84642
YBR122C	1	1.04829	0.0939741	0.984959	0.0699493	0.062319
YOR202W	1	0.959655	0.0430629	0.825844	0.0954686	0.150168
YOR202W	1	1.06217	0.0852263	1.06931	0.106047	-0.00670127
YAL017W	1	1.13604	0.00573297	1.22628	0.0115417	-0.0764378
YBL032W	1	1.16618	0.0518195	1.2888	0.0691429	-0.0999776
YAL015C	1	0.905338	0.123218	0.890681	0.0932575	0.0163219
YBL031W	1	0.163996	0.266754	0.147703	0.224237	0.104644
YAL014C	1	1.16872	0.0792873	1.2802	0.109367	-0.0911088
YBL029W	1	1.20722	0.0543807	1.34504	0.053621	-0.108103
YAL013W	1	0.894892	0.0251044	0.857105	0.0610815	0.0431432
YBL028C	1	1.23587	0.0467397	1.22628	0.0449029	0.00778933
YAL011W	1	1.04994	0.00913071	0.998688	0.0354991	0.0500419
YBL027W	1	1.14365	0.0637848	1.10008	0.0988312	0.0388418
YAL010C	1	1.11679	0.0641986	1.21288	0.0509687	-0.0825423
YBL025W	1	0.105202	0.0222771	0.171851	0.0608275	-0.490741
YAL008W	1	1.29123	0.0397054	1.35446	0.0597237	-0.0478108
YBL024W	1	1.24646	0.0342	1.17997	0.0666884	0.0548236
YAL007C	1	1.15185	0.0159299	1.07593	0.0677647	0.0681887
YBL021C	1	0.570033	0.142312	0.946256	0.0486307	-0.506818
YAL005C	1	0.978607	0.0532931	1.09048	0.0518936	-0.108248
YBL019W	1	1.1426	0.0448117	1.12257	0.0340768	0.0176862
YAL004W	1	0.935481	0.0427224	1.10686	0.043374	-0.168221
YBL017C	1	0.967713	0.048045	0.995545	0.0650512	-0.0283544
YAL002W	1	0.533921	0.0539201	0.598419	0.0513995	-0.114042
YBL016W	1	0.68971	0.0685995	1.30418	0.0761568	-0.63706
YOR202W	1	0.943688	0.0765856	0.986613	0.0644111	-0.0444822
YOR202W	1	1.09858	0.0677774	0.963788	0.107833	0.130904
YBR045C	1	1.14469	0.0540254	1.23124	0.0605091	-0.0728864
YBR156C	1	1.12679	0.0275666	1.12572	0.0336768	0.000950382
YBR044C	1	1.0656	0.0387977	0.428883	0.03066	0.910112
YBR151W	1	1.12231	0.0449176	1.19055	0.0787806	-0.0590291
YBR043C	1	1.038	0.0127182	1.13812	0.0789358	-0.0920844
YBR150C	1	1.01218	0.0407854	1.10702	0.0355232	-0.0895678
YBR042C	1	1.09709	0.0448611	1.16243	0.0758335	-0.0578548
YBR149W	1	1.2111	0.030463	1.22975	0.0345699	-0.0152862
YBR041W	1	1.07665	0.0469068	1.21156	0.0488164	-0.118056
YBR148W	1	1.21035	0.0337702	1.28251	0.0970076	-0.0579127
YBR040W	1	1.23691	0.0457273	1.21272	0.0615704	0.019756
YBR147W	1	1.0477	0.0761179	1.05807	0.149724	-0.00984852
YBR036C	1	0.690307	0.0761119	0.678472	0.0855669	0.0172929
YBR146W	1	0.921902	0.0477253	1.08519	0.0411839	-0.163073
YBR034C	1	1.01248	0.0258457	1.12671	0.103211	-0.106897
YBR145W	1	1.1435	0.0460921	1.06601	0.0557381	0.0701739
YBR033W	1	1.12977	0.0155756	1.1578	0.0296222	-0.02451
YBR144C	1	1.07441	0.0150452	1.09925	0.0482939	-0.0228592
YBR032W	1	0.93578	0.0223729	1.00514	0.0383781	-0.0715004
YBR141C	1	1.04576	0.016186	1.10752	0.0170739	-0.057383
YBR031W	1	0.975175	0.0584455	0.979997	0.0671982	-0.00493339
YBR139W	1	1.04426	0.0907311	1.02466	0.0968086	0.0189568
YOR202W	1	1.115	0.0326095	1.03226	0.0999557	0.0770972
YOR202W	1	1.08247	0.058875	1.05856	0.124842	0.02233
YAL031C	1	1.02158	0.0347721	1.04798	0.0435486	-0.0255082
YBL052C	1	1.11007	0.0198947	1.06501	0.00405596	0.0414381
YAL030W	1	1.27302	0.0117005	1.35728	0.0106063	-0.0640841
YBL051C	1	0.967713	0.0527733	1.00679	0.0819806	-0.0395886
YAL029C	1	1.20319	0.0742125	1.18245	0.0902326	0.0173882
YBL049W	1	1.10619	0.0718926	1.05658	0.0627069	0.0458889
YAL028W	1	1.07709	0.0171167	1.14507	0.0120957	-0.0611963
YBL048W	1	1.18006	0.0370811	1.19088	0.0379023	-0.00913117
YAL027W	1	1.10798	0.0219928	1.17864	0.044235	-0.0618224
YBL047C	1	1.14484	0.0378859	1.24861	0.057597	-0.0867628
YAL026C	1	0.796853	0.077017	0.819394	0.0588528	-0.0278947
YBL046W	1	0.829831	0.0506232	0.90044	0.0401711	-0.0816612
YAL023C	1	1.09784	0.0348195	1.22479	0.0523359	-0.109428
YBL043W	1	1.29004	0.0483063	1.30633	0.0823944	-0.0125535
YAL022C	1	0.988008	0.0529553	0.918468	0.0699389	0.072983
YBL042C	1	1.09843	0.0671328	1.18691	0.0436824	-0.0774714
YAL020C	1	0.930706	0.0283441	0.961969	0.0498533	-0.0330385
YBL039C	1	0.963684	0.0847694	0.908048	0.0644567	0.0594664
YAL019W	1	0.942047	0.0450602	0.853962	0.068981	0.0981681
YBL037W	1	1.07127	0.0629156	1.08966	0.0970053	-0.0170148
YAL018C	1	1.00666	0.025462	1.03541	0.0101924	-0.0281555
YBL036C	1	1.05202	0.0518473	0.90689	0.0859172	0.14845
YOR202W	1	0.970101	0.0302689	1.15598	0.0714619	-0.175307
YOR202W	1	1.14708	0.0799323	0.991741	0.111957	0.145513
YBR058C	1	1.10664	0.0362585	1.08817	0.0494282	0.016832
YBR169C	1	1.00771	0.029019	1.29062	0.0190174	-0.247446
YBR057C	1	1.07157	0.0419708	1.05873	0.0478778	0.0120594
YBR168W	1	1.02531	0.0603372	1.04996	0.0577706	-0.0237552
YBR056W	1	1.0953	0.0493344	1.132	0.0639442	-0.0329586
YBR166C	1	1.14589	0.0385089	1.13183	0.0333497	0.0123381
YBR054W	1	1.10291	0.0595028	1.00861	0.0743127	0.0893771
YBR165W	1	1.34689	0.041177	1.39879	0.0585717	-0.0378102
YBR053C	1	1.21319	0.024896	1.16243	0.0568541	0.0427337
YBR164C	1	0.997707	0.0567112	0.990252	0.0480755	0.00750029
YBR052C	1	1.24751	0.0206885	1.17269	0.0498167	0.061848
YBR162W-A	1	1.24781	0.0505765	1.28301	0.0746904	-0.0278231
YBR051W	1	1.22244	0.0142089	1.12555	0.0493485	0.0825754
YBR162C	1	1.03486	0.0318519	1.24497	0.0767484	-0.184841
YBR050C	1	1.27437	0.0179994	1.27325	0.0121334	0.000875406
YBR161W	1	0.80506	0.0755432	0.74761	0.0721702	0.0740356
YBR048W	1	0.914142	0.110992	0.958164	0.169794	-0.0470333
YBR159W	1	1.15648	0.0131362	1.14209	0.053823	0.012522
YBR047W	1	1.0089	0.0223038	1.07361	0.0967453	-0.0621708
YBR158W	1	1.10485	0.0274268	1.13812	0.0661698	-0.0296686
YBR046C	1	1.06933	0.0505836	0.985456	0.103898	0.0816877
YBR157C	1	1.14842	0.0581065	1.15086	0.0388133	-0.00211641
YOR202W	1	1.04725	0.0929628	0.967592	0.0838983	0.0791116
YOR202W	1	0.990246	0.0347602	0.933024	0.0431053	0.059523
YAL054C	1	1.17857	0.0513525	1.22711	0.0688476	-0.0403598
YBL064C	1	1.19856	0.0331871	1.14259	0.0120428	0.0478284
YAL053W	1	1.12216	0.0462377	1.11017	0.0210953	0.0107441
YBL063W	1	1.22945	0.0313142	1.19684	0.0187907	0.0268854
YAL051W	1	1.24706	0.0606376	1.25373	0.0490954	-0.00533874
YBL062W	1	1.14768	0.0311201	1.12373	0.0592703	0.0210859
YAL049C	1	1.20587	0.0436763	1.14391	0.0403487	0.052753
YBL061C	1	1.18871	0.0190352	1.15218	0.0329054	0.0312163
YAL045C	1	1.02606	0.120198	0.953368	0.112419	0.0734804
YBL060W	1	1.10783	0.0427686	1.1368	0.0705433	-0.0258077
YAL043C-A	1	1.17051	0.0372855	1.10686	0.0815838	0.0559111
YBL059W	1	1.19304	0.0217757	1.06898	0.0516455	0.109798
YAL042W	1	1.18827	0.0344664	1.28963	0.0443269	-0.0818583
YBL057C	1	1.20304	0.0364072	1.19551	0.0420139	0.00627425
YAL040C	1	1.13231	0.031233	1.03706	0.0762279	0.0878667
YBL056W	1	1.15753	0.00934127	1.22148	0.0338663	-0.0537803
YAL037W	1	1.22483	0.0133202	1.26895	0.0148627	-0.0353931
YBL055C	1	1.05202	0.0418266	1.1229	0.115477	-0.0652011
YAL036C	1	1.10172	0.0382552	1.20974	0.0501088	-0.0935353
YBL054W	1	0.999349	0.0265125	1.04814	0.08311	-0.0476709
YAL034C	1	0.892654	0.0580646	0.87778	0.0303202	0.0168032
YBL053W	1	1.16275	0.0787673	1.19783	0.0489212	-0.0297249
YOR202W	1	1.12082	0.023957	1.0187	0.0606882	0.0955291
YOR202W	1	1.05382	0.219206	0.936497	0.161964	0.118026
YBR071W	1	1.26974	0.0416869	1.32353	0.0439969	-0.0414921
YBR182C	1	1.04561	0.0155374	1.14622	0.0171634	-0.0918752
YBR069C	1	1.17797	0.0478521	1.19568	0.0433585	-0.0149228
YBR181C	1	0.392457	0.0666038	0.728589	0.13817	-0.618681
YBR068C	1	1.20378	0.0465816	1.11745	0.0509075	0.0744256
YBR180W	1	1.04576	0.0422039	1.26068	0.0581419	-0.186911
YBR067C	1	1.05963	0.0412746	0.943444	0.0988617	0.116143
YBR178W	1	1.26914	0.0307168	1.29128	0.0414453	-0.0172916
YBR066C	1	1.2581	0.0223251	1.36703	0.0363756	-0.0830394
YBR177C	1	1.21901	0.0428584	1.17649	0.0511031	0.0354974
YBR065C	1	1.2778	0.0275537	1.20263	0.043085	0.0606317
YBR176W	1	1.17931	0.0266555	1.24762	0.0505519	-0.0563026
YBR064W	1	1.0856	0.0362565	1.08635	0.0472385	-0.000690606
YBR175W	1	0.541979	0.0796817	0.483796	0.0484745	0.113564
YBR063C	1	1.06053	0.0480796	1.09727	0.0648291	-0.0340528
YBR174C	1	0.583314	0.0243455	0.565173	0.053823	0.0315936
YBR062C	1	1.06232	0.0198529	1.12935	0.0420763	-0.0611896
YBR172C	1	1.05919	0.0305506	1.02499	0.0537932	0.0328227
YBR061C	1	1.06217	0.0694221	1.00398	0.0946507	0.0563431
YBR171W	1	0.935929	0.0436889	0.756707	0.0180734	0.212564
YBR059C	1	0.955328	0.0259563	0.985952	0.0635605	-0.0315529
YBR170C	1	0.214732	0.256213	0.368843	0.236283	-0.540978
YOR202W	1	0.902055	0.0907754	1.16541	0.0332363	-0.256154
YOR202W	1	1.12813	0.037001	1.06716	0.0375232	0.055556
YAL066W	1	1.04292	0.0512457	0.918634	0.0342865	0.126894
YBL079W	1	0.873255	0.152086	0.895312	0.242229	-0.024945
YAL065C	1	1.21677	0.0192647	1.23935	0.0168968	-0.0183857
YBL078C	1	0.650614	0.16339	0.508275	0.0933591	0.246893
YAL064C-A	1	1.19528	0.0485518	1.33644	0.0343693	-0.111626
YBL075C	1	1.19961	0.0120702	1.20593	0.0230162	-0.00526106
YAL062W	1	1.22557	0.0287476	1.16276	0.0211816	0.0526065
YBL072C	1	0.294119	0.0793956	0.412012	0.0750704	-0.337068
YAL061W	1	1.12126	0.0405727	1.20544	0.0639008	-0.0723863
YBL071C	1	1.08232	0.0398397	0.954526	0.114701	0.125645
YAL060W	1	1.08351	0.0338124	1.11811	0.0304672	-0.0314304
YBL070C	1	1.2111	0.0149977	1.19998	0.029337	0.00922149
YAL059W	1	1.07545	0.0423033	1.11926	0.0429833	-0.0399301
YBL069W	1	1.09231	0.0195553	1.0928	0.0454001	-0.000444412
YAL058W	1	0.981293	0.0382291	0.916649	0.0958333	0.0681462
YBL068W	1	1.04009	0.00621266	1.01308	0.0746592	0.0263114
YAL058C-A	1	0.985322	0.0494771	0.959984	0.0932381	0.0260517
YBL067C	1	1.07426	0.0098125	1.05608	0.0228189	0.0170656
YAL056W	1	1.02546	0.0669249	1.14556	0.104588	-0.110752
YBL066C	1	0.961894	0.0323518	1.09743	0.0806093	-0.131824
YAL055W	1	0.804165	0.0416384	0.817078	0.0869614	-0.0159305
YBL065W	1	1.23661	0.060708	1.27028	0.049492	-0.0268566
YOR202W	1	1.14798	0.0585227	1.21983	0.0483961	-0.0607101
YOR202W	1	1.19438	0.116782	1.11	0.129302	0.0732684
YBR090C	1	1.03919	0.0676836	1.1631	0.040816	-0.112642
YBR199W	1	1.22124	0.0326678	1.17914	0.0389217	0.035085
YBR084W	1	0.980845	0.050296	0.904244	0.0182181	0.0813153
YBR197C	1	1.19856	0.0441405	1.17914	0.0155289	0.0163375
YBR084C-A	1	1.12544	0.0345116	1.21255	0.0580437	-0.0745496
YBR195C	1	1.09231	0.0838162	0.997199	0.107775	0.0911041
YBR083W	1	1.11619	0.0343201	1.17352	0.0332182	-0.0500826
YBR194W	1	0.978905	0.0489962	0.829318	0.0545851	0.165832
YBR082C	1	0.931601	0.0511158	0.855947	0.116055	0.0846965
YBR189W	1	1.0283	0.0336822	0.882742	0.155109	0.152627
YBR077C	1	1.3842	0.0207515	1.36207	0.0464077	0.016112
YBR188C	1	1.22468	0.0143865	1.19684	0.0263536	0.0229938
YBR076W	1	0.753876	0.0972637	0.913341	0.0636617	-0.191881
YBR187W	1	0.939361	0.024472	0.927731	0.0884575	0.0124582
YBR075W	1	1.13813	0.0431208	1.07527	0.0552649	0.0568135
YBR186W	1	1.10097	0.045595	1.13002	0.0581633	-0.0260399
YBR074W	1	1.01442	0.0238583	0.993064	0.0518194	0.0212775
YBR185C	1	1.00278	0.0374762	1.00547	0.110278	-0.0026771
YBR073W	1	0.984725	0.047413	0.983967	0.0443335	0.000769938
YBR184W	1	0.952791	0.041378	1.03359	0.0358869	-0.081395
YBR072W	1	0.953686	0.0586139	1.01043	0.11541	-0.0577974
YBR183W	1	0.964878	0.0232329	1.02565	0.0458669	-0.0610779
YOR202W	1	1.03054	0.0282228	1.03723	0.0742771	-0.00647028
YOR202W	1	1.04277	0.123665	0.957337	0.153887	0.0854825
YAR027W	1	1.12962	0.0734389	1.09313	0.0663372	0.0328357
YBL094C	1	0.218015	0.426534	0.271257	0.537672	-0.2185
YAR023C	1	1.16096	0.0490955	1.17054	0.0646643	-0.0082188
YBL091C-A	1	0.974578	0.0334096	1.04649	0.0466898	-0.0711912
YAR020C	1	1.19916	0.0387659	1.13266	0.0363299	0.0570498
YBL091C	1	1.13648	0.0615929	1.0402	0.0494342	0.0885242
YAR018C	1	0.971593	0.0746815	0.906725	0.0886982	0.069098
YBL089W	1	1.02516	0.0149462	0.993064	0.0680711	0.0318131
YAR015W	1	1.16424	0.0242582	1.12108	0.0171719	0.037773
YBL088C	1	1.21244	0.0371623	1.19651	0.0491711	0.0132285
YAR014C	1	1.16529	0.020073	1.15185	0.0153267	0.0115978
YBL087C	1	0.965773	0.0624374	0.764811	0.0413417	0.2333
YAR003W	1	0.678966	0.0487593	0.500998	0.0303539	0.30397
YBL086C	1	1.36883	0.0207937	1.35546	0.0107548	0.00981513
YAR002W	1	0.978756	0.0493954	0.732062	0.115734	0.290417
YBL085W	1	1.07635	0.0603037	1.0971	0.0568756	-0.0190973
YAR002C-A	1	1.01487	0.0198648	1.03772	0.0653134	-0.0222695
YBL083C	1	0.906383	0.0290849	0.897463	0.0712864	0.00989011
YAL068C	1	1.09261	0.0494149	1.14871	0.0497255	-0.0500635
YBL082C	1	1.0462	0.0509575	1.01324	0.109438	0.0320133
YAL067C	1	1.08456	0.0341118	1.08949	0.0441587	-0.00454191
YBL081W	1	0.852811	0.0453125	0.869675	0.0405848	-0.0195815
YOR202W	1	0.944882	0.0892204	0.954029	0.119082	-0.0096343
YOR202W	1	0.874001	0.0339911	0.957668	0.0460229	-0.0914198
YBR104W	1	1.05441	0.0579089	0.979997	0.0538908	0.0731888
YBR212W	1	1.09694	0.0290026	0.959653	0.0554549	0.133709
YBR103W	1	1.06799	0.0229804	0.860247	0.0329669	0.216315
YBR210W	1	1.07948	0.048652	1.06551	0.0873155	0.013028
YBR101C	1	1.06963	0.0135149	0.987275	0.0349393	0.0801222
YBR209W	1	1.08829	0.0350134	0.997199	0.0927208	0.0874088
YBR100W	1	0.976667	0.0209757	0.95221	0.0190174	0.0253598
YBR208C	1	0.811924	0.116037	0.738347	0.0899762	0.0949926
YBR099C	1	0.964132	0.0437171	0.920949	0.0619531	0.0458231
YBR207W	1	1.16155	0.0355239	1.06137	0.0350768	0.0901946
YBR098W	1	1.04322	0.0430381	1.1014	0.057305	-0.0542708
YBR206W	1	1.03024	0.0444088	1.05393	0.0678951	-0.0227375
YBR095C	1	0.868778	0.140661	0.492728	0.0250442	0.567131
YBR205W	1	1.10664	0.0350324	1.11629	0.0387451	-0.00867956
YBR094W	1	1.115	0.0574115	1.00861	0.0618058	0.100277
YBR204C	1	0	0	0	0	0
YBR093C	1	0.360971	0.0237579	0.55988	0.0254946	-0.438925
YBR203W	1	0.988754	0.0392878	1.12489	0.0459432	-0.128993
YBR092C	1	0.974876	0.0382955	0.968254	0.0566394	0.00681602
YBR201W	1	1.13186	0.0432528	1.09148	0.0601036	0.0363294
YBR090C-A	1	1.01845	0.0522418	1.12208	0.0453314	-0.0968996
YBR200W	1	0	0	0	0	0
YOR202W	1	1.06098	0.0708294	0.947248	0.0708117	0.113385
YOR202W	1	0.821474	0.0862607	0.674834	0.0255039	0.196635
YAR047C	1	1.04456	0.0307076	0.910364	0.0148136	0.13751
YBR001C	1	0.941599	0.045522	0.932693	0.0281699	0.00950389
YAR044W	1	1.05262	0.0603669	0.932031	0.0734276	0.121673
YBL107C	1	0.797151	0.0810465	0.581879	0.0863578	0.314782
YAR043C	1	1.06247	0.0248602	1.05823	0.0679799	0.00399724
YBL106C	1	0.988008	0.0561807	0.985952	0.0922808	0.00208312
YAR042W	1	1.01069	0.0496472	1.01175	0.037513	-0.00105271
YBL104C	1	1.00338	0.0309196	0.703779	0.06014	0.354663
YAR040C	1	1.06874	0.0424578	1.11215	0.0344499	-0.039819
YBL103C	1	0.771186	0.044702	0.628687	0.0511459	0.204297
YAR037W	1	1.14708	0.0386505	1.09594	0.0391502	0.0456042
YBL102W	1	1.00114	0.02864	0.997695	0.0146949	0.00344623
YAR035W	1	1.02069	0.0345202	1.06022	0.0237041	-0.0379966
YBL101C	1	1.0656	0.0771377	1.02002	0.0628101	0.0437153
YAR031W	1	0.958312	0.0572364	0.986779	0.0743637	-0.0292721
YBL100C	1	1.09515	0.0267977	1.02614	0.022462	0.0650833
YAR030C	1	1.14693	0.0345391	1.0756	0.0492982	0.0642118
YBL098W	1	0.945628	0.02241	0.982148	0.0743441	-0.037892
YAR029W	1	0.986068	0.081884	1.04335	0.0444243	-0.0564627
YBL096C	1	1.05188	0.0107261	1.06369	0.037059	-0.0111693
YAR028W	1	0.93369	0.0471089	1.01291	0.0705177	-0.0814397
YBL095W	1	1.02442	0.0275796	1.07973	0.036374	-0.0525896
YOR202W	1	0.993231	0.069399	1.04748	0.0912968	-0.0531804
YOR202W	1	1.01248	0.113126	0.880757	0.0896079	0.139377
YBR121C	1	0.594655	0.0922818	0.705267	0.0944446	-0.170595
YBR223C	1	0.830876	0.0667578	0.812116	0.0583774	0.0228369
YBR119W	1	0.92414	0.100956	0.999515	0.0937148	-0.078406
YBR222C	1	1.13126	0.0278538	1.04864	0.0229631	0.0758413
YBR116C	1	0.978756	0.0922368	1.07957	0.0909814	-0.0980343
YBR221C	1	0.687472	0.0857526	0.454686	0.0473939	0.413415
YBR115C	1	0.0847589	0.00499397	0.111811	0.0109781	-0.276997
YBR220C	1	1.04337	0.0345855	0.811454	0.0460736	0.251383
YBR114W	1	0.998752	0.0319226	0.947744	0.0620414	0.0524216
YBR219C	1	1.02621	0.0350981	0.974043	0.0718792	0.0521713
YBR113W	1	1.06948	0.02039	0.927896	0.0449321	0.142011
YBR218C	1	1.10843	0.017484	1.04103	0.0367988	0.0627348
YBR111C	1	1.0186	0.0438747	1.03044	0.0357367	-0.0115625
YBR217W	1	0.947419	0.0361186	0.849166	0.0895528	0.109487
YBR108W	1	1.08276	0.0177536	1.00315	0.0273979	0.0763691
YBR216C	1	0.947419	0.0329334	1.04037	0.0278528	-0.0935888
YBR107C	1	0.956223	0.0216698	1.01175	0.0207633	-0.0564496
YBR215W	1	0.895937	0.0813587	0.803515	0.0791428	0.108874
YBR106W	1	0.0156685	0.0309403	0.00330801	0.00661602	1.5553
YBR214W	1	1.0092	0.093242	0.983471	0.126915	0.0258228
YBR105C	1	0.946524	0.0392753	0.920949	0.0253892	0.0273909
YBR213W	1	0.934884	0.0286151	0.982313	0.0390265	-0.0494872
YOR202W	1	0.815953	0.0400319	0.699809	0.0223603	0.15355
YOR202W	1	0.875792	0.0820395	0.884561	0.059818	-0.00996344
YBL015W	1	1.02308	0.057308	0.87993	0.0571995	0.150726
YBR016W	1	0.69941	0.0585835	0.624883	0.0211885	0.112673
YBL013W	1	0.901906	0.0310652	0.812447	0.0337914	0.10446
YBR015C	1	0.913396	0.0432363	0.802523	0.0452702	0.129409
YBL011W	1	0.861466	0.059962	0.810627	0.0482603	0.0608276
YBR014C	1	1.05501	0.0613737	0.908048	0.0238697	0.150007
YBL010C	1	1.06098	0.0887781	0.948737	0.0626557	0.111815
YBR013C	1	1.10351	0.0346142	0.968088	0.0757842	0.130925
YBL009W	1	0.942196	0.0463647	0.863721	0.0748098	0.0869639
YBR012C	1	1.15424	0.0358447	1.08536	0.0584173	0.061535
YBL008W	1	0.886088	0.0357821	0.682442	0.064357	0.261139
YBR010W	1	0.837292	0.0730431	0.765969	0.107531	0.0890311
YBL007C	1	0.684189	0.0620547	0.612478	0.0395539	0.110722
YBR009C	1	0.758801	0.0615898	0.708244	0.0954703	0.0689498
YBL005W	1	1.07605	0.0353979	0.939309	0.0968493	0.135907
YBR008C	1	0.965624	0.023957	0.949067	0.0186309	0.0172949
YBL003C	1	0.90683	0.0956538	0.809966	0.107189	0.112963
YBR007C	1	1.01054	0.0338041	1.10024	0.0425522	-0.0850461
YBL001C	1	0.994872	0.119051	0.986613	0.0725138	0.00833588
YBR006W	1	0.870718	0.0876578	0.920949	0.108063	-0.0560867
YAR050W	1	1.07277	0.0342243	1.14077	0.0466554	-0.0614595
YBR005W	1	0.964729	0.0236175	0.920453	0.0344134	0.046981
YOR202W	1	0.952045	0.0690369	0.806327	0.144031	0.166123
YOR202W	1	0.877433	0.146303	0.628687	0.041343	0.333368
YOR202W	1	1.11261	0.106757	1.00481	0.101465	0.101912
YOR202W	1	0.989052	0.1813	0.755384	0.109748	0.269522
YOR202W	1	1.06725	0.125217	0.864382	0.0925872	0.210821
YOR202W	1	0.912501	0.176953	0.878276	0.141952	0.0382279
YOR202W	1	0.992186	0.276875	0.994553	0.301264	-0.00238237
YOR202W	1	1.1232	0.238888	1.07692	0.265023	0.0420785
YOR202W	1	1.02994	0.229309	1.06038	0.316646	-0.0291291
YOR202W	1	1.22154	0.253707	1.11893	0.313242	0.0877381
YOR202W	1	1.08366	0.149945	1.10504	0.202567	-0.0195375
YOR202W	1	1.08844	0.204832	1.05592	0.282136	0.0303322
YOR202W	1	0.912202	0.262675	0.905733	0.153752	0.0071177
YOR202W	1	1.12186	0.106853	1.12538	0.20531	-0.00313558
YOR202W	1	1.09963	0.15439	0.94824	0.222838	0.148118
YOR202W	1	1.11634	0.126485	1.0584	0.197697	0.0532997
YOR202W	1	1.17946	0.141838	0.962134	0.192243	0.203659
YOR202W	1	1.13022	0.182829	1.1626	0.217503	-0.0282482
YOR202W	1	1.04053	0.117846	0.979005	0.203572	0.060953
YOR202W	1	0.960849	0.173119	0.728258	0.211091	0.277162
YOR202W	1	1.11201	0.182015	1.0321	0.311735	0.0745772
YOR202W	1	0.963834	0.200861	1.03061	0.246731	-0.0669874
YOR202W	1	1.0462	0.0511599	1.02168	0.111248	0.0237226
YOR202W	1	0.893549	0.140709	1.03905	0.126277	-0.150856
YOR202W	1	0.993977	0.113218	0.752737	0.136444	0.277998
YOR202W	2	0.89681	0.195102	0.740405	0.238545	0.191647
YOR202W	2	0.904412	0.0331295	0.834144	0.0767586	0.080878
YOR202W	2	0.942272	0.0654823	0.927216	0.0876194	0.0161072
YOR202W	2	1.03071	0.0574302	0.978423	0.0562402	0.0520621
YOR202W	2	0.984956	0.0689413	0.951068	0.0194019	0.0350118
YOR202W	2	1.00016	0.0505535	1.01095	0.0500116	-0.0107291
YOR202W	2	0.971947	0.0485313	1.12287	0.0433651	-0.14434
YOR202W	2	1.06155	0.0176935	1.14238	0.105432	-0.0733818
YOR202W	2	1.01405	0.0627882	1.1202	0.141469	-0.0995577
YOR202W	2	1.21899	0.149307	1.12804	0.157876	0.0775424
YOR202W	2	1.15876	0.173881	1.20059	0.198398	-0.0354629
YOR202W	2	1.12441	0.15994	1.13538	0.215939	-0.00970504
YOR202W	2	1.1899	0.16755	1.23445	0.151713	-0.0367593
YOR202W	2	1.07369	0.0896054	1.17241	0.152896	-0.087959
YOR202W	2	1.15219	0.208779	1.15222	0.173785	-3.28572e-05
YOR202W	2	1.05644	0.144866	1.2126	0.223113	-0.137867
YOR202W	2	1.17119	0.240587	1.14071	0.173734	0.0263645
YOR202W	2	1.04124	0.381717	1.06833	0.316461	-0.0256843
YOR202W	2	1.11476	0.20953	1.10118	0.130791	0.0122565
YOR202W	2	1.14561	0.130294	1.2056	0.0658226	-0.0510406
YOR202W	2	0.900903	0.0801957	1.11553	0.0902827	-0.213686
YOR202W	2	0.856172	0.0859838	0.917709	0.114691	-0.0694085
YOR202W	2	0.764226	0.0423937	0.79328	0.0632968	-0.0373126
YOR202W	2	0.872837	0.243514	0.68553	0.0616256	0.241557
YOR202W	2	0.881315	0.105983	0.777768	0.125413	0.124988
YCR076C	2	1.15569	0.0645921	1.06966	0.0870826	0.0773604
YDL090C	2	0	0	0	0	0
YCR075C	2	1.20262	0.0423167	1.20243	0.0731518	0.000156807
YDL089W	2	1.10029	0.0424511	1.12187	0.0680973	-0.0194184
YCR073W-A	2	1.19662	0.0291598	1.23395	0.03908	-0.0307187
YDL088C	2	1.09532	0.042171	1.11136	0.052929	-0.014535
YCR073C	2	1.08714	0.0234829	1.18959	0.0363517	-0.0900585
YDL086W	2	1.18128	0.0286148	1.24746	0.0421624	-0.0545178
YCR071C	2	0.0853687	0.0118396	0.24102	0.0467262	-1.0379
YDL085W	2	1.28243	0.0209759	1.28266	0.0498515	-0.000176336
YCR069W	2	1.26182	0.0550608	1.28499	0.0819213	-0.0181978
YDL083C	2	0.609714	0.114675	0.794614	0.0787708	-0.264866
YCR068W	2	1.05965	0.0736007	1.04581	0.0450187	0.0131528
YDL082W	2	0.766711	0.0918501	0.873508	0.056799	-0.130408
YCR067C	2	1.04299	0.0421331	1.19526	0.0853446	-0.13627
YDL081C	2	0.251428	0.088382	0.434836	0.103282	-0.54781
YCR065W	2	1.0405	0.081336	0.964078	0.0425779	0.0762887
YDL080C	2	0.854857	0.092628	0.921212	0.0919911	-0.0747558
YCR063W	2	0.260492	0.043323	0.348769	0.0648149	-0.29184
YDL079C	2	0.96683	0.0931758	1.01695	0.0655411	-0.0505426
YCR062W	2	0.862604	0.202174	0.939392	0.228056	-0.0852772
YDL078C	2	0.886285	0.0560625	0.737903	0.0650357	0.183226
YOR202W	2	0.983787	0.0653254	0.910203	0.0876905	0.0777416
YOR202W	2	1.01712	0.118701	1.02279	0.120378	-0.00556326
YBR235W	2	1.11228	0.0294045	1.13488	0.0281537	-0.0201133
YCL036W	2	1.15526	0.0121941	1.35438	0.0109494	-0.159022
YBR233W	2	1.09839	0.0484775	1.12687	0.0697942	-0.0255974
YCL035C	2	1.16125	0.0157404	1.19309	0.0086541	-0.0270493
YBR232C	2	1.05118	0.0523082	1.23429	0.0168169	-0.160584
YCL034W	2	1.18142	0.0231659	1.23429	0.034749	-0.043775
YBR231C	2	0.719641	0.104586	0.635658	0.103059	0.124092
YCL033C	2	1.19882	0.017518	1.38574	0.0505681	-0.144897
YBR230C	2	1.24442	0.0208232	1.22978	0.0428882	0.0118354
YCL032W	2	0.307708	0.0897694	0.536581	0.0886179	-0.556068
YBR229C	2	1.09927	0.034566	1.18075	0.0564374	-0.0715009
YCL030C	2	0.0654883	0.0275294	0.088902	0.0112353	-0.305663
YBR228W	2	1.22571	0.0359665	1.31135	0.0510689	-0.067531
YCL029C	2	1.10716	0.0367908	0.995603	0.0712863	0.106208
YBR227C	2	1.00352	0.0377415	0.98793	0.0839208	0.0156586
YCL028W	2	1.19896	0.0390595	1.23595	0.04193	-0.0303868
YBR226C	2	0.979402	0.0318801	1.1257	0.0868574	-0.139221
YCL027W	2	1.12894	0.0931255	1.12087	0.124435	0.00718036
YBR225W	2	0.891694	0.0691122	0.933555	0.180868	-0.0458763
YCL026C-A	2	1.09474	0.0580362	1.24329	0.0609477	-0.12725
YBR224W	2	0.734844	0.0968578	0.798617	0.0497696	-0.0832238
YCL026C	2	0.997674	0.0931891	1.23195	0.0953697	-0.210928
YOR202W	2	0.931162	0.0389865	0.971584	0.149735	-0.0424939
YOR202W	2	1.05161	0.0958051	1.01245	0.132616	0.0379544
YCR089W	2	1.13362	0.0135572	1.17191	0.0230894	-0.0332141
YDL110C	2	0.949289	0.0302908	1.07533	0.0612897	-0.124671
YCR088W	2	1.25612	0.0306791	1.20126	0.0487256	0.0446548
YDL109C	2	1.10132	0.0414187	1.14922	0.0552339	-0.0425794
YCR087W	2	1.23463	0.0273362	1.21811	0.0346223	0.0134734
YDL106C	2	1.14312	0.0117041	1.21294	0.0323291	-0.0592812
YCR087C-A	2	1.19896	0.0374508	1.14505	0.0709671	0.0460076
YDL104C	2	0.988172	0.013596	1.08467	0.0464139	-0.0931751
YCR086W	2	1.11637	0.033499	1.1694	0.0390454	-0.0464099
YDL100C	2	1.05702	0.0305003	1.13688	0.118174	-0.0728298
YCR085W	2	1.16403	0.0574203	1.24012	0.106698	-0.0633271
YDL099W	2	1.2146	0.068618	1.25297	0.103062	-0.0310969
YCR083W	2	1.24384	0.0148413	1.26631	0.0426092	-0.017905
YDL096C	2	1.05088	0.0254755	1.16857	0.0622318	-0.106149
YCR082W	2	1.12558	0.0221216	1.09451	0.0746817	0.0279905
YDL095W	2	1.08319	0.0406915	1.1609	0.0862379	-0.0692834
YCR081W	2	0.13697	0.0075241	0.395639	0.0347917	-1.06074
YDL094C	2	1.00951	0.0295441	1.08134	0.0754563	-0.0687271
YCR079W	2	1.11783	0.057309	1.14488	0.057736	-0.0239113
YDL093W	2	1.02428	0.0363698	1.00978	0.0600526	0.0142561
YCR077C	2	0.78586	0.0466725	1.21344	0.0534506	-0.434434
YDL091C	2	1.00133	0.143724	1.06582	0.135946	-0.06242
YOR202W	2	1.10702	0.0948725	1.09818	0.0487637	0.00801245
YOR202W	2	1.07003	0.0456254	1.04597	0.0359964	0.0227401
YBR250W	2	1.14371	0.023952	1.14021	0.0245683	0.00305879
YCL049C	2	1.14429	0.0244325	1.21277	0.0907488	-0.0581212
YBR249C	2	1.05205	0.0371019	1.12954	0.0384542	-0.0710666
YCL048W	2	1.23682	0.0470915	1.23746	0.0410787	-0.000511283
YBR248C	2	0.0850764	0.00524076	0.100077	0.0107993	-0.162394
YCL047C	2	1.2282	0.0154591	1.29166	0.0309935	-0.050383
YBR246W	2	1.10117	0.0258662	1.23479	0.0283081	-0.114526
YCL046W	2	1.20759	0.0295629	1.18842	0.0376879	0.0160015
YBR245C	2	1.0693	0.0386898	0.92805	0.0702941	0.141675
YCL045C	2	1.24369	0.0366029	1.28566	0.0551492	-0.0331862
YBR244W	2	1.22586	0.0406017	1.26281	0.0737598	-0.0296959
YCL044C	2	0.543349	0.0135403	0.683361	0.0375736	-0.229272
YBR242W	2	1.18873	0.0305138	1.26331	0.0593517	-0.0608488
YCL042W	2	1.20159	0.0578348	1.24413	0.0974594	-0.0347855
YBR241C	2	1.12777	0.0724867	1.01528	0.100284	0.105077
YCL040W	2	1.16827	0.0584854	1.19843	0.0976799	-0.0254889
YBR240C	2	1.01083	0.0371418	1.10218	0.0629819	-0.0865224
YCL039W	2	1.0332	0.139683	1.075	0.130336	-0.0396615
YBR239C	2	1.18405	0.0220183	1.34838	0.0155708	-0.129957
YCL038C	2	0.862751	0.0277417	0.883349	0.0988796	-0.0235949
YBR238C	2	0.885116	0.0282541	0.898861	0.0296896	-0.0154098
YCL037C	2	0	0	0.00500387	0.0100077	0
YOR202W	2	1.04445	0.083854	1.0418	0.0676776	0.00253718
YOR202W	2	1.06287	0.0428519	1.06265	0.152469	0.000203015
YCR105W	2	1.18902	0.00657211	1.14872	0.0101385	0.0344829
YDL125C	2	1.01273	0.0465796	1.11586	0.0458159	-0.0969771
YCR102W-A	2	1.04197	0.0377162	1.17591	0.0276994	-0.120931
YDL124W	2	1.07193	0.0383614	1.17057	0.0418662	-0.0880279
YCR102C	2	1.20773	0.0111608	1.33253	0.0436427	-0.0983333
YDL123W	2	1.19122	0.0135991	1.19659	0.0304988	-0.00450253
YCR101C	2	1.20189	0.0580266	1.17457	0.110165	0.0229869
YDL122W	2	1.19195	0.0213802	1.22895	0.0511168	-0.0305721
YCR100C	2	1.23697	0.0299388	1.20777	0.0493816	0.0238919
YDL121C	2	1.19736	0.0572135	1.19509	0.104987	0.00189355
YCR099C	2	1.22337	0.0359791	1.24446	0.0544408	-0.0170894
YDL119C	2	1.1766	0.0120152	1.00144	0.0756558	0.161188
YCR098C	2	1.21153	0.0296808	1.2473	0.0634595	-0.0290911
YDL118W	2	1.06492	0.0644629	0.916708	0.132311	0.149863
YCR095C	2	1.28959	0.0379015	1.44578	0.0374415	-0.114324
YDL117W	2	0.868159	0.0474243	0.818632	0.125318	0.0587399
YCR092C	2	1.13991	0.0505084	1.18758	0.0759787	-0.0409748
YDL114W	2	0.974578	0.0372766	1.03914	0.092437	-0.0641407
YCR091W	2	1.10365	0.0286233	1.12287	0.0681789	-0.0172591
YDL113C	2	0.870206	0.0853185	0.904532	0.102087	-0.0386882
YCR090C	2	1.05615	0.0480664	1.27499	0.0243072	-0.188308
YDL112W	2	1.03159	0.119542	1.05648	0.0871084	-0.0238463
YOR202W	2	1.21665	0.0821514	1.28583	0.0619327	-0.0553001
YOR202W	2	1.05951	0.0215686	0.951735	0.0962494	0.107273
YBR269C	2	1.23273	0.0542442	1.00928	0.0586573	0.199995
YCL069W	2	1.18288	0.0348713	1.17441	0.0161266	0.00719134
YBR267W	2	0.307708	0.055511	0.624482	0.0580436	-0.707773
YCL064C	2	1.20393	0.0533237	1.1624	0.0464682	0.0351087
YBR266C	2	0.865528	0.050944	0.69904	0.10104	0.213632
YCL063W	2	1.04767	0.0173085	1.21527	0.0176898	-0.148402
YBR264C	2	1.26694	0.0495284	1.32753	0.0839808	-0.046715
YCL062W	2	1.00294	0.0360456	0.968748	0.0750592	0.0346826
YBR263W	2	1.14897	0.0165865	1.34004	0.0380333	-0.15383
YCL061C	2	0.921661	0.0431699	0.865335	0.0754968	0.0630603
YBR262C	2	1.1747	0.038077	1.17441	0.0469953	0.000246866
YCL060C	2	1.10658	0.0305343	1.13237	0.043978	-0.023045
YBR261C	2	1.01726	0.0273357	1.1247	0.0407887	-0.100404
YCL057W	2	1.2073	0.0133454	1.2051	0.0218945	0.00182191
YBR260C	2	1.1766	0.0610208	1.18575	0.112288	-0.0077481
YCL056C	2	1.19195	0.0295017	1.32552	0.0564899	-0.10622
YBR259W	2	1.04416	0.0600152	1.08084	0.143793	-0.034522
YCL055W	2	1.12748	0.0306382	1.10635	0.101364	0.0189157
YBR258C	2	1.08801	0.0590852	0.985428	0.157468	0.0990323
YCL051W	2	1.09488	0.0480999	1.22828	0.132588	-0.114969
YBR255W	2	0.812026	0.081333	0.930219	0.0847722	-0.135887
YCL050C	2	1.02647	0.124578	1.19426	0.0910616	-0.151396
YOR202W	2	1.02589	0.0715533	0.898694	0.120082	0.13237
YOR202W	2	1.08421	0.164969	1.05198	0.194118	0.0301802
YDL020C	2	0.693913	0.0549829	0.756585	0.0219258	-0.0864671
YDL135C	2	1.17265	0.00510861	1.20543	0.0230178	-0.0275706
YDL019C	2	1.17587	0.0294998	1.19342	0.0281715	-0.0148193
YDL134C-A	2	1.18888	0.0383674	1.22061	0.0342306	-0.0263416
YDL018C	2	1.17879	0.0390872	1.2066	0.049391	-0.0233168
YDL134C	2	1.07661	0.0493694	1.11703	0.0348785	-0.036855
YDL013W	2	0.669209	0.0833812	0.414153	0.0419578	0.47986
YDL133W	2	1.17747	0.0247724	1.2116	0.0702244	-0.028572
YDL012C	2	1.20949	0.0195713	1.14955	0.0331852	0.0508224
YDL133C-A	2	1.02852	0.0370177	1.10385	0.0733263	-0.0706878
YDL011C	2	1.19005	0.0164995	1.15639	0.0214772	0.028686
YDL131W	2	1.12924	0.0382305	1.15389	0.0292421	-0.0215993
YDL010W	2	1.12748	0.0433306	1.12404	0.0422925	0.0030613
YDL130W-A	2	1.14473	0.035214	1.21911	0.0528785	-0.0629506
YDL006W	2	0.0967707	0.00604836	0.115923	0.0122342	-0.180581
YDL130W	2	0.911428	0.0236859	0.791945	0.0488306	0.140521
YDL002C	2	0.308438	0.0444321	0.447679	0.056939	-0.372555
YDL129W	2	1.10468	0.0221493	1.05515	0.107261	0.0458718
YDL001W	2	0.963614	0.0404963	0.864835	0.0889204	0.108153
YDL128W	2	0.909382	0.0622047	0.948399	0.134639	-0.0420107
YCR106W	2	1.05059	0.0539344	1.01812	0.0945957	0.0313952
YDL127W	2	0.944757	0.0432174	1.19042	0.0745462	-0.231133
YOR202W	2	0.971508	0.0847181	0.989097	0.0970905	-0.0179434
YOR202W	2	1.03159	0.0309675	0.955738	0.0873108	0.0763701
YBR281C	2	1.17981	0.0339048	1.10118	0.0215883	0.0689704
YCR011C	2	1.24823	0.0335432	1.25147	0.03732	-0.00259341
YBR280C	2	1.13801	0.0336145	1.17758	0.0634607	-0.0341806
YCR010C	2	1.26445	0.0376299	1.27165	0.0394973	-0.00567622
YBR278W	2	1.11447	0.0762752	0.967414	0.152617	0.141509
YCR009C	2	0.284904	0.0344285	0.92755	0.0832907	-1.1804
YBR277C	2	1.19136	0.0159811	1.07983	0.00926879	0.0982894
YCR008W	2	0.988172	0.0315133	1.0785	0.0640553	-0.0874692
YBR276C	2	1.22542	0.0412944	1.19492	0.052469	0.025203
YCR007C	2	1.15262	0.0230272	1.26781	0.0465161	-0.095252
YBR275C	2	1.07646	0.0507684	1.15406	0.063499	-0.0696024
YCR006C	2	1.5609	0.0317062	1.65528	0.0416477	-0.0587049
YBR274W	2	1.1345	0.0299574	1.05832	0.0750006	0.0695097
YCR005C	2	1.2665	0.0450979	1.2066	0.0659859	0.04845
YBR273C	2	1.05044	0.0579952	1.08634	0.105463	-0.0335999
YCR001W	2	1.2282	0.0117187	1.27882	0.0598617	-0.04039
YBR272C	2	1.09795	0.126597	1.14455	0.0979501	-0.0415647
YCL076W	2	1.01755	0.0354462	1.11186	0.0739911	-0.0886312
YBR271W	2	0.913913	0.0577323	0.96608	0.0611361	-0.0555106
YCL075W	2	0.9278	0.016291	1.0333	0.0482571	-0.107695
YBR270C	2	1.10409	0.0248138	1.19926	0.0514279	-0.0826807
YCL074W	2	0.943003	0.113327	1.11319	0.144318	-0.165919
YOR202W	2	1.07237	0.0685742	0.999105	0.0658553	0.0707679
YOR202W	2	1.08027	0.073842	0.922546	0.100355	0.157825
YDL038C	2	1.09547	0.0246854	1.0835	0.0178609	0.0109817
YDL157C	2	0.996212	0.0372154	1.03613	0.0422806	-0.0392912
YDL037C	2	1.12748	0.0330331	1.14488	0.0258226	-0.0153175
YDL156W	2	0.974578	0.0583261	1.04547	0.0547062	-0.0702217
YDL036C	2	1.19545	0.0322126	1.18492	0.0150868	0.00885524
YDL155W	2	1.12924	0.0184989	1.09551	0.0277021	0.0303181
YDL035C	2	0.974432	0.0149799	1.23746	0.0088909	-0.238959
YDL154W	2	1.18756	0.0320156	1.11019	0.0157414	0.0673696
YDL034W	2	1.22177	0.0105627	1.22395	0.0327463	-0.00178154
YDL149W	2	0.858073	0.0632838	0.643164	0.0676085	0.28829
YDL033C	2	0.348492	0.0529549	0.412485	0.0543644	-0.168587
YDL146W	2	1.10848	0.0444677	1.00227	0.0582487	0.100716
YDL027C	2	1.00571	0.0148	0.960909	0.00631478	0.0455732
YDL144C	2	1.11564	0.0454854	1.09968	0.066331	0.0144071
YDL026W	2	1.12792	0.0311313	1.04364	0.0491739	0.0776609
YDL142C	2	0.95689	0.0360365	0.75058	0.0949401	0.242842
YDL025C	2	1.1649	0.0714207	1.22928	0.110726	-0.0537931
YDL138W	2	1.02472	0.0416246	0.889687	0.0772021	0.141302
YDL024C	2	0.895933	0.0285031	0.891522	0.0123909	0.00493568
YDL137W	2	0.988903	0.0440867	0.89786	0.0855874	0.096582
YDL023C	2	0.963614	0.0553004	0.895859	0.0944691	0.0729083
YDL136W	2	0.71087	0.0831511	0.685696	0.0537385	0.0360548
YOR202W	2	1.04401	0.0692596	1.02146	0.0673579	0.021843
YOR202W	2	1.03963	0.0853474	0.964078	0.101215	0.0754454
YBR293W	2	1.11038	0.0149989	1.06516	0.0223448	0.0415793
YCR024C-A	2	1.22995	0.0374478	1.17457	0.0393185	0.0460704
YBR292C	2	1.0465	0.0488822	1.02029	0.0932567	0.0253642
YCR023C	2	1.22308	0.0167939	1.2111	0.0320959	0.00984346
YBR291C	2	1.07266	0.0485527	0.965246	0.13226	0.105518
YCR022C	2	1.25407	0.00499298	1.23946	0.0245645	0.0117225
YBR290W	2	1.06623	0.127547	0.993267	0.144306	0.0708865
YCR021C	2	1.28229	0.0502472	1.24947	0.0241195	0.0259282
YBR289W	2	0.0973554	0.0149036	0.121594	0.0220094	-0.222318
YCR020C-A	2	1.30231	0.0551319	1.40408	0.079127	-0.0752446
YBR288C	2	1.11959	0.0601234	1.09468	0.0865648	0.0224992
YCR020C	2	1.2225	0.0131041	1.19492	0.0261764	0.0228144
YBR287W	2	1.0234	0.0472896	0.801286	0.0885436	0.24467
YCR019W	2	1.163	0.0305772	1.22962	0.0410014	-0.0556971
YBR286W	2	1.07749	0.024044	0.894024	0.0452243	0.186655
YCR017C	2	1.2225	0.0312058	1.05215	0.0630714	0.150064
YBR285W	2	1.09518	0.0421051	1.09535	0.0673146	-0.000155698
YCR016W	2	1.12032	0.0643774	1.06315	0.138715	0.0523724
YBR284W	2	1.07149	0.064645	0.995102	0.104192	0.0739645
YCR015C	2	1.0101	0.0492009	1.14739	0.0827277	-0.127438
YBR283C	2	0.85895	0.105746	0.68186	0.10889	0.230886
YCR014C	2	1.10526	0.0879248	1.19809	0.0653915	-0.080648
YOR202W	2	1.06813	0.101695	0.977088	0.157807	0.0890902
YOR202W	2	0.990219	0.0456192	0.864001	0.0488822	0.136352
YDL054C	2	0.952212	0.017064	0.965746	0.0626453	-0.014113
YDL173W	2	0.883069	0.0827788	0.893524	0.114899	-0.0117689
YDL053C	2	0.993143	0.0385574	1.0378	0.0693409	-0.0439859
YDL172C	2	0.958937	0.0590265	1.00644	0.0793405	-0.0483539
YDL042C	2	0	0	0	0	0
YDL171C	2	0.91786	0.0376205	0.920378	0.0696207	-0.00273912
YDL052C	2	1.10512	0.0172202	1.01145	0.0436176	0.0885672
YDL170W	2	0.981156	0.0763499	1.09801	0.0660283	-0.112528
YDL051W	2	1.15116	0.0198711	1.0755	0.0418893	0.0679888
YDL169C	2	1.12894	0.0093965	1.06933	0.0114835	0.0542532
YDL048C	2	1.11418	0.0442651	1.05398	0.0704067	0.0555435
YDL168W	2	1.06813	0.0130692	0.996103	0.0274384	0.0698165
YDL050C	2	1.12719	0.0266816	1.06532	0.0233124	0.0564488
YDL167C	2	1.1038	0.0265875	1.00344	0.0380079	0.095323
YDL046W	2	1.00615	0.0851058	1.07717	0.0451996	-0.0681994
YDL162C	2	1.03583	0.0607853	1.01028	0.0563795	0.024972
YDL041W	2	0	0	0.000500387	0.00100077	0
YDL161W	2	1.0886	0.00878212	1.04681	0.0346035	0.0391441
YDL040C	2	0.983495	0.0645647	1.07783	0.0985226	-0.0915953
YDL160C	2	0.00570099	0.011402	0.0136772	0.0273545	-0.875092
YDL039C	2	1.12134	0.0287895	1.15956	0.0505681	-0.0335168
YDL159W	2	0	0	0.00350271	0.00700541	0
YOR202W	2	1.04314	0.0398209	1.03797	0.0976252	0.00496591
YOR202W	2	0.953089	0.0375314	0.797116	0.118227	0.178709
YCL006C	2	1.01507	0.0541509	0.976254	0.0361404	0.0389893
YCR037C	2	1.20744	0.0340076	1.17641	0.0310813	0.0260372
YCL002C	2	1.04197	0.0454653	0.965913	0.0693514	0.0757913
YCR036W	2	1.12441	0.0487155	0.983093	0.0343345	0.134312
YCL001W-A	2	1.12032	0.0583683	0.966246	0.0767972	0.147949
YCR034W	2	1.01141	0.0256938	1.28116	0.0580138	-0.236413
YCL001W	2	1.09284	0.0178698	0.954904	0.0555844	0.134921
YCR033W	2	1.16651	0.0424421	0.920378	0.0977378	0.236989
YBR301W	2	1.05965	0.0439417	1.01995	0.0473413	0.0381844
YCR032W	2	1.09781	0.0152363	1.02763	0.0254777	0.066062
YBR300C	2	1.0924	0.0316662	1.05532	0.0242545	0.034536
YCR031C	2	1.0332	0.0380501	1.05815	0.0324436	-0.0238663
YBR298C	2	1.05468	0.0320703	0.883683	0.0759582	0.176898
YCR030C	2	1.19458	0.0115077	1.26114	0.0108592	-0.0542242
YBR297W	2	1.09898	0.0333528	0.943062	0.0104146	0.153003
YCR028C-A	2	0.11709	0.00451345	0.243188	0.0121383	-0.730894
YBR296C	2	1.10029	0.0819917	1.09351	0.0897949	0.00618152
YCR027C	2	1.16914	0.00729531	1.1217	0.00683387	0.0414252
YBR295W	2	0.974578	0.0604202	0.837147	0.13066	0.152005
YCR026C	2	1.12573	0.0947066	1.07133	0.128192	0.0495305
YBR294W	2	0.908505	0.148061	0.864668	0.241912	0.0494544
YCR025C	2	1.13523	0.0322479	1.13354	0.0387464	0.00148665
YOR202W	2	0.988319	0.0663671	0.946064	0.120077	0.0436946
YOR202W	2	0.836731	0.0485022	0.809292	0.0339105	0.0333425
YDL077C	2	0.338259	0.0560038	0.417156	0.119403	-0.209647
YDL184C	2	0.722418	0.116307	0.758086	0.100735	-0.048192
YDL076C	2	0.589834	0.133931	0.44868	0.0352303	0.273531
YDL183C	2	0.884531	0.0996154	0.801786	0.0706948	0.098216
YDL074C	2	0.210937	0.0423005	0.22851	0.0365004	-0.0800208
YDL182W	2	0.810711	0.125398	0.761088	0.0901073	0.0631623
YDL071C	2	1.03071	0.0563525	0.932721	0.039752	0.0998981
YDL181W	2	0.954113	0.0505578	0.865168	0.0884771	0.0978575
YDL070W	2	0.896226	0.0154729	0.841984	0.0483174	0.0624314
YDL180W	2	0.685581	0.0834795	0.546923	0.0387555	0.22596
YDL066W	2	1.00498	0.0681397	0.931553	0.0724302	0.0758728
YDL179W	2	0.900757	0.0207362	0.889354	0.0431077	0.0127406
YDL065C	2	0.811003	0.0310433	0.693536	0.066329	0.156469
YDL178W	2	1.06404	0.0371265	0.971918	0.053122	0.0905568
YDL062W	2	0.940079	0.0442956	0.831809	0.0339734	0.122361
YDL177C	2	1.02384	0.028192	1.17808	0.0400583	-0.140323
YDL061C	2	0.324664	0.0498792	0.425162	0.0637531	-0.269678
YDL176W	2	1.05235	0.0711217	1.05632	0.130258	-0.00376631
YDL059C	2	0.997382	0.0571377	0.9926	0.110535	0.00480561
YDL175C	2	0.964199	0.0526311	0.893023	0.152879	0.0766851
YDL056W	2	0.982764	0.0266731	1.07133	0.0574742	-0.0862852
YDL174C	2	0.957329	0.0645866	1.10652	0.0614641	-0.14483
YOR202W	2	0.934378	0.046147	0.790611	0.0799747	0.167076
YOR202W	2	0.855149	0.116886	0.777601	0.0839599	0.0950627
YCL025C	2	0.731335	0.174489	0.664013	0.102706	0.0965703
YCR061W	2	0.803694	0.188826	0.689366	0.123989	0.153446
YCL024W	2	0.739668	0.124	0.750246	0.0623723	-0.0142007
YCR060W	2	0.923123	0.127541	0.856161	0.0931404	0.0753031
YCL023C	2	0.838339	0.0876808	0.80729	0.0322234	0.0377387
YCR059C	2	1.07749	0.0818039	0.936223	0.0719699	0.140534
YCL022C	2	0.895787	0.150764	0.82397	0.0984329	0.0835687
YCR053W	2	0.240319	0.0605194	0.575278	0.101022	-0.872886
YCL016C	2	0.948558	0.0730052	0.741406	0.0460352	0.246394
YCR051W	2	1.12368	0.0319385	1.04998	0.0407705	0.0678405
YCL014W	2	1.11272	0.0204735	0.96191	0.0626639	0.14564
YCR050C	2	1.11491	0.0390095	0.89736	0.0965933	0.217072
YCL013W	2	1.0791	0.0305343	0.877178	0.083032	0.207169
YCR049C	2	1.1076	0.0267797	1.02563	0.0677453	0.0768935
YCL012W	2	0.987734	0.0469971	0.932887	0.104513	0.0571288
YCR048W	2	0.999867	0.0195509	1.02362	0.022117	-0.0234827
YCL011C	2	1.0848	0.0562918	1.09334	0.108925	-0.00784867
YCR045C	2	1.08524	0.0225097	0.978589	0.0821662	0.10344
YCL010C	2	0.467482	0.0281698	0.385131	0.0687907	0.193777
YCR044C	2	0.964199	0.146365	0.911037	0.196634	0.056714
YCL009C	2	0.946804	0.05455	0.97909	0.0450088	-0.0335316
YCR043C	2	1.01595	0.0713555	1.05515	0.0615967	-0.0378608
YOR202W	2	0.880877	0.0704619	0.713384	0.161486	0.210897
YOR202W	2	0.967561	0.23626	0.751747	0.145497	0.252378
YOR202W	2	1.02852	0.121728	0.957073	0.0612392	0.0719947
YOR202W	2	0.94505	0.210222	0.753582	0.134317	0.226399
YOR202W	2	1.08626	0.26042	0.927216	0.196695	0.158308
YOR202W	2	1.01829	0.305237	1.01795	0.253989	0.000326343
YOR202W	2	1.06594	0.226592	1.03547	0.319833	0.0290047
YOR202W	2	1.08524	0.168529	1.04247	0.166532	0.0402022
YOR202W	2	1.21972	0.198807	1.23862	0.32935	-0.015379
YOR202W	2	1.15599	0.147603	1.10369	0.251145	0.0462984
YOR202W	2	0.99402	0.144118	1.03413	0.242454	-0.0395611
YOR202W	2	1.11301	0.150746	1.02479	0.204616	0.0825783
YOR202W	2	1.08524	0.153023	1.01812	0.207553	0.0638393
YOR202W	2	1.09298	0.0725008	0.955905	0.161997	0.134007
YOR202W	2	1.11666	0.152946	1.05281	0.221786	0.0588797
YOR202W	2	1.18025	0.148174	1.01879	0.200232	0.147115
YOR202W	2	1.04884	0.176104	0.98793	0.191184	0.0598253
YOR202W	2	1.09138	0.153822	0.952069	0.158895	0.136556
YOR202W	2	1.06199	0.136977	1.02446	0.151979	0.0359835
YOR202W	2	1.13654	0.118947	0.963911	0.0644775	0.164748
YOR202W	2	1.07603	0.0884521	0.97959	0.142665	0.0938958
YOR202W	2	0.982618	0.0312828	0.962077	0.0978327	0.021126
YOR202W	2	1.012	0.06022	0.915874	0.076437	0.0998044
YOR202W	2	0.986272	0.112042	0.999939	0.0624053	-0.0137622
YOR202W	2	0.975455	0.11095	0.732733	0.146057	0.286123
YOR202W	3	0.806535	0.197969	0.80327	0.195799	0.00405566
YOR202W	3	0.891336	0.0507572	0.831693	0.0499717	0.0692574
YOR202W	3	0.988963	0.0903341	0.967025	0.0358696	0.022433
YOR202W	3	0.938938	0.0322324	0.972193	0.0526883	-0.0348046
YOR202W	3	1.0082	0.0980969	1.07959	0.0698876	-0.0684073
YOR202W	3	1.11552	0.0288685	1.12852	0.163344	-0.0115823
YOR202W	3	1.05053	0.0923785	1.17051	0.231404	-0.108139
YOR202W	3	1.12308	0.101636	1.24576	0.245208	-0.103676
YOR202W	3	1.11994	0.0981377	1.19522	0.20665	-0.0650502
YOR202W	3	1.11082	0.162336	1.13821	0.218734	-0.0243569
YOR202W	3	1.11609	0.119632	1.16808	0.209931	-0.0455309
YOR202W	3	1.12493	0.117508	1.16954	0.195116	-0.0388883
YOR202W	3	1.08317	0.0734686	1.16599	0.161665	-0.0736739
YOR202W	3	1.10099	0.142946	1.21153	0.256709	-0.095675
YOR202W	3	1.17866	0.153472	1.32457	0.221486	-0.116711
YOR202W	3	1.02303	0.108081	1.09283	0.172546	-0.0660043
YOR202W	3	1.00949	0.111575	1.16405	0.168041	-0.142461
YOR202W	3	0.978274	0.094899	0.93731	0.0724242	0.0427758
YOR202W	3	0.852997	0.0439977	0.960081	0.0477945	-0.118261
YOR202W	3	0.889055	0.0773048	0.867868	0.0356342	0.0241199
YOR202W	3	0.761213	0.0651524	1.03824	0.0193245	-0.310373
YOR202W	3	0.791997	0.0302215	0.857694	0.0523715	-0.0796889
YOR202W	3	0.761783	0.0760985	0.790997	0.123776	-0.0376326
YOR202W	3	0.704916	0.0656594	0.658087	0.0367521	0.0687412
YOR202W	3	0.908438	0.0801235	0.704921	0.179983	0.253642
YDR199W	3	1.05125	0.0445522	0.802947	0.112167	0.269442
YDR316W	3	0.17744	0.00589476	0.629341	0.0515308	-1.26604
YDR198C	3	1.17025	0.0427488	1.1999	0.0434375	-0.0250183
YDR315C	3	0.990389	0.0390123	1.05229	0.00391157	-0.0606301
YDR193W	3	1.18393	0.0445774	1.36091	0.0200035	-0.139309
YDR314C	3	1.12821	0.0576571	1.14015	0.102138	-0.0105262
YDR192C	3	1.13491	0.0889564	1.13336	0.169262	0.00136034
YDR313C	3	0.994664	0.0321225	1.17358	0.0385908	-0.165405
YDR191W	3	1.11624	0.0143545	1.03065	0.104556	0.0797692
YDR312W	3	1.11738	0.0192372	1.31537	0.0860892	-0.163133
YDR186C	3	1.00022	0.0414993	0.924552	0.0653072	0.0786685
YDR310C	3	1.05638	0.0474581	0.913086	0.0822133	0.14577
YDR185C	3	1.15101	0.0542375	1.09202	0.109098	0.0526108
YDR309C	3	1.07704	0.0672277	1.0573	0.0271892	0.0185002
YDR184C	3	1.01519	0.0250207	0.95459	0.0432188	0.0615468
YDR307W	3	1.08574	0.0356887	1.08427	0.0773599	0.00135178
YDR183W	3	0.917132	0.0653996	1.00126	0.0297008	-0.0877646
YDR306C	3	0.943071	0.0934616	0.953298	0.076677	-0.0107858
YDR181C	3	1.10369	0.042935	1.11948	0.0392471	-0.0141972
YDR305C	3	0.886775	0.0806303	0.963634	0.00406417	-0.0831201
YDR179W-A	3	0.842023	0.0685958	0.911956	0.0597085	-0.0797843
YDR304C	3	0.909293	0.0806189	0.870775	0.0669325	0.0432845
YOR202W	3	0.673704	0.11299	0.850426	0.115658	-0.232948
YOR202W	3	1.07861	0.0944091	0.993025	0.144499	0.0826722
YDL199C	3	1.1436	0.0156056	1.15823	0.0270951	-0.0127147
YDR090C	3	1.12949	0.0537446	1.17777	0.0375607	-0.0418599
YDL197C	3	1.12379	0.0197231	1.16954	0.0229935	-0.0399024
YDR089W	3	1.01162	0.0229858	1.13013	0.0233655	-0.110779
YDL194W	3	0.959746	0.0259605	0.627565	0.0571618	0.424822
YDR085C	3	1.17225	0.0137404	1.26159	0.0305413	-0.0734499
YDL192W	3	0.467474	0.0765634	0.36756	0.0229904	0.240457
YDR084C	3	1.19049	0.00812086	1.29421	0.0252151	-0.0835365
YDL191W	3	0.926396	0.0402227	0.912117	0.0551619	0.0155335
YDR083W	3	0.91984	0.0343713	0.95136	0.0643589	-0.0336929
YDL190C	3	0.926254	0.0197341	0.966379	0.0703075	-0.0424081
YDR080W	3	0.299867	0.0487596	0.450083	0.0486455	-0.406093
YDL189W	3	1.18194	0.0125279	1.22994	0.0473901	-0.0398067
YDR077W	3	1.14118	0.0331482	1.17745	0.0280405	-0.0312917
YDL188C	3	1.036	0.0355911	1.13627	0.0356752	-0.0923883
YDR076W	3	0.837177	0.0853607	0.875296	0.0302484	-0.0445272
YDL187C	3	1.08175	0.0269996	1.08072	0.0640939	0.000951615
YDR075W	3	1.09785	0.0360778	1.32796	0.0391917	-0.190292
YDL186W	3	0.990246	0.0134506	1.08039	0.0346044	-0.0871272
YDR074W	3	0.403054	0.048147	0.69733	0.0470528	-0.54819
YDL185W	3	1.09386	0.0582913	1.16534	0.0528517	-0.0632997
YDR073W	3	1.09842	0.100613	1.28388	0.0783106	-0.15601
YOR202W	3	0.964877	0.181221	0.916639	0.154773	0.0512871
YOR202W	3	1.05281	0.076711	1.155	0.0909411	-0.0926375
YDR216W	3	1.29239	0.0458937	1.49624	0.0570958	-0.146459
YDR335W	3	1.09372	0.0245712	0.996417	0.0396052	0.093172
YDR215C	3	1.15486	0.0457953	1.28404	0.0552485	-0.106031
YDR334W	3	0.902452	0.0295165	0.943285	0.0716118	-0.0442531
YDR214W	3	1.14987	0.013769	1.20959	0.0182595	-0.0506304
YDR333C	3	1.09643	0.0305991	1.33119	0.03411	-0.194021
YDR213W	3	1.1855	0.0141378	1.22219	0.010049	-0.0304742
YDR332W	3	1.09087	0.0172823	1.31601	0.0265892	-0.187634
YDR210W	3	1.18536	0.0336607	1.22525	0.0303373	-0.0331018
YDR330W	3	1.20089	0.0143432	1.23914	0.0106455	-0.0313527
YDR209C	3	1.19776	0.028675	1.25271	0.0362222	-0.0448551
YDR329C	3	1.00151	0.0592206	1.01709	0.143471	-0.0154394
YDR207C	3	0.193546	0.0122315	0.327994	0.0108141	-0.527482
YDR321W	3	1.12849	0.0260521	1.19925	0.0519746	-0.0608159
YDR206W	3	1.02588	0.0132681	1.21508	0.0295176	-0.169262
YDR320C	3	0.845871	0.0840831	0.766127	0.0530251	0.0990192
YDR205W	3	1.04212	0.0102299	1.15743	0.0226514	-0.104938
YDR319C	3	0.974996	0.0455534	1.08314	0.0999104	-0.105185
YDR203W	3	1.00407	0.0207353	0.802463	0.0220981	0.224132
YDR318W	3	0.967585	0.0459654	1.00756	0.12611	-0.0404835
YDR202C	3	0.891621	0.0570033	0.903235	0.0281148	-0.012942
YDR317W	3	0.975424	0.0477675	0.987373	0.0884247	-0.0121761
YOR202W	3	0.964165	0.0832648	1.16485	0.0730407	-0.18909
YOR202W	3	1.09814	0.0794008	0.986889	0.0776647	0.106812
YDL216C	3	0.993382	0.0289139	1.17374	0.054185	-0.166833
YDR102C	3	1.13662	0.0310559	1.16986	0.0360166	-0.0288291
YDL215C	3	1.12778	0.062265	1.20636	0.0640711	-0.0673552
YDR101C	3	0.918557	0.0391647	1.04406	0.0649098	-0.128066
YDL214C	3	1.20531	0.0141215	1.29954	0.0371698	-0.075272
YDR100W	3	1.13662	0.0354538	1.17245	0.0427809	-0.0310354
YDL213C	3	1.12536	0.0233343	1.21702	0.0528832	-0.0783024
YDR099W	3	0.979129	0.0271676	0.886117	0.178467	0.0998153
YDL211C	3	1.17054	0.0166363	1.23446	0.0343523	-0.05317
YDR098C	3	1.1379	0.0149025	1.25125	0.0792437	-0.0949624
YDL210W	3	1.1969	0.022663	1.23769	0.0169027	-0.0335077
YDR097C	3	1.15514	0.0555409	1.24754	0.0700943	-0.0769479
YDL206W	3	1.08175	0.0258518	1.23365	0.0405282	-0.131402
YDR096W	3	1.2951	0.0155943	1.30745	0.0349981	-0.00949249
YDL204W	3	1.03628	0.0181737	1.15985	0.0244249	-0.112651
YDR095C	3	1.15714	0.0437111	1.19667	0.0654245	-0.0335906
YDL203C	3	1.09928	0.0145149	1.13659	0.0341838	-0.033384
YDR094W	3	0.986826	0.0375942	1.12238	0.0338567	-0.128715
YDL201W	3	1.08289	0.0377165	1.1781	0.0467113	-0.0842713
YDR093W	3	1.13619	0.0429476	1.22009	0.083707	-0.0712414
YDL200C	3	1.02944	0.0473126	1.03211	0.0421467	-0.00258757
YDR092W	3	0.904875	0.0827847	0.893545	0.089595	0.0126
YOR202W	3	1.08716	0.0840427	1.04438	0.0727717	0.0401462
YOR202W	3	1.0997	0.107599	1.0686	0.0730578	0.0286868
YDR233C	3	1.14773	0.0437012	1.18391	0.0329442	-0.0310344
YDR354W	3	1.12122	0.0790041	1.15613	0.101879	-0.0306607
YDR229W	3	1.10469	0.0147885	1.12674	0.0642118	-0.0197644
YDR352W	3	1.15828	0.0669839	1.19231	0.0699711	-0.0289554
YDR227W	3	0	0	0	0	0
YDR351W	3	1.18593	0.040452	1.1865	0.0598806	-0.00047682
YDR225W	3	1.00521	0.0084221	0.885632	0.0486673	0.126651
YDR349C	3	1.0883	0.0403356	1.23026	0.0716489	-0.122607
YDR223W	3	1.18279	0.037422	1.21815	0.0395309	-0.0294521
YDR348C	3	1.11909	0.0384828	1.0699	0.0362644	0.0449507
YDR222W	3	1.21999	0.0350099	1.18536	0.043977	0.0287942
YDR346C	3	1.23196	0.0343034	1.35623	0.0512388	-0.0960953
YDR221W	3	1.17353	0.0302613	1.24915	0.0190636	-0.0624508
YDR345C	3	1.03186	0.0288633	1.14289	0.04903	-0.102196
YDR220C	3	1.17567	0.0251675	1.18391	0.0212379	-0.00698715
YDR344C	3	1.08331	0.0428526	1.14838	0.0567978	-0.0583303
YDR219C	3	1.11096	0.0233406	1.129	0.0259109	-0.0161083
YDR340W	3	1.12949	0.0236908	1.17616	0.0296041	-0.0404877
YDR218C	3	1.07733	0.0119526	1.1563	0.039873	-0.0707383
YDR338C	3	1.01191	0.0654106	1.07603	0.100839	-0.0614422
YDR217C	3	1.00208	0.0922083	0.964118	0.120552	0.0386148
YDR336W	3	1.03528	0.0502219	1.17971	0.0400969	-0.130596
YOR202W	3	1.03029	0.0208031	1.06747	0.0310449	-0.0354501
YOR202W	3	1.16669	0.07529	1.07248	0.0791408	0.0841956
YDL232W	3	0.467189	0.0671731	0.454767	0.0466565	0.0269488
YDR117C	3	1.12379	0.0402694	1.1571	0.0389174	-0.029213
YDL231C	3	1.01405	0.0453221	1.12141	0.0611963	-0.10064
YDR116C	3	0.894614	0.03195	0.934403	0.0480937	-0.0435162
YDL230W	3	1.15001	0.119632	1.05778	0.166212	0.0835973
YDR112W	3	1.14474	0.021029	1.27063	0.0535783	-0.104338
YDL229W	3	1.10327	0.0546977	1.15355	0.087165	-0.0445692
YDR111C	3	1.16398	0.0301892	1.17874	0.0315157	-0.0126029
YDL227C	3	1.1426	0.0315371	1.14564	0.0413071	-0.00265226
YDR110W	3	1.19762	0.0247245	1.24399	0.0205658	-0.0379883
YDL226C	3	0.987966	0.0225456	0.675206	0.0219338	0.380631
YDR103W	3	0	0	0	0	0
YDL224C	3	1.15329	0.0511113	1.17826	0.0793665	-0.0214175
YDR109C	3	1.14403	0.048929	1.19602	0.0600132	-0.0444468
YDL223C	3	1.16042	0.0257846	1.18117	0.0556352	-0.0177217
YDR108W	3	0.863544	0.0263411	0.734474	0.0291239	0.16189
YDL222C	3	1.01376	0.0558307	1.09864	0.0902662	-0.0804068
YDR107C	3	1.04783	0.0313325	1.09929	0.0406481	-0.0479463
YDL219W	3	0.998797	0.021346	1.13514	0.0522039	-0.127959
YDR105C	3	1.09329	0.040476	1.22445	0.0326265	-0.113297
YDL218W	3	1.09557	0.032866	1.05762	0.0839227	0.035251
YDR104C	3	1.05538	0.0911994	1.05552	0.104094	-0.000137104
YOR202W	3	1.08787	0.0334119	1.19554	0.070807	-0.0943716
YOR202W	3	1.04868	0.163899	1.0418	0.185735	0.00658581
YDR252W	3	1.20431	0.0669194	1.16922	0.0428199	0.029578
YDR372C	3	1.09272	0.0190867	1.15872	0.0363984	-0.0586446
YDR251W	3	1.14046	0.0470764	1.18004	0.0609215	-0.0341085
YDR371W	3	1.13234	0.0105979	1.19086	0.0286787	-0.0503847
YDR250C	3	1.15657	0.0163406	1.17939	0.0294817	-0.0195382
YDR370C	3	1.18194	0.0156221	1.17245	0.0245187	0.00806476
YDR249C	3	1.08631	0.0365851	1.11043	0.0365228	-0.0219655
YDR369C	3	1.12892	0.0423261	1.13934	0.0875773	-0.00918632
YDR248C	3	1.09372	0.0633877	1.02226	0.138777	0.0675706
YDR368W	3	1.17182	0.0460457	1.1655	0.0636154	0.00540694
YDR247W	3	1.11894	0.0488825	1.2695	0.0521399	-0.12624
YDR363W-A	3	1.15914	0.0639812	1.69924	0.0925475	-0.382506
YDR245W	3	0.656744	0.0621145	0.578471	0.0638928	0.126905
YDR363W	3	1.08673	0.0307228	0.906949	0.0656039	0.180845
YDR244W	3	0.755654	0.0622861	0.785667	0.0191	-0.0389498
YDR360W	3	1.02588	0.0561251	0.754015	0.065175	0.307891
YDR241W	3	0.929532	0.0484465	0.887893	0.0702907	0.0458295
YDR359C	3	0.26666	0.0357247	0.184264	0.0268443	0.369601
YDR239C	3	1.0826	0.0375077	1.12432	0.0507889	-0.0378122
YDR358W	3	1.08688	0.0442288	1.0686	0.0767459	0.0169542
YDR234W	3	0.0631375	0.00913775	0.0734797	0.013253	-0.151695
YDR357C	3	1.07505	0.0492534	1.22315	0.06735	-0.129069
YOR202W	3	1.05381	0.112905	0.941509	0.108392	0.112685
YOR202W	3	1.04939	0.0399426	1.01547	0.0906869	0.0328572
YDR001C	3	0.847011	0.0238957	0.883371	0.0582776	-0.0420318
YDR130C	3	1.14374	0.0232849	1.16308	0.0143914	-0.0167643
YDL243C	3	1.10583	0.0251718	1.16889	0.0408227	-0.0554587
YDR128W	3	0.870527	0.0277691	0.706858	0.0874263	0.208269
YDL242W	3	1.17011	0.0413266	1.18601	0.0543208	-0.0134979
YDR127W	3	0.55712	0.146763	0.807792	0.0682628	-0.371523
YDL241W	3	1.08574	0.0202067	1.17923	0.0145261	-0.0826016
YDR126W	3	0.85599	0.0218997	0.758536	0.0829374	0.120868
YDL240W	3	1.09414	0.0231542	1.10123	0.045526	-0.00645118
YDR125C	3	1.17054	0.00773833	1.2603	0.0432594	-0.0738854
YDL239C	3	1.14189	0.0268488	1.17245	0.0527357	-0.0264066
YDR124W	3	1.18222	0.0281618	1.09041	0.041413	0.080847
YDL238C	3	1.25463	0.0469171	1.23833	0.0340962	0.0130696
YDR123C	3	0.23958	0.0153915	0.256129	0.0265322	-0.0667935
YDL237W	3	1.1664	0.0327723	1.27903	0.0536121	-0.0921774
YDR122W	3	1.1359	0.0277632	1.14225	0.0391277	-0.00556742
YDL236W	3	1.1446	0.0663175	1.15355	0.102596	-0.007791
YDR121W	3	1.08773	0.129904	1.24092	0.144596	-0.131758
YDL234C	3	1.09714	0.0495126	1.06731	0.0961547	0.027561
YDR120C	3	1.10412	0.0520884	1.10397	0.0648361	0.000135713
YDL233W	3	1.08132	0.0719042	1.10106	0.079656	-0.0180971
YDR119W	3	1.06037	0.0396558	1.04002	0.103392	0.0193751
YOR202W	3	1.10469	0.0166493	1.12206	0.0458991	-0.0155992
YOR202W	3	1.15044	0.0797066	0.988988	0.106588	0.151219
YDR263C	3	1.04298	0.0251723	1.13611	0.0234539	-0.0855278
YDR387C	3	1.11339	0.0243298	1.13256	0.0405522	-0.0170718
YDR262W	3	1.10768	0.0378642	1.13256	0.031661	-0.0222052
YDR386W	3	1.0665	0.0224028	1.07232	0.0265558	-0.00544538
YDR261C	3	1.12379	0.0190241	1.12852	0.0423233	-0.00419937
YDR385W	3	0.985828	0.0178428	0.913086	0.0783035	0.0766517
YDR260C	3	1.14032	0.0652604	1.20135	0.0548442	-0.0521371
YDR384C	3	1.14916	0.0142589	1.1219	0.0246904	0.0240086
YDR259C	3	1.18564	0.0259933	1.23785	0.0339014	-0.0430897
YDR383C	3	1.09928	0.0536256	1.04632	0.0622272	0.0493738
YDR258C	3	1.08417	0.0345093	1.04115	0.0838182	0.0404868
YDR382W	3	1.15785	0.0110348	1.11996	0.0248868	0.0332744
YDR257C	3	1.08502	0.0460854	0.928912	0.114147	0.155342
YDR380W	3	1.15757	0.0386163	1.20571	0.0488285	-0.0407501
YDR256C	3	1.12821	0.0397513	1.05359	0.0343077	0.0684311
YDR379W	3	1.13391	0.0111423	1.08718	0.00734634	0.0420869
YDR255C	3	1.09999	0.053932	1.09816	0.0682964	0.00166546
YDR378C	3	0.675414	0.0622702	0.901297	0.0327919	-0.288509
YDR254W	3	1.10768	0.0427529	1.11883	0.0698231	-0.0100108
YDR375C	3	0.299867	0.153475	0.302155	0.0767731	-0.00759995
YDR253C	3	0.922548	0.0481816	0.97833	0.0935877	-0.0587072
YDR374C	3	0.976706	0.151766	0.933273	0.133972	0.0454887
YOR202W	3	1.09172	0.0412676	1.10898	0.0859436	-0.0156825
YOR202W	3	1.09144	0.030899	1.00772	0.0890009	0.0798035
YDR015C	3	1.12151	0.0154056	1.0594	0.0299573	0.0569732
YDR147W	3	1.10398	0.044378	1.05003	0.0174493	0.0500996
YDR014W	3	0.978417	0.0397468	1.04309	0.0125633	-0.0640057
YDR146C	3	0.820359	0.0349851	0.80537	0.0521879	0.0184411
YDR011W	3	1.09828	0.0291007	1.0657	0.0192812	0.0301139
YDR144C	3	1.05794	0.0213124	1.05407	0.0314627	0.00366867
YDR010C	3	1.10797	0.0644185	1.11738	0.0438165	-0.00845361
YDR143C	3	1.15429	0.023567	1.14338	0.0367014	0.0094995
YDR009W	3	0.189697	0.0141445	1.05633	0.0214724	-1.71713
YDR142C	3	1.10426	0.0203802	1.00982	0.0510235	0.0894062
YDR008C	3	1.11552	0.0223931	1.10656	0.0215605	0.00807152
YDR139C	3	1.09543	0.0245624	1.12012	0.0309215	-0.0222919
YDR007W	3	1.02388	0.0233389	1.04131	0.0325305	-0.0168809
YDR135C	3	1.10099	0.0526367	1.06037	0.0721268	0.0375898
YDR006C	3	0.852142	0.0747033	0.466233	0.0479253	0.603068
YDR134C	3	1.17382	0.0416153	1.24383	0.022343	-0.0579324
YDR005C	3	0.651755	0.142726	0.508221	0.058074	0.248753
YDR133C	3	1.16441	0.0212927	1.16518	0.0166069	-0.000660477
YDR004W	3	0.799551	0.122514	0.687156	0.0971549	0.151489
YDR132C	3	1.07847	0.023215	1.10914	0.03614	-0.0280434
YDR003W	3	1.05011	0.0289008	1.1009	0.0282579	-0.0472404
YDR131C	3	1.14203	0.0302071	1.13369	0.0434391	0.00733481
YOR202W	3	1.04897	0.0899261	0.928105	0.132288	0.122415
YOR202W	3	1.05723	0.043403	0.955882	0.0301488	0.100775
YDR279W	3	1.05837	0.0742555	0.952652	0.0947896	0.105237
YDR403W	3	0.98255	0.0669405	0.932465	0.0732596	0.0523192
YDR278C	3	1.03585	0.0219811	1.03146	0.057368	0.00424928
YDR402C	3	0.955471	0.0728393	0.837991	0.0906107	0.131196
YDR277C	3	0.985828	0.0332527	1.24269	0.0665394	-0.231556
YDR401W	3	1.09015	0.0725238	1.00481	0.067772	0.0815163
YDR276C	3	0.689239	0.0707019	0.694585	0.0523715	-0.00772681
YDR400W	3	1.13562	0.021183	1.10365	0.0397104	0.0285562
YDR275W	3	1.13576	0.0371577	1.06101	0.0438709	0.068078
YDR399W	3	1.04298	0.0267983	1.06796	0.0382323	-0.0236675
YDR274C	3	1.13035	0.0915965	1.0699	0.0788538	0.0549616
YDR395W	3	1.14773	0.0102444	1.0854	0.0170532	0.0558405
YDR273W	3	0.996517	0.0279945	1.06554	0.0316	-0.0669671
YDR393W	3	0.580066	0.0446093	0.486258	0.0487226	0.176404
YDR272W	3	1.01134	0.0570906	1.02403	0.0873356	-0.0124724
YDR392W	3	0.573653	0.072682	0.740288	0.0533415	-0.255014
YDR270W	3	1.05809	0.0389112	0.958627	0.0665867	0.0987153
YDR391C	3	1.08317	0.0704901	1.19554	0.0647295	-0.0987043
YDR266C	3	1.00165	0.0202683	1.10413	0.0380098	-0.0974141
YDR389W	3	0.771902	0.0265893	0.733182	0.0863612	0.0514633
YDR265W	3	0.886347	0.0445993	0.786798	0.13827	0.119137
YDR388W	3	0.215066	0.0395829	0.458965	0.0438709	-0.758028
YOR202W	3	1.12365	0.0196109	1.01806	0.0749109	0.0986838
YOR202W	3	0.931099	0.0733777	0.942801	0.0426295	-0.0124892
YDR056C	3	1.07134	0.0546105	1.0074	0.0593302	0.0615403
YDR158W	3	0.851144	0.0449926	0.792935	0.0483073	0.0708407
YDR055W	3	1.01932	0.0209671	0.964118	0.0341268	0.0556779
YDR157W	3	1.00778	0.0316879	0.949584	0.0483835	0.059478
YDR051C	3	0.908581	0.0803124	0.871582	0.0838	0.0415737
YDR156W	3	0.859268	0.0496848	0.93085	0.0697793	-0.0800177
YDR049W	3	0.277064	0.0472728	0.226253	0.0241953	0.202594
YDR155C	3	1.1017	0.0241712	1.07151	0.0406652	0.027783
YDR048C	3	0.942644	0.0296976	0.851395	0.0196076	0.101812
YDR154C	3	1.12636	0.0361588	1.06166	0.032601	0.0591528
YDR025W	3	0.576646	0.0657567	0.552147	0.0316918	0.0434134
YDR153C	3	1.15928	0.0191157	1.11334	0.0331342	0.0404341
YDR024W	3	0.594176	0.0393799	0.542619	0.0513811	0.090768
YDR152W	3	1.11196	0.0261435	1.0615	0.0610264	0.0464426
YDR022C	3	1.03571	0.0214593	0.842675	0.062091	0.206262
YDR151C	3	1.14317	0.0367885	1.11188	0.0295476	0.0277508
YDR020C	3	1.08944	0.0584539	1.03679	0.0389197	0.0495357
YDR150W	3	0.731283	0.106719	0.567328	0.0306838	0.253863
YDR019C	3	1.04925	0.0364575	0.868675	0.067821	0.188862
YDR149C	3	0.742827	0.148275	0.667131	0.0965575	0.107477
YDR018C	3	1.04797	0.0458521	0.915185	0.0917973	0.135481
YDR148C	3	0.704204	0.105862	0.450406	0.033708	0.446917
YOR202W	3	1.08146	0.0595027	0.971062	0.103655	0.107677
YOR202W	3	0.937228	0.090849	0.81086	0.0683155	0.14483
YDR297W	3	1.00607	0.0272706	1.02339	0.0990674	-0.0170693
YDR422C	3	0.941788	0.0641936	0.817805	0.073662	0.141157
YDR294C	3	1.10968	0.03539	1.10365	0.0189621	0.0054499
YDR421W	3	1.00535	0.0149134	0.942639	0.0386772	0.0644107
YDR293C	3	0.614699	0.0898627	0.627242	0.0817561	-0.020199
YDR420W	3	1.0102	0.0447294	0.996578	0.044199	0.0135751
YDR291W	3	1.10683	0.0274493	1.01531	0.0358322	0.086304
YDR419W	3	1.11267	0.0367295	1.06974	0.0135604	0.0393542
YDR289C	3	0.706199	0.149658	0.587999	0.0860229	0.183172
YDR415C	3	1.10099	0.0235394	1.02904	0.0400574	0.0675812
YDR287W	3	1.07248	0.0192731	0.976715	0.0317208	0.093536
YDR414C	3	1.0531	0.02805	1.07506	0.0334346	-0.0206437
YDR286C	3	1.05937	0.0482692	1.00223	0.0453764	0.0554458
YDR411C	3	1.09514	0.0318537	1.03049	0.0314008	0.0608482
YDR285W	3	1.08474	0.0530569	1.08201	0.0585027	0.00251985
YDR410C	3	0	0	0	0	0
YDR284C	3	1.07718	0.030204	1.00078	0.0464155	0.0735741
YDR409W	3	1.08403	0.0387703	0.980752	0.0335384	0.100117
YDR282C	3	1.04326	0.0491888	1.00175	0.0655071	0.0406101
YDR408C	3	1.02645	0.0299446	0.993994	0.0318756	0.0321268
YDR281C	3	0.884637	0.0204935	0.900651	0.0572661	-0.0179405
YDR406W	3	1.07291	0.0234962	1.06893	0.0283856	0.00371791
YOR202W	3	1.01847	0.0553751	0.87998	0.112217	0.146153
YOR202W	3	0.883212	0.059107	0.71025	0.0452751	0.217948
YDR072C	3	0.995662	0.038411	0.860439	0.0472431	0.145965
YDR179C	3	0.923831	0.0537671	0.77727	0.0341182	0.172741
YDR071C	3	0.724442	0.0769042	0.774201	0.0453733	-0.0664307
YDR178W	3	0.968725	0.0469909	0.330416	0.0380249	1.07563
YDR070C	3	0.891478	0.0990387	0.957012	0.0865068	-0.0709355
YDR174W	3	0.434694	0.0298831	0.511451	0.00967347	-0.16261
YDR068W	3	1.06607	0.0504285	0.973323	0.067595	0.0910162
YDR173C	3	0.659024	0.475245	0.676013	0.46191	-0.0254527
YDR067C	3	1.05296	0.0541875	1.08411	0.0517758	-0.0291561
YDR171W	3	1.0206	0.0464717	0.957981	0.0238107	0.063321
YDR066C	3	1.00265	0.0454463	0.793096	0.0758691	0.234453
YDR169C	3	0.837034	0.0197889	0.612223	0.0830212	0.312769
YDR063W	3	1.05025	0.0482445	0.919707	0.0685919	0.132726
YDR165W	3	1.02132	0.0320926	0.911794	0.0569937	0.113433
YDR061W	3	1.08474	0.0533115	0.938118	0.0893089	0.145219
YDR163W	3	1.03728	0.0438055	0.990765	0.0496614	0.0458788
YDR059C	3	1.02174	0.0538252	1.03518	0.05316	-0.0130603
YDR162C	3	0.172025	0.020541	0.262266	0.0407289	-0.421721
YDR058C	3	0.931669	0.0123274	0.95572	0.0147729	-0.0254874
YDR161W	3	0.880219	0.0490344	0.911148	0.0569302	-0.034535
YDR057W	3	1.05723	0.0425001	1.00756	0.0408529	0.0481224
YDR159W	3	0.372411	0.0222036	0.521302	0.0342834	-0.336331
YOR202W	3	0.975851	0.095962	0.759344	0.163241	0.250855
YOR202W	3	0.994094	0.156755	0.595105	0.053144	0.513095
YOR202W	3	0.898034	0.0765484	0.960081	0.148014	-0.0668094
YOR202W	3	1.0035	0.13985	0.795842	0.10356	0.23185
YOR202W	3	1.10612	0.16583	0.905334	0.102836	0.200307
YOR202W	3	1.18465	0.185461	1.16502	0.193313	0.0167095
YOR202W	3	1.00008	0.22345	0.993671	0.266462	0.00642881
YOR202W	3	1.18208	0.137399	1.01337	0.106127	0.153992
YOR202W	3	1.20859	0.198994	1.02436	0.2312	0.165391
YOR202W	3	1.16883	0.101055	1.02306	0.174982	0.133199
YOR202W	3	1.16284	0.11907	1.03679	0.183136	0.114736
YOR202W	3	1.09557	0.0742247	0.902104	0.131336	0.1943
YOR202W	3	1.03386	0.0543163	0.958466	0.0256031	0.0757188
YOR202W	3	1.03614	0.0845689	0.984305	0.117227	0.0513203
YOR202W	3	1.11324	0.04824	0.987373	0.0780009	0.119985
YOR202W	3	1.12108	0.118935	1.05407	0.096687	0.0616351
YOR202W	3	1.04398	0.0967949	0.944416	0.0679309	0.100226
YOR202W	3	1.1017	0.0697788	0.978976	0.0585775	0.118102
YOR202W	3	1.14189	0.0707968	1.0967	0.1079	0.040375
YOR202W	3	1.13419	0.168696	1.00094	0.154389	0.124984
YOR202W	3	1.09643	0.104768	0.944577	0.0566507	0.149073
YOR202W	3	1.09671	0.0933293	0.93941	0.0773776	0.154819
YOR202W	3	1.09186	0.154247	0.954913	0.127468	0.134022
YOR202W	3	1.09443	0.190776	0.913248	0.166271	0.180982
YOR202W	3	0.795133	0.194672	0.740611	0.185533	0.0710342
YOR202W	4	0.839438	0.361711	0.878892	0.216627	-0.04593
YOR202W	4	0.902032	0.187445	0.808422	0.0965811	0.109566
YOR202W	4	1.03191	0.0510434	1.01949	0.0358409	0.0121116
YOR202W	4	1.1131	0.106649	1.05568	0.0538747	0.0529723
YOR202W	4	1.18605	0.123653	1.10121	0.0691154	0.0742162
YOR202W	4	1.24023	0.11656	1.198	0.0609512	0.0346444
YOR202W	4	1.16227	0.127383	1.18692	0.084039	-0.0209838
YOR202W	4	1.21791	0.172427	1.22865	0.152115	-0.00877635
YOR202W	4	1.22115	0.242022	1.2219	0.226813	-0.00061262
YOR202W	4	1.21322	0.230462	1.18536	0.210057	0.0232317
YOR202W	4	1.26935	0.324682	1.22969	0.262632	0.0317421
YOR202W	4	1.36235	0.18979	1.47261	0.24696	-0.0778283
YOR202W	4	1.13753	0.0596645	1.29825	0.210766	-0.132163
YOR202W	4	1.17295	0.192853	1.36232	0.369674	-0.149667
YOR202W	4	1.17651	0.214666	1.25479	0.353478	-0.0644214
YOR202W	4	1.22471	0.227982	1.36266	0.351694	-0.106741
YOR202W	4	1.15985	0.0495351	1.21445	0.232428	-0.0460032
YOR202W	4	1.0573	0.0834818	1.16389	0.202263	-0.0960475
YOR202W	4	1.0641	0.106876	1.09481	0.119501	-0.0284512
YOR202W	4	1.02172	0.0625684	1.09463	0.0458347	-0.0689314
YOR202W	4	0.989049	0.136874	0.934992	0.0663366	0.0562057
YOR202W	4	1.07784	0.159522	1.07715	0.118528	0.000649088
YOR202W	4	0.556552	0.395291	0.550433	0.349143	0.0110553
YOR202W	4	1.05633	0.292917	0.789203	0.155843	0.291536
YOR202W	4	0.788004	0.10253	0.90902	0.176102	-0.142864
YER056C-A	4	0.818412	0.10925	1.21895	0.0684389	-0.398382
YER158C	4	1.07784	0.0894046	1.25272	0.0483271	-0.150351
YER056C	4	1.00199	0.0337886	1.07957	0.0735847	-0.0745762
YER156C	4	0.987755	0.0640079	0.981915	0.0332748	0.00593003
YER055C	4	0.0637261	0.00626143	0.103542	0.00377232	-0.48538
YER155C	4	0.821323	0.0859669	1.29618	0.0780434	-0.456257
YER054C	4	1.2019	0.0613933	1.15039	0.0530662	0.0438061
YER153C	4	0.105941	0.00389525	0.298332	0.014826	-1.03533
YER053C	4	1.21888	0.10119	1.15731	0.0558353	0.0518348
YER152C	4	1.18104	0.0593483	1.13394	0.0619117	0.0406958
YER052C	4	1.02673	0.124285	1.05031	0.0988266	-0.0226998
YER151C	4	0.249567	0.00711417	0.366205	0.00645692	-0.383466
YER051W	4	1.20788	0.0813309	1.08355	0.0650134	0.108626
YER150W	4	0.963332	0.0541625	1.04927	0.0658042	-0.0854508
YER049W	4	1.07979	0.094974	1.0652	0.0923264	0.0136016
YER149C	4	1.13413	0.050912	1.12407	0.0473363	0.00891217
YER048C	4	0.738997	0.188382	0.805132	0.213035	-0.085713
YER145C	4	0.828116	0.130063	0.769464	0.111308	0.0734594
YER047C	4	1.07315	0.104542	1.12338	0.0786526	-0.0457358
YER144C	4	1.04194	0.024025	1.05031	0.0300538	-0.00800051
YER046W-A	4	1.04986	0.126111	1.06208	0.106067	-0.0115706
YER143W	4	1.10308	0.0738354	1.00494	0.0671845	0.093172
YOR202W	4	1.05957	0.0973698	0.990399	0.158644	0.0675088
YOR202W	4	0.84057	0.105026	1.03403	0.12225	-0.20714
YDR439W	4	1.10938	0.108956	1.24475	0.0788584	-0.115131
YEL013W	4	0.15511	0.0011049	0.753534	0.0803062	-1.58064
YDR438W	4	1.12798	0.0724727	1.28059	0.0324803	-0.126891
YEL012W	4	1.15451	0.058137	1.25583	0.0647988	-0.0841227
YDR436W	4	1.23667	0.078966	1.23246	0.0850134	0.0034157
YEL011W	4	1.1626	0.0308515	1.43054	0.0345392	-0.207394
YDR435C	4	1.2839	0.0325654	1.35695	0.0207188	-0.0553349
YEL010W	4	1.20627	0.0478827	1.19679	0.0652185	0.0078881
YDR431W	4	0.903326	0.0867471	0.89638	0.0799178	0.00771854
YEL008W	4	1.21613	0.0134612	1.20701	0.0555003	0.00753431
YDR430C	4	1.08917	0.0543182	1.13532	0.0547928	-0.041504
YEL007W	4	1.01137	0.0766017	0.987455	0.175651	0.0239288
YDR428C	4	1.19753	0.068893	1.25635	0.0648965	-0.0479485
YEL006W	4	1.14254	0.0340667	1.09498	0.0775305	0.0425194
YDR426C	4	0.924676	0.108485	0.925815	0.0868589	-0.00123162
YEL005C	4	1.11909	0.0632801	1.12892	0.0300884	-0.00874328
YDR425W	4	1.03207	0.104509	1.08424	0.025077	-0.0493149
YEL004W	4	1.10566	0.0454935	1.1142	0.0687846	-0.00768923
YDR424C	4	1.16082	0.0724108	1.08494	0.0394004	0.0676031
YEL003W	4	0.708913	0.19846	0.714057	0.177384	-0.0072303
YDR423C	4	1.00991	0.080531	1.16303	0.0598473	-0.141161
YEL001C	4	1.09499	0.118151	1.18155	0.0614987	-0.0760849
YOR202W	4	1.18184	0.126052	1.0794	0.0943046	0.0906745
YOR202W	4	0.865317	0.0679396	1.06174	0.0769301	-0.204565
YER066W	4	0.929043	0.0401362	1.16268	0.0508108	-0.224328
YER176W	4	0.987431	0.0275265	1.18207	0.0306171	-0.179917
YER066C-A	4	1.13623	0.0695348	1.19939	0.0561077	-0.0540918
YER175C	4	1.12685	0.0457607	1.2264	0.0493518	-0.084653
YER065C	4	1.27954	0.0241228	1.3947	0.0180461	-0.086179
YER174C	4	1.17392	0.03189	1.19437	0.0389761	-0.0172674
YER064C	4	1.1461	0.0540323	1.1658	0.0621462	-0.01704
YER173W	4	1.17295	0.048521	1.22224	0.0301222	-0.0411663
YER063W	4	1.29943	0.0173479	1.3012	0.0295542	-0.00135864
YER170W	4	1.27307	0.0679435	1.30605	0.0464683	-0.025575
YER062C	4	1.32256	0.0253853	1.33202	0.0495103	-0.00712564
YER167W	4	1.12669	0.0501541	1.00148	0.0859198	0.117806
YER061C	4	0.295178	0.0313155	0.41105	0.0390417	-0.331136
YER166W	4	1.31706	0.055645	1.25791	0.0764618	0.0459502
YER060W-A	4	1.21872	0.0236615	1.23021	0.0556844	-0.00938008
YER164W	4	0.9994	0.0918758	0.767386	0.0231853	0.264165
YER060W	4	1.1089	0.0495115	1.09585	0.0926538	0.0118418
YER163C	4	1.20384	0.0263508	1.0955	0.0527318	0.0943077
YER059W	4	1.05277	0.114961	0.999056	0.105338	0.0523736
YER162C	4	0.928396	0.0207635	1.03265	0.0663752	-0.106422
YER057C	4	1.13494	0.117968	1.03178	0.0860618	0.0952929
YER161C	4	1.01929	0.119288	1.05394	0.0644251	-0.0334285
YOR202W	4	1.27048	0.068306	1.22449	0.0581635	0.0368668
YOR202W	4	0.855936	0.0579362	1.02191	0.0664414	-0.177235
YDR459C	4	0.935836	0.019232	0.973777	0.0617322	-0.0397421
YEL031W	4	0.995357	0.0272059	1.14398	0.0521433	-0.139168
YDR458C	4	1.1867	0.0319943	1.22172	0.0411764	-0.0290884
YEL030W	4	1.04631	0.111075	1.0716	0.140571	-0.0238921
YDR455C	4	0.56286	0.0364948	0.638565	0.0171709	-0.126192
YEL028W	4	1.09806	0.071846	1.13671	0.0795729	-0.034589
YDR453C	4	1.23748	0.0404388	1.21081	0.0471921	0.0217866
YEL025C	4	1.15677	0.0307745	1.1677	0.0362049	-0.00940133
YDR452W	4	1.30008	0.0628423	1.2399	0.0558163	0.0473905
YEL023C	4	1.21953	0.0208104	1.24285	0.0418485	-0.0189388
YDR451C	4	1.2535	0.0615366	1.15835	0.0973053	0.0789388
YEL020C	4	1.28584	0.0322251	1.25081	0.0325884	0.027623
YDR447C	4	1.18362	0.0380795	1.11749	0.0667727	0.0574968
YEL017W	4	1.22746	0.0973354	1.17619	0.110898	0.042667
YDR446W	4	1.22115	0.06619	1.11437	0.035671	0.0915002
YEL017C-A	4	1.19947	0.0690023	1.10571	0.13445	0.0813916
YDR445C	4	1.12022	0.0382185	1.18536	0.0745134	-0.0565222
YEL016C	4	1.16421	0.0956758	1.10017	0.0581264	0.0565785
YDR441C	4	1.09855	0.0823741	0.898631	0.0801518	0.200872
YEL015W	4	1.09628	0.0712338	0.997498	0.061785	0.0944309
YDR440W	4	0.80434	0.0910367	1.00338	0.144552	-0.221112
YEL014C	4	0.967537	0.101858	1.03317	0.0711768	-0.0656295
YOR202W	4	0.658449	0.146861	0.630773	0.238624	0.042941
YOR202W	4	0.866449	0.0758862	1.0813	0.0939068	-0.221517
YER079W	4	0.972713	0.0766056	1.24337	0.0392658	-0.245489
YER187W	4	1.16373	0.0304527	1.24112	0.020081	-0.0643805
YER078C	4	1.07493	0.0561073	1.18103	0.0561931	-0.0941311
YER186C	4	1.20578	0.0513903	1.24025	0.0675059	-0.0281841
YER077C	4	1.08674	0.0728641	1.17203	0.0697105	-0.0755542
YER185W	4	1.21565	0.0395408	1.21272	0.0567724	0.00241252
YER075C	4	1.24622	0.0111605	1.47071	0.0171383	-0.165631
YER184C	4	1.24816	0.0491477	1.21653	0.0583269	0.025668
YER074W	4	0.64551	0.0805957	0.823659	0.0920079	-0.243716
YER183C	4	1.33372	0.0366646	1.30431	0.0651998	0.0222947
YER073W	4	1.3156	0.0172106	1.28561	0.0443089	0.02306
YER182W	4	1.17974	0.0126061	1.26362	0.0198689	-0.0686884
YER072W	4	1.26546	0.016646	1.18761	0.0280269	0.0634941
YER181C	4	1.12685	0.0416657	1.19333	0.0577885	-0.0573168
YER071C	4	1.2729	0.00589414	1.13931	0.0377359	0.110883
YER180C	4	1.29199	0.0804634	1.20475	0.0747534	0.0699082
YER069W	4	0.0836203	0.00161741	0.0934992	0.00906557	-0.111666
YER179W	4	1.09596	0.0769808	1.15437	0.0711206	-0.0519232
YER067W	4	1.22616	0.0623808	1.12061	0.0363855	0.0900198
YER178W	4	0.730424	0.0727848	0.630427	0.0594479	0.147228
YER067C-A	4	1.19042	0.0831596	1.12061	0.0901126	0.0604346
YER177W	4	0.64276	0.116801	0.879412	0.102441	-0.313481
YOR202W	4	1.12896	0.121302	1.19506	0.076215	-0.0569025
YOR202W	4	0.860626	0.0409701	1.06797	0.0531475	-0.215854
YDR480W	4	1.13397	0.0897075	1.18986	0.0527458	-0.048115
YEL049W	4	0.886505	0.12059	0.880451	0.133791	0.00685239
YDR479C	4	1.13591	0.027663	1.24094	0.0182837	-0.0884368
YEL048C	4	0.918044	0.0199268	0.832662	0.0601166	0.0976174
YDR476C	4	1.23053	0.02708	1.23973	0.0200332	-0.00744981
YEL047C	4	1.05941	0.0480602	1.01568	0.103002	0.0421519
YDR475C	4	1.42268	0.0104454	1.47677	0.0303127	-0.0373152
YEL043W	4	0.987917	0.108718	0.738471	0.119105	0.291017
YDR474C	4	1.29458	0.0634576	1.25843	0.0447063	0.0283201
YEL042W	4	1.16664	0.023203	1.14537	0.066482	0.018405
YDR471W	4	1.10486	0.0244103	1.23367	0.0720232	-0.110279
YEL041W	4	1.22535	0.0191848	1.08736	0.0383287	0.119475
YDR469W	4	0.78574	0.0695691	0.682544	0.0436806	0.140798
YEL040W	4	1.14238	0.0334107	0.935858	0.0535711	0.199405
YDR467C	4	1.31447	0.0538042	1.24821	0.104102	0.0517215
YEL039C	4	1.029	0.0761049	1.04736	0.128147	-0.0176903
YDR466W	4	1.42559	0.0438173	1.33912	0.0579418	0.062575
YEL038W	4	1.04792	0.152778	0.925642	0.174393	0.124077
YDR465C	4	1.30218	0.0675708	1.23246	0.0625696	0.0550294
YEL037C	4	0.921441	0.111222	0.901921	0.114828	0.0214117
YDR463W	4	0.777491	0.0721618	0.752495	0.0938798	0.0326772
YEL033W	4	0.560272	0.104222	0.415898	0.0364492	0.297982
YOR202W	4	1.22988	0.0562699	1.12944	0.0434673	0.0851999
YOR202W	4	0.783799	0.179	1.09048	0.110053	-0.330219
YER092W	4	0.3492	0.0246718	0.499355	0.0624379	-0.357673
YFL023W	4	0.669124	0.0489714	0.891532	0.0665637	-0.286972
YER091C-A	4	1.1034	0.0228157	1.22553	0.0289316	-0.104979
YFL021W	4	1.18702	0.0295976	1.39903	0.0417739	-0.164329
YER091C	4	1.11699	0.0248022	1.05723	0.0419782	0.0549786
YFL020C	4	1.13187	0.0306496	1.25722	0.0496489	-0.105033
YER090W	4	1.12685	0.032064	1.21913	0.0603237	-0.0787056
YFL019C	4	1.24137	0.0509103	1.36353	0.0766561	-0.093865
YER088C	4	1.30153	0.0762494	1.17047	0.236476	0.106136
YFL018C	4	0.728645	0.0976774	0.632505	0.0438263	0.141499
YER087C-A	4	1.34456	0.0854491	1.24891	0.139982	0.0737954
YFL015C	4	1.34909	0.0402313	1.29548	0.0527625	0.0405428
YER085C	4	1.29215	0.0723703	1.22276	0.121345	0.0551971
YFL014W	4	1.20546	0.0439504	1.17324	0.0757573	0.0270895
YER084W	4	1.20449	0.0935775	1.07334	0.146869	0.115283
YFL013W-A	4	0.827469	0.109454	0.84686	0.0255812	-0.023164
YER083C	4	0.572726	0.0387185	0.641682	0.0487458	-0.113684
YFL011W	4	1.10227	0.0499503	1.12684	0.0531294	-0.0220463
YER081W	4	1.17893	0.0825862	1.17307	0.0785496	0.00498684
YFL006W	4	1.05989	0.149193	1.02191	0.151909	0.0364915
YER080W	4	1.18637	0.103803	1.11489	0.0844736	0.062144
YER188W	4	1.24039	0.12163	1.25047	0.0520301	-0.00808585
YOR202W	4	1.03337	0.191113	1.1052	0.11369	-0.0672006
YOR202W	4	0.820191	0.0155933	1.0607	0.0371789	-0.257144
YDR496C	4	0.847202	0.083323	1.04061	0.0787511	-0.205625
YEL065W	4	0.269623	0.0952591	0.319456	0.060946	-0.169594
YDR494W	4	1.20643	0.067853	1.28769	0.059735	-0.0651863
YEL064C	4	0.30003	0.150173	0.318763	0.0878637	-0.0605644
YDR492W	4	1.21306	0.0851262	1.18294	0.0782306	0.0251454
YEL063C	4	0.0947805	0.00855855	0.0839761	0.0167024	0.121031
YDR491C	4	1.30008	0.0427765	1.28371	0.0290804	0.01267
YEL062W	4	0.149126	0.0345042	0.322572	0.131815	-0.771538
YDR490C	4	1.35588	0.0336313	1.41721	0.0795789	-0.0442375
YEL061C	4	0.280783	0.110067	0.308547	0.0953534	-0.0942929
YDR488C	4	1.21662	0.0352245	1.13186	0.0482144	0.0722136
YEL060C	4	0.138612	0.0402104	0.205871	0.0560079	-0.39557
YDR486C	4	1.30169	0.0572677	1.31436	0.043401	-0.00967987
YEL059W	4	0.622057	0.166165	0.573289	0.147008	0.0816432
YDR485C	4	1.02479	0.0341526	0.847553	0.0197711	0.189893
YEL057C	4	0.575638	0.182037	0.598568	0.097407	-0.0390617
YDR483W	4	1.1778	0.0500761	1.16251	0.0583981	0.0130705
YEL056W	4	0.889254	0.0764579	0.642547	0.0765517	0.324943
YDR482C	4	1.18104	0.0269586	1.15922	0.0375506	0.0186472
YEL053C	4	0.878903	0.0683389	0.873525	0.0508423	0.00613771
YDR481C	4	1.15386	0.120199	1.13082	0.0347187	0.0201719
YEL052W	4	0.862082	0.171622	0.959925	0.200051	-0.107505
YOR202W	4	1.07865	0.0845166	0.942784	0.0723267	0.134632
YOR202W	4	0.838468	0.0361646	1.08407	0.0256312	-0.256903
YER113C	4	1.03029	0.0786367	1.19073	0.0562983	-0.144723
YFL036W	4	0.163682	0.0581622	0.338675	0.0537458	-0.727113
YER111C	4	1.03094	0.0377187	1.20302	0.0222492	-0.154367
YFL035C-B	4	1.19026	0.0204682	1.19869	0.0213198	-0.0070653
YER109C	4	1.11763	0.0245762	1.19558	0.0557762	-0.0674163
YFL034W	4	1.26061	0.0693562	1.23886	0.0856652	0.0174026
YER108C	4	1.25802	0.0376891	1.18865	0.0668059	0.056723
YFL034C-A	4	1.23635	0.0336878	1.24614	0.0324673	-0.0078834
YER106W	4	1.22746	0.111354	1.15714	0.145231	0.0589927
YFL032W	4	1.02253	0.0296312	1.08147	0.0432834	-0.0560458
YER101C	4	1.31916	0.0301285	1.23869	0.0438814	0.0629421
YFL031W	4	0.996651	0.0536123	1.0046	0.0463895	-0.00794144
YER098W	4	1.10097	0.0150376	1.06866	0.0383037	0.0297884
YFL030W	4	1.12071	0.0303333	1.12043	0.0534516	0.000244695
YER097W	4	1.09645	0.0175309	1.03369	0.0623623	0.0589425
YFL028C	4	1.36445	0.0668559	1.21757	0.0582267	0.113897
YER096W	4	1.1854	0.052881	1.08147	0.0837438	0.0917577
YFL027C	4	1.15014	0.0422708	1.17809	0.0576139	-0.0240079
YER095W	4	0.727836	0.103353	0.727562	0.0594079	0.000376643
YFL026W	4	0	0	0	0	0
YER093C-A	4	0.859332	0.0450137	0.762192	0.0689382	0.119958
YFL025C	4	1.18751	0.0314317	1.03957	0.0418619	0.133045
YOR202W	4	1.08739	0.108176	0.975335	0.062531	0.108752
YOR202W	4	0.782667	0.0808653	0.918889	0.0580628	-0.160459
YDR512C	4	0.392546	0.0646024	0.503337	0.0181785	-0.248606
YER010C	4	1.0814	0.0677607	1.13532	0.0311914	-0.0486575
YDR511W	4	1.11165	0.0471631	0.78574	0.079934	0.346974
YER007W	4	1.17667	0.0239719	1.17705	0.0543655	-0.00032479
YDR509W	4	0.904781	0.050949	0.8408	0.0922519	0.0733394
YER007C-A	4	1.08415	0.0862681	1.07593	0.086553	0.00761022
YDR508C	4	0.984035	0.0779354	0.826602	0.125222	0.174338
YER005W	4	1.14772	0.0460059	1.05619	0.0680006	0.0831023
YDR506C	4	1.05116	0.0417594	1.05169	0.0490206	-0.000509199
YER004W	4	1.12863	0.0775379	1.04771	0.120234	0.0743986
YDR505C	4	1.27129	0.0240221	1.10468	0.0354236	0.140478
YER002W	4	1.09919	0.0677226	1.00598	0.0668469	0.0886135
YDR504C	4	1.27695	0.0245925	1.14363	0.0444997	0.110263
YER001W	4	1.14481	0.0630772	0.992996	0.0645739	0.142263
YDR503C	4	0.901061	0.208828	0.806517	0.130822	0.110848
YEL071W	4	1.00215	0.0250958	0.722195	0.0410846	0.327608
YDR501W	4	1.25738	0.0332606	1.14086	0.0544239	0.0972431
YEL068C	4	0.828601	0.116145	0.689643	0.0846834	0.183565
YDR500C	4	0.239054	0.298688	0.25972	0.308117	-0.0829154
YEL067C	4	0.788651	0.0640964	0.779333	0.0649048	0.0118855
YDR497C	4	1.12346	0.112332	1.05342	0.081215	0.0643634
YEL066W	4	0.825528	0.187156	0.750245	0.153795	0.0956243
YOR202W	4	1.18443	0.0966304	1.07299	0.0922092	0.0988146
YOR202W	4	0.771507	0.0489946	1.00096	0.0371137	-0.260371
YER124C	4	0.807737	0.0748181	0.929451	0.0844161	-0.140358
YFL051C	4	0.941659	0.0922563	1.05048	0.045998	-0.109361
YER123W	4	0.764066	0.0477967	1.05723	0.0422175	-0.324756
YFL050C	4	1.0235	0.0490074	1.02936	0.0714593	-0.00570645
YER121W	4	1.02431	0.0396162	1.01031	0.0160781	0.0137596
YFL049W	4	1.05245	0.0350095	1.17515	0.0542149	-0.110271
YER120W	4	1.05844	0.0521788	0.889628	0.0858631	0.173745
YFL048C	4	1.14756	0.0890941	1.08217	0.111093	0.0586687
YER119C-A	4	0.886828	0.0290553	0.931702	0.0501775	-0.049362
YFL047W	4	1.09273	0.0400806	1.10571	0.0383433	-0.0118172
YER119C	4	1.09758	0.0285668	1.08476	0.0537677	0.0117429
YFL046W	4	1.17877	0.053017	1.04598	0.0698457	0.119519
YER118C	4	0.877609	0.0756341	0.785047	0.079926	0.111458
YFL044C	4	1.22002	0.0485019	1.11264	0.0372905	0.0921276
YER117W	4	0.86289	0.18885	0.73293	0.183771	0.163238
YFL043C	4	1.02512	0.0435234	0.97672	0.06444	0.0483618
YER116C	4	0.660228	0.15332	0.493468	0.074702	0.291128
YFL042C	4	1.10049	0.0948388	1.05914	0.123041	0.0382987
YER115C	4	1.16567	0.0798845	1.03438	0.0870761	0.119496
YFL041W	4	1.16486	0.103332	1.08459	0.0757235	0.0713997
YER114C	4	1.14836	0.0656386	1.00408	0.0440882	0.134269
YFL040W	4	1.16664	0.0494619	1.09983	0.065945	0.0589751
YOR202W	4	1.08674	0.0324489	1.02555	0.0875355	0.0579561
YOR202W	4	0.732203	0.0737832	0.857422	0.0508159	-0.157872
YDR528W	4	0.780402	0.0314356	0.907115	0.0590729	-0.15046
YER032W	4	0.848172	0.13873	0.879066	0.107507	-0.0357761
YDR525W-A	4	0.805149	0.0505531	0.816906	0.0386589	-0.0144969
YER031C	4	0.840085	0.0735467	0.828853	0.0684211	0.0134601
YDR525W	4	0.910928	0.0818064	0.854998	0.0328401	0.0633641
YER030W	4	0.717485	0.0937632	0.927374	0.0332008	-0.256605
YDR524C	4	0.994871	0.0274808	0.926335	0.0452413	0.071378
YER028C	4	1.06992	0.0626308	0.970487	0.0652218	0.0975406
YDR522C	4	0.991637	0.09265	0.981915	0.0591783	0.00985225
YER027C	4	1.13478	0.0958543	1.08321	0.0787176	0.0465121
YDR520C	4	1.10437	0.0755465	0.979491	0.0890243	0.119998
YER024W	4	1.20918	0.0569697	1.14034	0.0420771	0.0586116
YDR519W	4	1.14012	0.0515151	1.0252	0.103266	0.10624
YER020W	4	0.919338	0.0373936	0.666615	0.067038	0.321442
YDR517W	4	1.17457	0.071951	1.07888	0.0860786	0.0849783
YER019W	4	0.856259	0.114185	0.707131	0.109967	0.191357
YDR516C	4	1.09159	0.0307536	1.01689	0.0345108	0.0708886
YER019C-A	4	1.10017	0.0865138	0.968756	0.10154	0.127203
YDR514C	4	0.989696	0.0638573	0.834567	0.149004	0.170485
YER016W	4	0.722984	0.0997286	0.684795	0.0811073	0.0542677
YDR513W	4	1.06798	0.0611542	0.895861	0.106545	0.175738
YER011W	4	1.0311	0.0401862	0.951787	0.0551738	0.0800415
YOR202W	4	1.01137	0.106438	0.902787	0.0963509	0.113574
YOR202W	4	0.704707	0.0320422	0.86279	0.0527288	-0.202389
YER142C	4	0.752421	0.0785026	0.848419	0.143401	-0.120078
YFR011C	4	0.568198	0.10288	0.673021	0.068773	-0.169307
YER140W	4	0.87583	0.139042	0.893264	0.179271	-0.01971
YFR010W	4	0.553964	0.124476	0.555628	0.0437204	-0.00299804
YER139C	4	0.850275	0.0726397	0.805132	0.0624366	0.0545532
YFR009W	4	0.80062	0.147346	0.77587	0.132502	0.0314012
YER137C	4	0.950393	0.0771907	0.817252	0.0854683	0.150927
YFR008W	4	0.70681	0.0963516	0.521864	0.0579418	0.303355
YER135C	4	0.989696	0.0390165	0.84686	0.0293914	0.155862
YFR007W	4	0.939071	0.0751307	0.937243	0.0833225	0.00194825
YER134C	4	1.06943	0.0378203	0.932568	0.0432982	0.136943
YFR006W	4	0.98452	0.0317272	0.939494	0.0706699	0.046813
YER132C	4	0.971904	0.0737397	0.712152	0.102449	0.310966
YFL056C	4	1.1068	0.0507098	1.04165	0.0767491	0.0606635
YER131W	4	0.784608	0.0644337	0.793012	0.0804514	-0.0106543
YFL055W	4	1.09839	0.0470416	1.07091	0.0467359	0.025331
YER130C	4	1.15435	0.031872	1.02624	0.021948	0.117634
YFL054C	4	1.07235	0.0554242	0.966505	0.0406429	0.103918
YER129W	4	1.13672	0.0441741	1.23679	0.0561305	-0.0843708
YFL053W	4	1.051	0.101744	0.953692	0.142778	0.0971527
YER128W	4	1.04922	0.0684406	0.978106	0.0840143	0.0701815
YFL052W	4	1.01978	0.0750059	1.06935	0.08359	-0.047468
YOR202W	4	0.966567	0.0653681	0.749379	0.100796	0.254506
YOR202W	4	0.692738	0.0253743	0.788337	0.0300318	-0.129273
YDR541C	4	0.766816	0.0767273	0.849111	0.0812189	-0.101943
YER046W	4	0.673815	0.0481211	0.880105	0.0553907	-0.267085
YDR540C	4	0.737541	0.0643463	0.74782	0.0710734	-0.0138414
YER045C	4	0.695812	0.176218	0.687565	0.173757	0.0119219
YDR539W	4	0.68174	0.178338	0.922006	0.078834	-0.301903
YER044C-A	4	0.845099	0.0469526	0.88097	0.0510232	-0.0415702
YDR538W	4	0.860626	0.0933118	0.893091	0.0817536	-0.0370278
YER042W	4	0.892166	0.0697304	0.86608	0.0833054	0.029675
YDR537C	4	0.973198	0.0501871	0.875776	0.0290143	0.105477
YER039C-A	4	1.00215	0.0526473	0.906769	0.0383678	0.100015
YDR536W	4	0.896533	0.115051	0.800457	0.0985931	0.113352
YER041W	4	0.962038	0.0684256	0.800111	0.0568241	0.184304
YDR535C	4	0.936159	0.113222	0.961137	0.102055	-0.0263314
YER039C	4	0.935836	0.0934419	0.790068	0.0839857	0.169321
YDR534C	4	1.0235	0.0362455	0.919755	0.055944	0.106876
YER038W-A	4	1.00716	0.049247	0.901575	0.0607147	0.110751
YDR533C	4	0.891195	0.0961588	0.904172	0.0987683	-0.014456
YER035W	4	1.02366	0.0570098	0.98278	0.0539181	0.0407553
YDR532C	4	0.113542	0.0229559	0.112892	0.0277092	0.00574869
YER034W	4	0.964949	0.114782	0.931875	0.130055	0.0348765
YDR530C	4	0.810486	0.0398024	0.95854	0.00995656	-0.167777
YER033C	4	0.97433	0.0638893	0.939494	0.0427407	0.0364091
YOR202W	4	0.908663	0.110947	0.806517	0.164357	0.119249
YOR202W	4	0.881652	0.237155	0.87768	0.20913	0.00451537
YOR202W	4	0.695812	0.10652	0.881663	0.196621	-0.236731
YOR202W	4	0.719588	0.161209	0.929105	0.333575	-0.255544
YOR202W	4	0.83313	0.350285	0.968409	0.268551	-0.150465
YOR202W	4	0.704384	0.151341	0.852228	0.22069	-0.19053
YOR202W	4	0.88796	0.397643	0.944861	0.343627	-0.0621111
YOR202W	4	1.00053	0.255136	0.996979	0.223841	0.00355833
YOR202W	4	1.05358	0.314047	1.06624	0.304867	-0.0119385
YOR202W	4	0.976433	0.248679	1.09983	0.331483	-0.119003
YOR202W	4	0.967537	0.290503	1.17826	0.259099	-0.197043
YOR202W	4	0.93438	0.234614	0.94919	0.26627	-0.0157256
YOR202W	4	0.928072	0.27169	1.02763	0.272609	-0.101896
YOR202W	4	0.963332	0.136742	0.974643	0.2243	-0.0116728
YOR202W	4	1.06151	0.315929	0.970833	0.232878	0.0892918
YOR202W	4	1.15629	0.384163	1.00875	0.232181	0.136502
YOR202W	4	1.13526	0.272415	1.01464	0.163536	0.112331
YOR202W	4	0.980315	0.236554	0.993169	0.172428	-0.0130275
YOR202W	4	1.00458	0.22383	0.992477	0.190935	0.0121173
YOR202W	4	1.13656	0.236435	1.00806	0.156189	0.119976
YOR202W	4	0.918691	0.220447	1.01464	0.135201	-0.0993385
YOR202W	4	1.08302	0.265351	0.964773	0.123029	0.115616
YOR202W	4	1.00409	0.229104	0.931183	0.140609	0.0753821
YOR202W	4	1.02706	0.194093	0.916812	0.0788604	0.113552
YOR202W	4	1.02447	0.155522	0.639084	0.15324	0.471894
YOR202W	5	0.777126	0.288365	0.792861	0.189938	-0.0200452
YOR202W	5	0.915129	0.0762543	0.89086	0.0891325	0.026877
YOR202W	5	0.966019	0.0532022	1.08473	0.0338947	-0.115899
YOR202W	5	1.09025	0.0777171	1.0954	0.0921295	-0.00470713
YOR202W	5	1.07079	0.0563541	1.00905	0.0781037	0.0593897
YOR202W	5	1.06451	0.157915	1.03449	0.159243	0.0285987
YOR202W	5	1.13381	0.0998553	1.10327	0.0887544	0.0272986
YOR202W	5	1.2314	0.132364	1.19865	0.0962672	0.0269554
YOR202W	5	1.18096	0.156797	1.18732	0.108413	-0.00537551
YOR202W	5	1.13366	0.0883857	1.22081	0.233809	-0.074064
YOR202W	5	1.16629	0.127245	1.26168	0.259351	-0.0786207
YOR202W	5	1.05029	0.134844	1.24313	0.267577	-0.168571
YOR202W	5	1.13785	0.145213	1.26579	0.227951	-0.106554
YOR202W	5	1.16255	0.135126	1.23525	0.235352	-0.0606646
YOR202W	5	1.09968	0.11529	1.19405	0.168199	-0.082332
YOR202W	5	1.0458	0.0767539	1.13381	0.114469	-0.0808019
YOR202W	5	0.969461	0.14669	1.07488	0.0719524	-0.10322
YOR202W	5	0.959134	0.0517783	1.02662	0.0663201	-0.0679918
YOR202W	5	0.845828	0.0492725	0.980652	0.0652276	-0.147902
YOR202W	5	0.927402	0.0880749	0.979996	0.0528088	-0.0551608
YOR202W	5	0.973203	0.0325054	0.969654	0.0286431	0.00365398
YOR202W	5	0.933389	0.0620756	0.913021	0.0564369	0.0220634
YOR202W	5	0.850468	0.0594555	0.778908	0.0137144	0.0878941
YOR202W	5	0.839691	0.226336	0.778415	0.13903	0.075774
YOR202W	5	0.853012	0.128355	0.87149	0.132067	-0.0214305
YGL215W	5	0.866034	0.0563965	0.9296	0.0763789	-0.0708303
YGR051C	5	1.11151	0.042025	1.2538	0.0453666	-0.120466
YGL214W	5	0.833554	0.067841	1.219	0.0440225	-0.38009
YGR050C	5	0.963025	0.0209092	1.05649	0.0924295	-0.0926286
YGL213C	5	0.89103	0.0509956	1.18863	0.0211437	-0.288182
YGR049W	5	1.21254	0.00955907	1.22064	0.0744747	-0.00666332
YGL212W	5	0.332434	0.0510893	0.437633	0.0631909	-0.274939
YGR045C	5	1.11689	0.00529895	1.20013	0.0441232	-0.0718743
YGL211W	5	0.634483	0.102441	0.725065	0.0454231	-0.133451
YGR044C	5	1.23753	0.031006	1.17993	0.0429333	0.0476619
YGL210W	5	0.970659	0.0473054	1.01118	0.081185	-0.0409027
YGR043C	5	1.19278	0.0772891	1.13955	0.0702147	0.0456513
YGL209W	5	1.03023	0.10637	1.0253	0.0590478	0.00479559
YGR042W	5	1.13411	0.0776669	1.13282	0.0357653	0.00113326
YGL208W	5	1.02649	0.0301205	1.01512	0.0838976	0.0111328
YGR041W	5	1.08367	0.0655216	1.02465	0.0636734	0.0560028
YGL205W	5	0.887588	0.0743068	1.00642	0.0351942	-0.125651
YGR040W	5	0.861993	0.123596	0.936987	0.0717904	-0.0834226
YGL203C	5	1.03891	0.0362681	1.09737	0.0282032	-0.0547381
YGR039W	5	0.968264	0.104808	1.06962	0.0994215	-0.0995569
YGL202W	5	1.01871	0.107227	1.12429	0.120558	-0.0986158
YGR038W	5	0.822777	0.110855	0.900874	0.0815841	-0.0906792
YOR202W	5	0.983232	0.105943	0.818797	0.0488431	0.183009
YOR202W	5	1.04161	0.0947721	1.10771	0.0880564	-0.0615281
YFR022W	5	1.13545	0.0431639	1.252	0.0486496	-0.0977079
YGL083W	5	1.08337	0.0536584	1.19668	0.0501167	-0.0994764
YFR021W	5	0.895072	0.0991946	0.938465	0.131927	-0.0473414
YGL082W	5	1.12962	0.0374417	1.25544	0.0660084	-0.105612
YFR020W	5	1.17183	0.0399341	1.23772	0.0565476	-0.0547052
YGL081W	5	1.11989	0.0126109	1.25692	0.0381529	-0.115438
YFR019W	5	1.13126	0.0501834	1.2886	0.0544989	-0.130225
YGL080W	5	1.08112	0.0283756	1.18716	0.0390045	-0.093563
YFR018C	5	1.22376	0.062091	1.2996	0.0942896	-0.0601271
YGL079W	5	1.18545	0.0258256	1.34261	0.0246988	-0.124496
YFR017C	5	1.22272	0.0156612	1.24494	0.0205622	-0.018012
YGL078C	5	0.900759	0.0575728	0.739511	0.125	0.197249
YFR016C	5	1.20924	0.0310575	1.19635	0.0717343	0.0107212
YGL077C	5	1.20685	0.0646595	1.21703	0.0705699	-0.00840217
YFR015C	5	1.17482	0.0622608	1.07832	0.0778881	0.0857068
YGL067W	5	1.21403	0.0329576	1.17846	0.0880211	0.0297433
YFR014C	5	1.1136	0.029481	1.06503	0.0361356	0.0445988
YGL066W	5	0.433766	0.0502548	0.629856	0.052437	-0.372988
YFR013W	5	1.05822	0.0255582	1.09146	0.0426929	-0.0309237
YGL062W	5	0.987872	0.0625435	0.957507	0.0751937	0.0312204
YFR012W	5	0.82607	0.121757	0.976384	0.110856	-0.167176
YGL060W	5	0.994308	0.0994957	1.00528	0.0659169	-0.0109696
YOR202W	5	1.09414	0.0824461	1.00856	0.0651141	0.0814495
YOR202W	5	1.02544	0.101578	1.02908	0.0929773	-0.00353998
YGL228W	5	1.08217	0.0529275	1.20259	0.0377367	-0.105508
YGR077C	5	0.817688	0.0264716	1.03335	0.0375912	-0.234075
YGL227W	5	1.09624	0.0497134	1.1865	0.1085	-0.0791235
YGR072W	5	0.890581	0.0613817	1.21556	0.0916117	-0.311082
YGL226W	5	0.99805	0.0259641	1.1105	0.0334481	-0.10676
YGR071C	5	1.12602	0.0401221	1.29172	0.0441101	-0.137284
YGL226C-A	5	1.17153	0.0342379	1.20472	0.0614799	-0.0279411
YGR070W	5	1.24262	0.027922	1.30748	0.0591909	-0.0508783
YGL224C	5	1.21852	0.0317688	1.35853	0.0482004	-0.108764
YGR069W	5	1.2049	0.0257074	1.18699	0.0310228	0.014977
YGL222C	5	1.11944	0.0305689	1.21391	0.0223144	-0.0810228
YGR066C	5	1.22302	0.0398322	1.2016	0.072305	0.0176632
YGL221C	5	1.044	0.032743	1.10771	0.0521639	-0.0592316
YGR059W	5	1.12168	0.049789	1.23066	0.0610789	-0.092718
YGL219C	5	0.368805	0.00570086	0.556972	0.0294837	-0.412246
YGR058W	5	1.19712	0.218108	1.26316	0.185101	-0.053697
YGL218W	5	0.69181	0.0678993	0.665478	0.0458205	0.0388057
YGR054W	5	1.18395	0.0858594	1.15039	0.126764	0.0287577
YGL217C	5	1.10716	0.0366385	1.1343	0.0820679	-0.0242129
YGR053C	5	0.931892	0.0778392	0.955701	0.10618	-0.0252275
YGL216W	5	0.922612	0.0203796	0.942569	0.0355199	-0.0213994
YGR052W	5	0.946711	0.138502	1.04713	0.108196	-0.100819
YOR202W	5	1.16644	0.0786621	1.0491	0.0289127	0.106017
YOR202W	5	1.03322	0.0775792	1.08637	0.108208	-0.0501549
YFR034C	5	1.03622	0.00157458	1.13052	0.0121473	-0.0871041
YGL109W	5	1.17422	0.0122833	1.26579	0.0177519	-0.0750893
YFR033C	5	1.02529	0.0386203	1.05485	0.0803513	-0.0284214
YGL108C	5	1.16464	0.0190359	1.27038	0.022893	-0.0869054
YFR032C-A	5	0.921864	0.0236844	0.990009	0.0457636	-0.0713162
YGL105W	5	0.0615175	0.101849	0.064184	0.119352	-0.0424321
YFR032C	5	1.25415	0.0363043	1.29172	0.0392849	-0.0295202
YGL104C	5	1.09908	0.0134266	1.045	0.0519638	0.0504584
YFR031C-A	5	1.1395	0.0104774	1.11493	0.0186722	0.0217941
YGL101W	5	1.09579	0.0272851	1.2126	0.0283962	-0.101293
YFR030W	5	1.13096	0.0112008	1.21982	0.0165884	-0.0756362
YGL090W	5	1.18545	0.0471146	1.41451	0.0338453	-0.176664
YFR026C	5	1.10477	0.0207306	1.18272	0.018025	-0.0681839
YGL089C	5	1.25564	0.0685854	1.28614	0.0887447	-0.0239973
YFR025C	5	0.0802272	0.0072672	0.0768238	0.0121192	0.0433481
YGL087C	5	1.22676	0.0302966	1.21572	0.0257646	0.00903799
YFR024C-A	5	1.20685	0.0593909	1.19028	0.0570218	0.0138285
YGL086W	5	1.14518	0.0935986	1.22557	0.108438	-0.0678408
YFR024C	5	1.10118	0.0624524	1.04878	0.0410803	0.0487567
YGL085W	5	1.07813	0.0650575	1.10886	0.112139	-0.0281031
YFR023W	5	0.958385	0.03407	0.859835	0.071597	0.108509
YGL084C	5	0.886839	0.0906031	0.82881	0.108074	0.0676727
YOR202W	5	1.10073	0.159652	1.02793	0.126082	0.068427
YOR202W	5	1.06062	0.0799639	1.05124	0.067611	0.00888045
YGL243W	5	0.983382	0.0631831	1.00248	0.0440253	-0.0192396
YGR092W	5	0.646457	0.0769482	0.570597	0.0367469	0.124824
YGL242C	5	1.1817	0.0278658	1.27859	0.0416191	-0.0788006
YGR089W	5	0.898814	0.00581242	0.870834	0.0997006	0.0316249
YGL241W	5	1.13815	0.0171166	1.20111	0.0199116	-0.0538437
YGR088W	5	1.21823	0.0797722	1.22885	0.0919095	-0.00868505
YGL237C	5	0.777126	0.0289535	0.905634	0.0658086	-0.153033
YGR087C	5	1.07903	0.0699618	1.17074	0.122163	-0.0815792
YGL236C	5	1.06466	0.0279941	1.17764	0.0413701	-0.100857
YGR086C	5	1.02933	0.0763152	1.01611	0.122795	0.0129297
YGL235W	5	1.08292	0.0217872	1.19028	0.0475652	-0.0945268
YGR085C	5	0.879056	0.0151019	0.826348	0.0134832	0.0618329
YGL234W	5	1.10432	0.0169094	1.18601	0.0150342	-0.0713624
YGR084C	5	1.1594	0.0380499	1.19783	0.0775552	-0.0326045
YGL232W	5	1.29321	0.0337374	1.28516	0.0405628	0.00625004
YGR081C	5	0.86319	0.049241	0.834884	0.0308096	0.0333426
YGL231C	5	1.15895	0.0469708	1.09228	0.0954321	0.0592533
YGR080W	5	1.01377	0.0629441	1.10311	0.0953228	-0.0844618
YGL230C	5	1.05702	0.0760975	1.0862	0.109699	-0.0272316
YGR079W	5	0.910489	0.143194	0.97146	0.132426	-0.0648183
YGL229C	5	1.01856	0.0358306	1.03893	0.0913965	-0.0198024
YGR078C	5	0.695701	0.159722	1.04467	0.188258	-0.406538
YOR202W	5	1.14039	0.157763	1.05501	0.0990658	0.0778195
YOR202W	5	1.05493	0.0218016	1.09934	0.0637048	-0.0412335
YFR048W	5	0.966169	0.0324792	0.976548	0.0816956	-0.0106859
YGL131C	5	1.15222	0.0351033	1.2845	0.0195106	-0.108681
YFR047C	5	1.05328	0.0166234	1.15137	0.0301447	-0.089044
YGL127C	5	0.586736	0.0938977	0.534319	0.0629787	0.0935816
YFR046C	5	1.18754	0.0258233	1.2103	0.0435395	-0.0189851
YGL126W	5	1.20311	0.0343498	1.17288	0.0349894	0.0254497
YFR045W	5	1.19443	0.0459436	1.18765	0.0608266	0.00569029
YGL125W	5	1.19667	0.0468485	1.28828	0.0748827	-0.0737601
YFR044C	5	1.18724	0.0553346	1.11985	0.0618322	0.0584348
YGL124C	5	0.537642	0.0500177	0.628379	0.0459473	-0.155951
YFR043C	5	1.2745	0.0346817	1.28532	0.0595977	-0.00845095
YGL121C	5	1.15641	0.00754945	1.23804	0.0297415	-0.0682139
YFR041C	5	1.19592	0.045498	1.12741	0.0771346	0.0590001
YGL118C	5	1.13186	0.044762	1.21785	0.0498634	-0.0732263
YFR040W	5	0.948207	0.0403301	0.826184	0.082567	0.137756
YGL117W	5	1.18096	0.00475211	1.2254	0.0348743	-0.0369471
YFR039C	5	1.10702	0.0251933	1.19175	0.023326	-0.0737583
YGL115W	5	0.846127	0.0857186	0.814365	0.0639322	0.0382613
YFR038W	5	1.13022	0.090969	1.17534	0.121385	-0.0391477
YGL114W	5	1.18081	0.0451021	1.18174	0.0538326	-0.000790502
YFR035C	5	1.12947	0.0951359	1.01562	0.134506	0.10625
YGL110C	5	1.06032	0.119245	1.11854	0.13395	-0.0534584
YOR202W	5	1.22541	0.0605169	1.08473	0.0750342	0.121949
YOR202W	5	1.02918	0.0932925	1.04861	0.107544	-0.0187019
YGL257C	5	1.14773	0.043595	1.18059	0.0110784	-0.0282312
YGR110W	5	0.966318	0.0231157	1.16073	0.0291504	-0.18331
YGL256W	5	1.10956	0.0323834	1.17353	0.0445865	-0.056055
YGR109C	5	1.19203	0.0672388	1.39317	0.0386692	-0.155922
YGL255W	5	0.161652	0.0206996	0.266421	0.0311523	-0.499633
YGR108W	5	1.31237	0.0428653	1.4214	0.0313729	-0.0798083
YGL254W	5	1.02409	0.0355532	1.13758	0.0457357	-0.105097
YGR107W	5	1.07828	0.0248447	1.21359	0.070333	-0.118215
YGL253W	5	1.05538	0.105295	0.81732	0.227835	0.255623
YGR106C	5	1.24128	0.02291	1.20144	0.040139	0.0326203
YGL252C	5	0.956739	0.0164109	0.707829	0.0239461	0.301328
YGR105W	5	0.289027	0.0525716	0.332739	0.0251771	-0.140837
YGL251C	5	1.27046	0.0393725	1.23952	0.0414807	0.0246556
YGR101W	5	0.47807	0.047399	0.547287	0.0478007	-0.135216
YGL250W	5	1.11944	0.0473508	1.07373	0.0746008	0.0416913
YGR100W	5	1.04176	0.0327599	1.00117	0.0614659	0.0397369
YGL249W	5	1.26238	0.0443867	1.20653	0.0429752	0.0452531
YGR097W	5	0.588831	0.656353	0.409234	0.478594	0.363852
YGL248W	5	1.16973	0.0591873	1.16828	0.0576983	0.00124092
YGR096W	5	1.13515	0.0732044	1.08128	0.082157	0.048625
YGL244W	5	0.394849	0.0483845	0.492132	0.0449752	-0.220242
YGR093W	5	1.07349	0.0488233	1.11559	0.0180777	-0.0384674
YOR202W	5	1.10492	0.0653381	1.14267	0.0249362	-0.0335963
YOR202W	5	0.960481	0.0546597	1.04828	0.0809252	-0.0874751
YGL007W	5	0.754375	0.0524774	1.00905	0.0610977	-0.290876
YGL148W	5	0.926354	0.023195	0.932227	0.0596094	-0.0063194
YGL006W	5	1.06151	0.0197846	1.10295	0.033133	-0.0382897
YGL147C	5	0.873818	0.039222	0.709963	0.061627	0.207658
YGL005C	5	1.0654	0.0223937	1.09704	0.0241278	-0.029258
YGL146C	5	1.20161	0.0222679	1.19947	0.0396962	0.00178488
YGL004C	5	1.1597	0.0154044	1.1865	0.0427522	-0.0228454
YGL144C	5	1.17138	0.0316525	1.20193	0.039384	-0.0257497
YGL002W	5	1.04879	0.0231899	1.13364	0.0326925	-0.0777987
YGL141W	5	1.22137	0.0544508	1.33293	0.0751471	-0.0874037
YFR057W	5	1.24622	0.0461085	1.18404	0.0600825	0.0511804
YGL140C	5	1.13096	0.030059	1.18355	0.0423316	-0.0454448
YFR056C	5	1.24771	0.034487	1.15383	0.0396744	0.0782213
YGL139W	5	1.18425	0.0346735	1.12182	0.0779399	0.0541527
YFR055W	5	1.19428	0.054467	1.13118	0.0653572	0.0542791
YGL138C	5	1.16299	0.0582741	1.0514	0.0805423	0.100873
YFR054C	5	1.23993	0.0794234	1.20177	0.0484543	0.0312613
YGL136C	5	0.11121	0.108566	0.139202	0.172577	-0.224502
YFR053C	5	1.13381	0.0458118	1.0862	0.0891099	0.0428935
YGL133W	5	0.936682	0.0415389	0.891681	0.0281809	0.0492355
YFR049W	5	1.10761	0.0465122	1.05337	0.067616	0.0502115
YGL132W	5	0.888636	0.0779955	0.993128	0.0989498	-0.111172
YOR202W	5	1.1377	0.0999749	1.01184	0.0557052	0.117236
YOR202W	5	1.02679	0.0831281	1.08686	0.0795458	-0.0568567
YGR008C	5	1.10956	0.0264219	1.13085	0.00900901	-0.0190085
YGR130C	5	1.10672	0.0267416	1.16024	0.0259231	-0.0472265
YGR007W	5	0.97485	0.041945	1.14645	0.0257506	-0.162139
YGR129W	5	1.09055	0.0605428	1.21736	0.0258064	-0.110003
YGR004W	5	1.15581	0.0171131	1.21884	0.0235124	-0.053097
YGR127W	5	1.14563	0.0317655	1.20636	0.0303815	-0.0516536
YGR003W	5	1.13964	0.0334868	1.13742	0.0369356	0.0019554
YGR126W	5	1.14878	0.0295352	1.10935	0.0281171	0.0349235
YGR001C	5	1.14863	0.0197393	1.14382	0.0179581	0.00419199
YGR125W	5	0.876512	0.0869883	0.78334	0.0541325	0.112384
YGL263W	5	1.2049	0.0344887	1.17747	0.0238341	0.0230304
YGR124W	5	1.2061	0.0287734	1.15104	0.0722553	0.0467247
YGL262W	5	1.18769	0.0223021	1.08686	0.018536	0.0887192
YGR123C	5	1.22316	0.0722598	1.04287	0.101109	0.159469
YGL261C	5	1.08471	0.0383965	1.05912	0.0358	0.0238797
YGR121C	5	1.0455	0.0331636	1.11838	0.0544485	-0.0673853
YGL260W	5	1.04729	0.0183455	1.02497	0.0741673	0.0215427
YGR118W	5	0.931892	0.0659152	0.877071	0.036284	0.060629
YGL259W	5	1.13306	0.0648167	1.067	0.129741	0.0600731
YGR117C	5	0.976347	0.0705824	0.962759	0.121594	0.0140142
YGL258W	5	1.02948	0.0235687	1.01447	0.0555579	0.0146919
YGR111W	5	0.941023	0.114408	0.990337	0.155767	-0.0510781
YOR202W	5	1.09175	0.0485374	1.02497	0.0475459	0.0631133
YOR202W	5	1.01422	0.120414	1.00692	0.0968032	0.00722213
YGL023C	5	0.664419	0.0338377	0.784489	0.0749045	-0.16612
YGL161C	5	1.04161	0.029917	1.09704	0.0704106	-0.051849
YGL021W	5	1.07199	0.0303419	1.1169	0.046778	-0.0410392
YGL160W	5	1.05837	0.0308258	1.06536	0.0656055	-0.00657838
YGL020C	5	0.879505	0.0645645	0.909245	0.0949669	-0.0332555
YGL159W	5	1.07349	0.0443854	1.10771	0.0668392	-0.0313794
YGL019W	5	0.641219	0.142941	0.493773	0.0304742	0.261294
YGL158W	5	1.13066	0.0245666	1.132	0.0278629	-0.00118207
YGL017W	5	1.0672	0.0121476	1.06371	0.0183382	0.00327297
YGL157W	5	1.11555	0.0395009	1.0752	0.057414	0.0368338
YGL016W	5	0.980837	0.0476276	1.12888	0.0485224	-0.140577
YGL156W	5	1.16734	0.0316293	1.07422	0.0299654	0.0831292
YGL015C	5	1.19607	0.0696314	1.17501	0.0725778	0.0177675
YGL154C	5	0.0856156	0.00313013	0.0658255	0.00474628	0.26286
YGL014W	5	1.0455	0.154251	0.843256	0.0972	0.214978
YGL153W	5	0.930396	0.0795286	0.815514	0.0889479	0.131792
YGL013C	5	1.15551	0.0519718	1.02071	0.110738	0.124048
YGL152C	5	0.878907	0.128318	0.742794	0.152066	0.16826
YGL010W	5	1.10342	0.0622102	1.01414	0.112654	0.0843767
YGL151W	5	0.800176	0.074461	0.881504	0.0716732	-0.096797
YGL009C	5	1.15776	0.0803423	1.09457	0.080422	0.0561178
YGL149W	5	0.688966	0.132281	0.674014	0.0733871	0.0219412
YOR202W	5	1.12138	0.0857209	0.986726	0.116102	0.127927
YOR202W	5	0.935634	0.0672004	0.899889	0.036741	0.0389537
YGR022C	5	0.921116	0.0598281	0.989352	0.0453028	-0.0714649
YGR142W	5	0.877559	0.0477328	0.97819	0.0497595	-0.108559
YGR021W	5	1.06271	0.0282221	1.04369	0.0582045	0.0180632
YGR141W	5	0.927252	0.0600292	1.06585	0.0740225	-0.1393
YGR019W	5	1.06855	0.0253039	1.05649	0.0816474	0.0113477
YGR139W	5	1.05089	0.0182476	1.06486	0.0462011	-0.0132123
YGR018C	5	1.13351	0.0442759	1.10639	0.0464481	0.0242116
YGR138C	5	1.12049	0.028016	1.05518	0.0449417	0.0600534
YGR017W	5	0.96078	0.0165802	1.03893	0.0351411	-0.0781977
YGR137W	5	1.0461	0.049524	1.0624	0.0393128	-0.0154655
YGR016W	5	1.1627	0.0483907	1.04828	0.0195556	0.103587
YGR136W	5	1.20999	0.0176594	1.10886	0.0212319	0.0872861
YGR015C	5	1.24921	0.0287069	1.14366	0.0578823	0.0882799
YGR135W	5	0.944765	0.118109	1.17468	0.15219	-0.217816
YGR014W	5	1.11734	0.0313066	0.980488	0.015514	0.130658
YGR134W	5	1.19054	0.0288563	1.18371	0.0426154	0.00574955
YGR012W	5	1.14129	0.0363865	1.0798	0.0798616	0.0553838
YGR133W	5	0.905998	0.0540552	0.84736	0.0628945	0.0669122
YGR011W	5	1.05343	0.063935	1.02891	0.0448168	0.023549
YGR132C	5	1.09774	0.0447407	1.04319	0.0403782	0.0509614
YGR010W	5	1.09729	0.0479949	1.01283	0.0252234	0.0800953
YGR131W	5	1.10702	0.102416	0.972609	0.107201	0.129441
YOR202W	5	1.08052	0.0521654	0.939614	0.0764816	0.139731
YOR202W	5	0.900759	0.0307254	0.85606	0.057773	0.0508981
YGL041C	5	0.923361	0.0945563	0.889055	0.0934347	0.0378615
YGL175C	5	0.900161	0.0438668	0.872968	0.043464	0.030675
YGL039W	5	0.981735	0.0604537	0.906947	0.0808273	0.0792371
YGL174W	5	0.787005	0.0742634	0.796144	0.0531019	-0.0115457
YGL036W	5	0.941322	0.0810648	0.918438	0.165522	0.024611
YGL173C	5	0.298008	0.0421609	0.212907	0.0117014	0.336265
YGL035C	5	0.954344	0.0246758	1.05682	0.0279736	-0.101995
YGL170C	5	1.02394	0.0454714	0.960954	0.0416298	0.063491
YGL034C	5	1.14937	0.0266471	1.18831	0.0476135	-0.0333115
YGL168W	5	0.202963	0.019971	0.214877	0.0134712	-0.0570421
YGL032C	5	1.15731	0.0224017	1.10147	0.0330075	0.0494509
YGL167C	5	0.230204	0.0225214	0.236545	0.0216409	-0.0271722
YGL031C	5	0.873369	0.119334	0.872475	0.124194	0.0010235
YGL166W	5	1.17871	0.0346955	0.995918	0.0733379	0.168511
YGL028C	5	1.09579	0.0350109	1.06749	0.0277097	0.0261656
YGL165C	5	1.15806	0.0390721	1.05419	0.0480017	0.0939667
YGL027C	5	0.978592	0.0663399	0.836033	0.0957716	0.157447
YGL164C	5	1.15117	0.00529613	1.16779	0.0401215	-0.0143316
YGL026C	5	0	0	0	0	0
YGL163C	5	0.841787	0.0880776	0.72129	0.0632182	0.154485
YGL024W	5	0.0959433	0.0313866	0.177778	0.0131582	-0.616779
YGL162W	5	0.957637	0.0206504	0.98689	0.0189093	-0.0300898
YOR202W	5	1.03652	0.0852293	0.928944	0.0923118	0.109573
YOR202W	5	0.857353	0.0808857	0.804351	0.10076	0.0638135
YGR037C	5	0.853012	0.136647	0.951597	0.066506	-0.109368
YGR161C	5	0.899113	0.0905239	0.865745	0.129536	0.0378186
YGR035C	5	0.768445	0.151997	0.842107	0.125889	-0.0915383
YGR157W	5	0.281693	0.0320203	0.356541	0.046041	-0.235631
YGR034W	5	0.692857	0.132865	0.716365	0.0970323	-0.033366
YGR154C	5	0.90974	0.130949	1.00692	0.0798526	-0.101489
YGR033C	5	1.03592	0.0492846	1.00445	0.0934306	0.0308438
YGR153W	5	0.953745	0.0341247	0.901694	0.106994	0.0561211
YGR032W	5	0.894473	0.0086899	0.962595	0.0350043	-0.0733983
YGR152C	5	1.0672	0.0510872	0.973429	0.101995	0.0919693
YGR031W	5	1.10836	0.0317086	1.01512	0.0486456	0.0878724
YGR151C	5	0.944316	0.0660816	0.915155	0.0517112	0.0313671
YGR028W	5	0.991614	0.0269636	0.998873	0.00483626	-0.00729411
YGR149W	5	1.10522	0.0251411	1.04303	0.0497021	0.0579132
YGR027C	5	0.497229	0.104036	0.633796	0.0918561	-0.242677
YGR148C	5	0.918421	0.0339984	0.730975	0.0334352	0.228277
YGR026W	5	1.15806	0.0672608	1.08768	0.0784985	0.062695
YGR146C	5	1.06226	0.054904	0.92008	0.0412793	0.143695
YGR025W	5	1.05777	0.0853792	1.1645	0.106073	-0.0961311
YGR144W	5	1.09908	0.0983944	1.01348	0.100376	0.0810828
YGR023W	5	1.10013	0.0587458	1.03105	0.0697565	0.0648534
YGR143W	5	1.11794	0.0548539	1.05239	0.038198	0.0604281
YOR202W	5	1.03502	0.0123898	0.854747	0.0624862	0.191371
YOR202W	5	0.763056	0.0601746	0.768238	0.0891174	-0.00676756
YGL059W	5	0.79359	0.0935579	0.791383	0.055871	0.00278497
YGL199C	5	0.791944	0.0629953	0.773983	0.0478724	0.0229406
YGL058W	5	0.901508	0.0694407	0.86279	0.0521419	0.0438974
YGL198W	5	0.876961	0.0508266	0.751494	0.0242888	0.154399
YGL057C	5	0.757817	0.108916	0.642825	0.100824	0.164571
YGL197W	5	0.789848	0.0681485	0.822408	0.0579868	-0.0403959
YGL056C	5	1.05702	0.0870096	1.08177	0.0567493	-0.0231428
YGL196W	5	0.962427	0.0193604	0.866894	0.0710628	0.104541
YGL054C	5	0.943268	0.129216	0.866566	0.092618	0.0848126
YGL195W	5	0.957936	0.0239833	0.803038	0.0844168	0.176379
YGL053W	5	1.05358	0.0136909	0.940927	0.0888849	0.113084
YGL194C	5	1.13321	0.0307599	0.768894	0.0729462	0.387855
YGL051W	5	1.04744	0.0390908	0.907932	0.083481	0.142938
YGL181W	5	1.09878	0.033232	0.973594	0.0482075	0.120964
YGL050W	5	1.10432	0.0287069	1.0601	0.0813874	0.0408652
YGL180W	5	0.656635	0.122567	0.530544	0.0482689	0.213227
YGL046W	5	0.249363	0.0345717	0.241305	0.0462761	0.0328454
YGL179C	5	1.05897	0.0812415	0.946344	0.10053	0.112445
YGL045W	5	0.251458	0.0465841	0.230964	0.0600083	0.0850163
YGL177W	5	1.01347	0.10057	0.894472	0.180429	0.124899
YGL043W	5	0.398741	0.0333599	0.492788	0.0290374	-0.211768
YGL176C	5	1.02469	0.0345683	0.854911	0.0887133	0.181151
YOR202W	5	0.926953	0.118277	0.779893	0.110622	0.172747
YOR202W	5	0.882649	0.285714	0.698473	0.190895	0.234031
YOR202W	5	0.994009	0.20751	0.939614	0.20088	0.0562769
YOR202W	5	0.857952	0.18775	0.802217	0.150341	0.0671681
YOR202W	5	1.01975	0.231444	1.01726	0.194656	0.00244949
YOR202W	5	1.16165	0.189798	1.10853	0.224404	0.0468066
YOR202W	5	0.903454	0.221243	1.04221	0.197024	-0.142874
YOR202W	5	1.02679	0.0906922	0.970475	0.137353	0.0564055
YOR202W	5	1.09369	0.162938	0.995918	0.206716	0.0936508
YOR202W	5	1.03622	0.0949661	1.05666	0.121004	-0.0195311
YOR202W	5	1.08441	0.0288019	1.00281	0.126983	0.0782307
YOR202W	5	1.00179	0.147121	0.837018	0.0878037	0.1797
YOR202W	5	1.0446	0.0270078	0.996411	0.064541	0.0472293
YOR202W	5	1.03188	0.0251102	0.849658	0.0405934	0.194301
YOR202W	5	1.04385	0.0821223	0.855239	0.0696908	0.199291
YOR202W	5	1.10477	0.025832	0.941584	0.0121429	0.159829
YOR202W	5	1.11585	0.0847527	0.904321	0.0872783	0.210184
YOR202W	5	1.16958	0.0959563	0.970967	0.0803565	0.186108
YOR202W	5	1.13096	0.0967592	0.949791	0.0730574	0.174583
YOR202W	5	1.12662	0.16319	0.989188	0.098822	0.130095
YOR202W	5	1.19368	0.14936	0.967684	0.165345	0.209889
YOR202W	5	1.15521	0.141399	0.982294	0.190429	0.162148
YOR202W	5	1.05822	0.121563	0.931899	0.158543	0.12712
YOR202W	5	0.979191	0.197903	0.928451	0.178735	0.0532082
YOR202W	5	1.07723	0.215285	0.628215	0.194157	0.539265
YOR202W	6	1.06828	0.182132	0.87593	0.185234	0.198522
YOR202W	6	0.974104	0.0488953	0.871933	0.0544582	0.110805
YOR202W	6	1.0024	0.100261	1.05695	0.0417223	-0.0529882
YOR202W	6	1.17453	0.0380168	1.15819	0.0887492	0.0140112
YOR202W	6	1.11919	0.130586	1.10801	0.0813058	0.0100355
YOR202W	6	1.04359	0.11826	1.19711	0.0808294	-0.137243
YOR202W	6	1.21919	0.121362	1.14383	0.0914895	0.0638052
YOR202W	6	1.29811	0.109199	1.18113	0.143623	0.0944406
YOR202W	6	1.2314	0.13218	1.22376	0.130166	0.00622425
YOR202W	6	1.1393	0.169816	1.05739	0.100593	0.0746078
YOR202W	6	1.19034	0.21315	1.10875	0.0838342	0.0710053
YOR202W	6	1.13361	0.180417	1.02838	0.0974928	0.0974228
YOR202W	6	1.16371	0.18837	1.1166	0.112234	0.0413286
YOR202W	6	1.15303	0.146079	1.10875	0.0828106	0.0391588
YOR202W	6	1.1565	0.235653	1.09883	0.161056	0.051146
YOR202W	6	0.956905	0.196258	1.01195	0.233467	-0.055932
YOR202W	6	1.04137	0.0980562	1.02098	0.110561	0.0197782
YOR202W	6	0.930968	0.0932375	0.96	0.163653	-0.0307085
YOR202W	6	1.09963	0.239864	1.05991	0.125003	0.0367917
YOR202W	6	0.9938	0.26816	0.920481	0.144493	0.0766395
YOR202W	6	0.909192	0.0744	1.04511	0.0226136	-0.139318
YOR202W	6	0.915433	0.0544994	0.892063	0.0315783	0.0258609
YOR202W	6	0.73096	0.0948159	0.699352	0.0334575	0.0442034
YOR202W	6	0.996713	0.195447	0.930102	0.267711	0.0691686
YOR202W	6	1.16967	0.165142	1.04466	0.109327	0.113031
YHR066W	6	1.03791	0.0854421	1.04585	0.111168	-0.00762018
YHR181W	6	1.20754	0.0426457	1.13465	0.0512327	0.0622581
YHR061C	6	1.11988	0.0567398	1.17432	0.0563542	-0.0474677
YHR180W	6	0.920565	0.0914927	0.800296	0.0839039	0.140006
YHR059W	6	1.15983	0.0372301	1.06509	0.0644667	0.0852129
YHR179W	6	1.17273	0.0383029	1.05325	0.0855335	0.107453
YHR057C	6	1.19298	0.0694144	1.12651	0.082692	0.0573245
YHR178W	6	0.897263	0.0136981	0.993599	0.0521456	-0.101984
YHR050W	6	1.11655	0.085393	1.08862	0.0949235	0.0253323
YHR176W	6	1.15788	0.0294728	1.1422	0.0610014	0.0136369
YHR049W	6	1.14013	0.0422723	1.13302	0.049655	0.00625177
YHR171W	6	0.970221	0.0791043	1.00958	0.0735111	-0.0397699
YHR049C-A	6	1.11003	0.0641747	1.07367	0.0914007	0.033304
YHR167W	6	0.975491	0.0402159	1.01965	0.069624	-0.044272
YHR048W	6	1.14526	0.0689904	1.1092	0.0589404	0.0319992
YHR163W	6	0.859953	0.0721777	0.938094	0.112309	-0.0869734
YHR047C	6	0.900037	0.127287	0.895615	0.139809	0.00492548
YHR162W	6	0.89976	0.0407532	0.863645	0.101885	0.0409665
YHR046C	6	0.994632	0.0587387	0.947419	0.0541268	0.0486315
YHR161C	6	0.891993	0.0543266	0.938538	0.0693617	-0.0508658
YHR045W	6	0.931939	0.125361	0.9563	0.0973973	-0.0258042
YHR160C	6	0.887416	0.0603909	0.872525	0.0800544	0.0169215
YOR202W	6	0.852324	0.084877	0.809473	0.10634	0.0515835
YOR202W	6	1.3117	0.154715	1.17388	0.110997	0.111017
YGR178C	6	1.22377	0.0604399	1.1869	0.0363594	0.0305888
YHL006C	6	1.1135	0.0724614	1.1983	0.0362132	-0.0733941
YGR177C	6	1.01627	0.0516446	1.09587	0.0741798	-0.0754137
YHL005C	6	1.0687	0.0822157	1.02779	0.0995398	0.0390321
YGR176W	6	1.27245	0.047065	1.25558	0.0151203	0.0133498
YHL003C	6	1.12584	0.0241681	1.2538	0.017934	-0.107647
YGR174C	6	1.05968	0.0158096	1.10668	0.0174787	-0.0433935
YHL002W	6	1.22002	0.0139697	1.284	0.0140301	-0.0511077
YGR173W	6	1.25484	0.0625686	1.26786	0.0534515	-0.0103271
YGR295C	6	1.13652	0.0714023	1.22701	0.0673119	-0.0766072
YGR170W	6	1.17716	0.059973	1.1832	0.0430676	-0.00511509
YGR290W	6	1.15996	0.0739546	1.1906	0.103289	-0.0260687
YGR169C	6	1.11794	0.0405807	1.16144	0.0293221	-0.0381771
YGR288W	6	1.12945	0.0339942	1.22006	0.0334924	-0.0771651
YGR168C	6	1.07633	0.038216	1.0195	0.0585037	0.0542422
YGR287C	6	1.03375	0.0441909	1.13791	0.0259466	-0.0960034
YGR166W	6	0.965227	0.0877946	0.93173	0.0985161	0.0353207
YGR286C	6	0.891438	0.0418905	0.963848	0.0760234	-0.0780982
YGR164W	6	1.05219	0.0181962	1.06864	0.0697457	-0.0155099
YGR284C	6	0.949831	0.099702	0.922849	0.134719	0.0288186
YGR163W	6	0.651761	0.089772	1.07486	0.153541	-0.500265
YGR283C	6	0.926529	0.123325	0.804588	0.171899	0.141115
YOR202W	6	1.12917	0.0993849	1.09543	0.0930074	0.0303385
YOR202W	6	1.27412	0.0426842	1.11689	0.0300585	0.131704
YHR082C	6	1.27814	0.0608848	1.2387	0.0457942	0.0313388
YHR200W	6	0.972717	0.0251705	1.02957	0.0175762	-0.0567984
YHR081W	6	0.548566	0.194392	0.88555	0.14201	-0.478901
YHR199C	6	0.0177539	0.0355077	0.0346346	0.0692692	-0.66825
YHR080C	6	1.16593	0.0422274	1.27319	0.0538695	-0.0880084
[truncated: 3,378 more rows]

## Sheet: WT R3
GluWTGal and GluWTGlu
NameGene	Plate	Average growth under GAL induction condition (A)	StdDev	Average growth on Glucose (B)	StdDev	SDL score log10[A/B]
YOR202W	1	0.771844	0.332263	1.02123	0.187858	-0.279984
YOR202W	1	0.975517	0.130336	0.955124	0.033153	0.0211261
YOR202W	1	1.17073	0.204463	1.05122	0.0547382	0.107678
YOR202W	1	1.23656	0.286975	1.09022	0.094352	0.125955
YOR202W	1	1.21922	0.20503	1.07996	0.0466176	0.121284
YOR202W	1	1.21245	0.2974	1.102	0.107407	0.0955199
YOR202W	1	1.26686	0.181354	1.14607	0.0571616	0.100202
YOR202W	1	1.27264	0.174428	1.17846	0.123466	0.0768885
YOR202W	1	1.29125	0.252783	1.18708	0.11266	0.0841118
YOR202W	1	1.06291	0.143251	1.15412	0.102495	-0.0823317
YOR202W	1	1.11999	0.171038	1.18152	0.101645	-0.0534827
YOR202W	1	1.34495	0.211995	1.27302	0.158403	0.0549631
YOR202W	1	1.18046	0.19572	0.896202	0.196437	0.275493
YOR202W	1	1.27955	0.185909	1.24591	0.062301	0.026643
YOR202W	1	0.98186	0.0606281	1.15671	0.0193155	-0.163884
YOR202W	1	0.917587	0.0652136	1.12384	0.0553107	-0.202764
YOR202W	1	1.19216	0.0885994	1.20059	0.0389163	-0.00704671
YOR202W	1	1.2188	0.179941	0.897639	0.141009	0.305852
YOR202W	1	1.0973	0.118373	1.16782	0.0657767	-0.062289
YOR202W	1	1.02992	0.116034	1.13448	0.0365282	-0.0966892
YOR202W	1	0.857401	0.0667518	1.0836	0.0254413	-0.234143
YOR202W	1	0.984256	0.150635	1.12499	0.0742114	-0.133647
YOR202W	1	0.920406	0.055046	1.06166	0.0279306	-0.142779
YOR202W	1	1.17214	0.393749	1.26162	0.184796	-0.0735621
YOR202W	1	0.728572	0.118498	1.09951	0.111002	-0.411533
YBR030W	1	0.955079	0.0772566	1.06138	0.0241987	-0.105528
YBR138C	1	1.15114	0.0307306	1.06971	0.037859	0.0733639
YBR028C	1	1.08391	0.0290508	1.02267	0.0177907	0.058156
YBR137W	1	1.25432	0.0626224	1.11474	0.0260101	0.117967
YBR027C	1	1.17975	0.0753338	1.05247	0.0327683	0.114169
YBR134W	1	1.29688	0.074004	1.09069	0.047471	0.173149
YBR026C	1	0.256248	0.0237444	0.482975	0.0478074	-0.633821
YBR132C	1	1.23261	0.0590484	1.12547	0.0364759	0.0909303
YBR025C	1	0.81568	0.104527	0.910861	0.0381886	-0.110368
YBR131W	1	0.593542	0.028498	0.794835	0.00938215	-0.292027
YBR024W	1	1.25615	0.0656451	1.13161	0.0227231	0.104414
YBR130C	1	1.08349	0.0505064	1.17577	0.0206119	-0.0817435
YBR023C	1	0.477117	0.552235	0.601683	0.649907	-0.23197
YBR129C	1	0.991304	0.0537248	1.11254	0.0193829	-0.11538
YBR022W	1	1.03909	0.0551969	1.10229	0.0204482	-0.0590466
YBR128C	1	0.918432	0.0658675	0.984251	0.0390732	-0.0692123
YBR020W	1	0.312346	0.126032	1.1524	0.0199603	-1.30549
YBR126C	1	0.632444	0.0586902	0.695385	0.0696056	-0.0948739
YBR019C	1	0.149125	0.0197169	0.876944	0.0200639	-1.77166
YBR125C	1	0.951415	0.0405375	1.08562	0.0258458	-0.131954
YBR018C	1	0.211285	0.0756522	1.11618	0.0442542	-1.66446
YBR122C	1	1.12323	0.0817705	1.18631	0.0475323	-0.0546387
YOR202W	1	1.20217	0.0992785	1.32619	0.103343	-0.0981892
YOR202W	1	0.911667	0.0416018	1.27819	0.108856	-0.337929
YAL017W	1	0.904337	0.0278193	1.05956	0.0330628	-0.158404
YBL032W	1	1.11506	0.0395797	1.02449	0.0184389	0.084711
YAL015C	1	0.975235	0.0643399	0.780847	0.0641573	0.222299
YBL031W	1	0.467532	0.300592	0.615384	0.319896	-0.274778
YAL014C	1	1.29139	0.0351265	1.09654	0.0445715	0.163558
YBL029W	1	1.3045	0.0598132	1.10717	0.0376523	0.164005
YAL013W	1	0.877557	0.0295678	0.865734	0.0254173	0.0135636
YBL028C	1	1.32521	0.0428254	1.11513	0.0376619	0.172607
YAL011W	1	1.02316	0.0363623	0.997951	0.0217085	0.0249451
YBL027W	1	1.17369	0.131636	1.06454	0.106733	0.0976138
YAL010C	1	1.11858	0.0628042	1.12356	0.027312	-0.00443838
YBL025W	1	0.145038	0.122509	0.187691	0.255317	-0.257801
YAL008W	1	1.3823	0.0390542	1.20413	0.0297366	0.137989
YBL024W	1	1.30548	0.0513039	1.14368	0.0173895	0.132323
YAL007C	1	1.23783	0.0556719	1.12384	0.0439132	0.0966006
YBL021C	1	0.726035	0.145804	1.0242	0.0578147	-0.344072
YAL005C	1	1.07531	0.0323237	1.06425	0.0143838	0.0103373
YBL019W	1	1.1954	0.0932614	1.12087	0.0259611	0.0643711
YAL004W	1	1.08898	0.0488082	1.07335	0.0255275	0.0144558
YBL017C	1	0.987075	0.0729963	1.03053	0.0398801	-0.043079
YAL002W	1	0.603267	0.094951	0.758715	0.0312809	-0.229266
YBL016W	1	0.811592	0.127916	1.0059	0.0947625	-0.214644
YOR202W	1	1.03852	0.0883005	1.33012	0.113531	-0.247473
YOR202W	1	0.926607	0.0302024	1.24639	0.0978658	-0.296473
YBR045C	1	1.03697	0.0591703	1.07517	0.0265708	-0.0361778
YBR156C	1	1.11774	0.0671176	1.01654	0.0264267	0.0949022
YBR044C	1	1.05501	0.0497284	0.874645	0.025749	0.187491
YBR151W	1	1.16467	0.038334	0.987891	0.0514428	0.164623
YBR043C	1	1.01245	0.0226943	0.992107	0.0209823	0.0202938
YBR150C	1	1.03119	0.0212905	1.00945	0.0136431	0.0213119
YBR042C	1	1.07841	0.0551669	1.04308	0.0333062	0.0333131
YBR149W	1	1.2818	0.0296858	1.1066	0.0234924	0.146976
YBR041W	1	1.06967	0.0157621	0.977256	0.032585	0.0903582
YBR148W	1	1.30478	0.0338355	1.12979	0.00646601	0.144005
YBR040W	1	1.32	0.0163559	1.13477	0.0138285	0.151204
YBR147W	1	1.16101	0.0278245	1.15297	0.0533573	0.00694635
YBR036C	1	0.649217	0.0574865	0.789853	0.0693403	-0.19608
YBR146W	1	0.956066	0.132116	0.982813	0.0813485	-0.0275923
YBR034C	1	0.988908	0.0726013	1.03235	0.0388848	-0.0429893
YBR145W	1	1.18835	0.0434953	1.09826	0.0208301	0.0788371
YBR033W	1	1.21217	0.0383689	1.10104	0.0232336	0.0961572
YBR144C	1	1.08602	0.048194	1.08686	0.0224361	-0.000773371
YBR032W	1	0.909693	0.068516	1.00868	0.0187408	-0.103292
YBR141C	1	1.01033	0.0744033	1.06665	0.0209777	-0.0542409
YBR031W	1	0.956348	0.0630691	0.990191	0.0415118	-0.0347758
YBR139W	1	1.06277	0.128176	1.14205	0.0346118	-0.0719493
YOR202W	1	1.33508	0.187014	1.39422	0.162221	-0.0433422
YOR202W	1	0.917305	0.0302042	1.25961	0.094841	-0.317115
YAL031C	1	0.813565	0.0555985	1.00456	0.0357164	-0.210881
YBL052C	1	1.09476	0.057322	0.969879	0.0183511	0.12112
YAL030W	1	1.3114	0.0321647	1.05869	0.0185161	0.21406
YBL051C	1	0.873892	0.0329747	0.881064	0.024937	-0.00817319
YAL029C	1	1.22204	0.0204968	1.05525	0.0058415	0.146748
YBL049W	1	1.17045	0.0377565	1.03608	0.0285789	0.121942
YAL028W	1	1.0615	0.0203925	1.0403	0.0132259	0.0201718
YBL048W	1	1.21993	0.03093	1.07949	0.0191501	0.122305
YAL027W	1	1.08518	0.0378584	1.05113	0.0242853	0.0318812
YBL047C	1	1.1782	0.0667597	1.06396	0.0398056	0.101989
YAL026C	1	0.738721	0.171951	0.860561	0.0822105	-0.152664
YBL046W	1	0.940702	0.128504	0.681972	0.117302	0.321639
YAL023C	1	1.19004	0.0816395	1.08648	0.0660126	0.0910475
YBL043W	1	1.35876	0.019682	1.16044	0.0110941	0.157771
YAL022C	1	1.0178	0.0552839	1.04978	0.0402641	-0.0309389
YBL042C	1	1.17708	0.0486296	1.11436	0.0217882	0.0547535
YAL020C	1	0.953952	0.0705646	0.992873	0.0451759	-0.03999
YBL039C	1	1.00047	0.084826	0.741374	0.0289279	0.299716
YAL019W	1	0.978336	0.0202884	1.00801	0.0182387	-0.0298813
YBL037W	1	1.07897	0.0604756	1.0563	0.0349152	0.0212397
YAL018C	1	0.973967	0.063558	1.03599	0.036662	-0.0617333
YBL036C	1	1.10012	0.0818016	1.14147	0.064081	-0.0369035
YOR202W	1	1.18821	0.0996068	1.38109	0.127585	-0.150426
YOR202W	1	0.916459	0.0470056	1.28548	0.113206	-0.338367
YBR058C	1	0.880799	0.0593401	1.03484	0.0286659	-0.161171
YBR169C	1	1.03697	0.0697009	0.968155	0.00877481	0.068668
YBR057C	1	1.10068	0.0238285	0.936537	0.0215714	0.161495
YBR168W	1	1.02837	0.0289394	0.927148	0.0095342	0.10362
YBR056W	1	1.20809	0.0232661	1.03484	0.0305557	0.154792
YBR166C	1	1.19455	0.0157015	1.01759	0.0165855	0.160334
YBR054W	1	1.13507	0.0501633	0.858932	0.0559557	0.278763
YBR165W	1	1.37525	0.0179555	1.08533	0.00574431	0.236754
YBR053C	1	1.27278	0.0336349	1.11656	0.0194724	0.130949
YBR164C	1	1.01724	0.0205839	0.999197	0.0233793	0.0178951
YBR052C	1	1.28349	0.0389921	1.13458	0.027785	0.123327
YBR162W-A	1	1.21781	0.0368935	1.11484	0.010639	0.088345
YBR051W	1	1.25192	0.0266581	1.0928	0.0198163	0.135933
YBR162C	1	1.12239	0.0640361	1.04883	0.0369215	0.0677865
YBR050C	1	1.28519	0.0478767	1.10717	0.019921	0.149092
YBR161W	1	0.996801	0.0816572	0.696726	0.0635066	0.358158
YBR048W	1	0.7149	0.149717	0.811219	0.0792208	-0.126395
YBR159W	1	1.14931	0.0960742	1.1179	0.0238574	0.0277047
YBR047W	1	0.952542	0.110427	1.04413	0.0362621	-0.0918062
YBR158W	1	1.14297	0.0387546	1.10986	0.0346896	0.0293959
YBR046C	1	1.06122	0.0781489	1.07546	0.0230525	-0.0133351
YBR157C	1	1.14508	0.0785298	1.19072	0.0172727	-0.0390832
YOR202W	1	1.16975	0.0929428	1.36998	0.154354	-0.158008
YOR202W	1	0.967906	0.128987	1.16226	0.147877	-0.182991
YAL054C	1	0.968047	0.0824745	1.02727	0.0179931	-0.0593786
YBL064C	1	1.17313	0.02657	1.02641	0.0239789	0.133611
YAL053W	1	1.16425	0.0355984	1.01165	0.0180336	0.140492
YBL063W	1	1.24882	0.0236573	1.04978	0.0168112	0.173614
YAL051W	1	1.23726	0.0238335	1.04739	0.0227524	0.1666
YBL062W	1	1.25136	0.0240328	1.07086	0.0225392	0.155764
YAL049C	1	1.2274	0.016617	1.04241	0.00951686	0.163362
YBL061C	1	1.2491	0.0354089	1.06166	0.0349418	0.162587
YAL045C	1	1.07545	0.205862	0.805758	0.167616	0.288713
YBL060W	1	1.07503	0.0158292	1.06176	0.0183328	0.0124185
YAL043C-A	1	1.18116	0.0179179	1.03723	0.0200032	0.129943
YBL059W	1	1.24036	0.0210402	1.08677	0.0124552	0.132197
YAL042W	1	1.24375	0.0473347	1.08744	0.0277797	0.134304
YBL057C	1	1.20569	0.0478324	1.0768	0.0328221	0.113055
YAL040C	1	1.21668	0.0588248	1.07834	0.036662	0.12071
YBL056W	1	1.21443	0.0211807	1.1225	0.0218636	0.0787116
YAL037W	1	1.32197	0.0524676	1.15268	0.0540292	0.137033
YBL055C	1	1.07813	0.0710321	1.04777	0.033385	0.028561
YAL036C	1	1.13113	0.0422146	1.07192	0.0249605	0.053766
YBL054W	1	0.970584	0.0720983	1.02171	0.0542747	-0.0513371
YAL034C	1	0.799611	0.063012	1.01309	0.0265561	-0.236634
YBL053W	1	1.1806	0.155583	1.10181	0.0625739	0.0690696
YOR202W	1	1.25559	0.16101	1.40955	0.171667	-0.115668
YOR202W	1	0.991586	0.118635	1.17644	0.1514	-0.170947
YBR071W	1	1.03049	0.0672341	1.11503	0.0340435	-0.0788494
YBR182C	1	0.928158	0.0554447	0.979077	0.00297473	-0.0534083
YBR069C	1	1.26235	0.048668	1.02305	0.0244001	0.210184
YBR181C	1	0.470492	0.0615147	0.539599	0.112704	-0.137047
YBR068C	1	1.20061	0.0401594	1.02689	0.0117644	0.156303
YBR180W	1	1.12662	0.0376901	0.975819	0.0237368	0.143696
YBR067C	1	1.1331	0.0613506	0.985304	0.0502884	0.139762
YBR178W	1	1.31648	0.0752177	1.0974	0.0294163	0.182013
YBR066C	1	1.25573	0.0342588	1.07613	0.0231238	0.154341
YBR177C	1	1.27856	0.0250046	1.0975	0.00946204	0.152702
YBR065C	1	1.25826	0.052908	1.07843	0.0348234	0.154225
YBR176W	1	1.23994	0.0468812	1.09386	0.00770537	0.125353
YBR064W	1	1.06107	0.0406876	1.0495	0.0229314	0.0109708
YBR175W	1	0.599039	0.0372294	0.879914	0.0289795	-0.384498
YBR063C	1	1.04557	0.059426	1.05333	0.0163988	-0.00739406
YBR174C	1	0.636814	0.094927	0.866884	0.0342993	-0.308428
YBR062C	1	0.976081	0.0494142	1.04317	0.0384666	-0.0664771
YBR172C	1	1.09702	0.0541687	1.04279	0.024355	0.0506942
YBR061C	1	1.10364	0.140301	1.05774	0.0345155	0.0424836
YBR171W	1	0.870368	0.0839217	0.905974	0.0438692	-0.0400944
YBR059C	1	0.868677	0.0713728	0.998909	0.087637	-0.139693
YBR170C	1	0.278236	0.264047	0.438328	0.351284	-0.454499
YOR202W	1	1.19004	0.211892	1.38493	0.168227	-0.151657
YOR202W	1	0.932245	0.0569309	1.26286	0.115687	-0.303542
YAL066W	1	0.993277	0.0478321	0.758236	0.0507897	0.270015
YBL079W	1	0.812438	0.0361508	0.78238	0.0369522	0.0376986
YAL065C	1	1.26151	0.0421923	1.05429	0.0104111	0.179441
YBL078C	1	0.584521	0.0557116	0.635887	0.0567307	-0.0842287
YAL064C-A	1	1.26926	0.024151	1.04902	0.00581525	0.190578
YBL075C	1	1.246	0.0289869	1.05697	0.0218882	0.164533
YAL062W	1	1.27039	0.0298633	1.08619	0.0153467	0.156642
YBL072C	1	0.348147	0.0950954	0.554066	0.132125	-0.464658
YAL061W	1	1.10082	0.0249159	1.0631	0.00887811	0.0348664
YBL071C	1	1.06291	0.0462211	0.978885	0.03849	0.0823479
YAL060W	1	1.05882	0.0238358	1.04634	0.00973241	0.0118603
YBL070C	1	1.2336	0.0566838	1.05735	0.0282281	0.154166
YAL059W	1	1.14395	0.0237645	1.01271	0.0149496	0.121864
YBL069W	1	1.04275	0.0602863	1.0312	0.0268237	0.0111415
YAL058W	1	0.898699	0.0292344	0.964131	0.011651	-0.0702783
YBL068W	1	0.934924	0.0535787	1.00198	0.0376192	-0.0692639
YAL058C-A	1	0.81427	0.119563	0.939987	0.0376905	-0.143574
YBL067C	1	1.10237	0.0379702	1.04394	0.0126217	0.0544628
YAL056W	1	1.06967	0.0617448	1.06425	0.0136395	0.00508039
YBL066C	1	0.92111	0.0775418	1.01376	0.0198949	-0.0958415
YAL055W	1	0.712222	0.0408782	0.891794	0.0351592	-0.224846
YBL065W	1	1.19512	0.176765	1.15671	0.0414929	0.0326671
YOR202W	1	1.35947	0.0657328	1.37534	0.124204	-0.0116125
YOR202W	1	0.950851	0.0540201	1.25903	0.116577	-0.280741
YBR090C	1	0.83358	0.0876265	0.990382	0.0145172	-0.172361
YBR199W	1	1.14184	0.0494592	1.07422	0.0249644	0.061049
YBR084W	1	0.966778	0.0263699	0.991724	0.0112273	-0.0254753
YBR197C	1	1.22021	0.0424024	1.0379	0.0249416	0.161817
YBR084C-A	1	0.947327	0.0552552	0.759098	0.0238356	0.221513
YBR195C	1	1.12056	0.0274106	0.959244	0.0192918	0.155434
YBR083W	1	1.08532	0.0568927	1.05218	0.0238748	0.0310089
YBR194W	1	0.966074	0.0746584	0.850788	0.037126	0.127077
YBR082C	1	0.9314	0.0951995	0.902429	0.0525081	0.0315982
YBR189W	1	1.00483	0.0920251	1.03522	0.041261	-0.0297919
YBR077C	1	1.43304	0.0340011	1.07939	0.0244362	0.283404
YBR188C	1	1.2164	0.0287797	1.05668	0.0151831	0.140762
YBR076W	1	0.759863	0.0813131	0.902142	0.0306734	-0.171633
YBR187W	1	0.888269	0.0750929	0.976777	0.0409741	-0.0949842
YBR075W	1	1.14917	0.0419148	0.99364	0.0840968	0.145419
YBR186W	1	1.17045	0.0645202	1.05783	0.0279324	0.101168
YBR074W	1	0.964382	0.02743	1.0083	0.0163704	-0.0445321
YBR185C	1	0.923929	0.0167211	0.985496	0.0234778	-0.0645095
YBR073W	1	0.915754	0.0920884	0.988466	0.051055	-0.0764064
YBR184W	1	0.887987	0.0784299	0.964514	0.0351374	-0.082667
YBR072W	1	0.903351	0.0259854	0.999101	0.0313428	-0.100745
YBR183W	1	0.88404	0.0686851	1.04154	0.0515094	-0.163957
YOR202W	1	1.19258	0.0792596	1.32687	0.108537	-0.1067
YOR202W	1	0.898699	0.0323814	1.20059	0.0779989	-0.289619
YAR027W	1	0.911526	0.0765253	1.0334	0.0467168	-0.125491
YBL094C	1	0	0	0	0	0
YAR023C	1	1.18187	0.0191989	1.03695	0.0212996	0.130817
YBL091C-A	1	0.920828	0.0335683	0.952825	0.0136731	-0.0341575
YAR020C	1	1.19441	0.0652363	1.02142	0.0410087	0.156457
YBL091C	1	1.10801	0.0923102	1.00533	0.0317793	0.0972516
YAR018C	1	0.956912	0.167765	0.961927	0.0959999	-0.00522733
YBL089W	1	0.963255	0.0553531	0.999005	0.0293027	-0.0364423
YAR015W	1	1.18751	0.019232	1.02305	0.0315863	0.149064
YBL088C	1	1.25178	0.0372831	1.05218	0.0271504	0.173703
YAR014C	1	1.11337	0.0367305	0.954071	0.0168813	0.154406
YBL087C	1	0.950428	0.0272862	0.877806	0.011171	0.0794866
YAR003W	1	0.706443	0.0812213	0.84456	0.0217162	-0.178574
YBL086C	1	1.38315	0.0301563	0.990287	0.00835541	0.334121
YAR002W	1	0.962691	0.0370067	0.941807	0.0263488	0.0219319
YBL085W	1	1.07221	0.0180145	1.09846	0.0359718	-0.0241839
YAR002C-A	1	0.964664	0.0287925	1.03637	0.0398179	-0.0717005
YBL083C	1	0.785657	0.115749	0.950717	0.0684344	-0.190696
YAL068C	1	1.1035	0.0716144	1.02334	0.0183191	0.0754145
YBL082C	1	1.01597	0.0602942	1.02842	0.0261923	-0.0121786
YAL067C	1	1.07475	0.085744	1.06272	0.0496112	0.0112543
YBL081W	1	0.739989	0.0301779	0.989616	0.0466485	-0.290681
YOR202W	1	1.03782	0.0688582	1.29333	0.1029	-0.220102
YOR202W	1	0.821599	0.0656506	1.1615	0.0799186	-0.346213
YBR104W	1	0.879389	0.0498284	1.00839	0.0323866	-0.136887
YBR212W	1	1.01343	0.0625362	1.00083	0.0452702	0.0125182
YBR103W	1	1.07038	0.0478678	0.958478	0.0222916	0.11042
YBR210W	1	1.03302	0.0390867	0.980035	0.0162334	0.0526584
YBR101C	1	1.02626	0.0684384	0.968059	0.0254904	0.058383
YBR209W	1	1.13352	0.0147633	0.992299	0.0144834	0.133061
YBR100W	1	0.809478	0.0531877	0.886908	0.0411208	-0.0913522
YBR208C	1	0.921956	0.0732195	0.678906	0.0794881	0.306015
YBR099C	1	0.832312	0.069874	0.92504	0.0227209	-0.10563
YBR207W	1	1.16806	0.00989869	1.0518	0.00604739	0.104841
YBR098W	1	1.06234	0.0254081	0.977352	0.00853153	0.0833846
YBR206W	1	0.990176	0.0501569	1.00782	0.034946	-0.0176618
YBR095C	1	0.804826	0.134617	0.854429	0.0651087	-0.0598066
YBR205W	1	1.14649	0.059778	1.0425	0.0114603	0.0950808
YBR094W	1	1.12041	0.0687843	1.03129	0.0716925	0.082885
YBR204C	1	0	0	0	0	0
YBR093C	1	0.263295	0.0417492	0.437658	0.0587926	-0.508161
YBR203W	1	1.07531	0.0412266	0.989712	0.022376	0.0829506
YBR092C	1	0.829634	0.071275	0.931364	0.044327	-0.115666
YBR201W	1	1.16284	0.093108	1.06119	0.0405303	0.0914787
YBR090C-A	1	0.954234	0.0545626	1.05113	0.0778381	-0.0967082
YBR200W	1	0	0	0	0	0
YOR202W	1	1.22091	0.170641	1.34766	0.119903	-0.0987688
YOR202W	1	1.13042	0.0582746	0.877519	0.0960159	0.253248
YAR047C	1	0.88545	0.0530123	0.929639	0.0577892	-0.0487006
YBR001C	1	0.809337	0.035914	0.898214	0.0127466	-0.104193
YAR044W	1	0.967483	0.0275321	0.935005	0.0336397	0.0341466
YBL107C	1	0.967483	0.0550393	0.946406	0.0284707	0.0220264
YAR043C	1	0.971712	0.0489036	0.971987	0.0120476	-0.000283375
YBL106C	1	0.905465	0.0223349	0.993736	0.0165548	-0.0930228
YAR042W	1	0.912653	0.0422321	1.01232	0.0282498	-0.103647
YBL104C	1	0.958321	0.0404194	0.948897	0.0296227	0.00988296
YAR040C	1	0.956771	0.0154266	1.02784	0.00958861	-0.0716547
YBL103C	1	0.560137	0.02908	0.629372	0.030274	-0.116542
YAR037W	1	1.15706	0.0400772	1.05247	0.0180878	0.0947465
YBL102W	1	0.937883	0.00572196	0.993065	0.0104878	-0.0571704
YAR035W	1	1.00131	0.058251	1.01472	0.0335654	-0.0133004
YBL101C	1	1.1028	0.0904334	0.929639	0.0240503	0.170807
YAR031W	1	0.932105	0.0233343	1.01098	0.0164122	-0.0812319
YBL100C	1	1.15199	0.0908874	1.05074	0.0774067	0.0919914
YAR030C	1	1.0646	0.0937656	1.04317	0.0230028	0.0203297
YBL098W	1	0.904196	0.032461	0.987316	0.0208466	-0.0879441
YAR029W	1	0.856837	0.0831059	0.988083	0.0406164	-0.142519
YBL096C	1	1.01921	0.111172	0.985688	0.0638165	0.0334453
YAR028W	1	0.879812	0.0618924	0.96825	0.0321501	-0.0957825
YBL095W	1	1.00596	0.0902157	1.0769	0.092017	-0.0681402
YOR202W	1	1.18271	0.0483718	1.28183	0.113402	-0.0804805
YOR202W	1	0.880376	0.0795013	1.08859	0.0471268	-0.212287
YBR121C	1	0.592555	0.0413463	0.854237	0.0348683	-0.365765
YBR223C	1	0.773535	0.142077	0.867938	0.0805124	-0.115149
YBR119W	1	0.864166	0.0494934	0.897735	0.00799306	-0.0381091
YBR222C	1	1.01752	0.0132013	0.945544	0.0111354	0.073364
YBR116C	1	0.95226	0.0271055	0.946502	0.0289615	0.00606584
YBR221C	1	0.667259	0.0542589	0.766763	0.0433046	-0.139
YBR115C	1	0.0613134	0.00296108	0.0573899	0.00105535	0.0661306
YBR220C	1	1.0591	0.0830627	1.0425	0.054666	0.0157959
YBR114W	1	0.890101	0.0542117	0.964322	0.0164402	-0.0800902
YBR219C	1	1.09377	0.0663867	0.977448	0.0847302	0.112445
YBR113W	1	1.07728	0.0273599	0.996131	0.0359963	0.078319
YBR218C	1	1.12803	0.0513015	1.01721	0.0226691	0.103406
YBR111C	1	0.999056	0.054332	1.00178	0.0280419	-0.00272663
YBR217W	1	0.937038	0.0515973	0.913447	0.0294911	0.0254978
YBR108W	1	1.11055	0.072867	1.00495	0.0459197	0.09992
YBR216C	1	0.9314	0.0253272	0.9511	0.0198702	-0.0209312
YBR107C	1	0.846971	0.0531558	0.94219	0.018434	-0.106541
YBR215W	1	0.938165	0.110523	0.822524	0.0936478	0.131548
YBR106W	1	0.0377747	0.0471688	0.0331501	0.0387866	0.130594
YBR214W	1	0.995955	0.109463	0.995364	0.0593053	0.000593125
YBR105C	1	0.913922	0.0706066	0.918909	0.0519419	-0.00544143
YBR213W	1	0.839782	0.0366239	0.983867	0.0318654	-0.158349
YOR202W	1	0.857683	0.0791699	1.16859	0.122461	-0.309317
YOR202W	1	0.773394	0.0549263	1.02784	0.0480389	-0.284429
YBL015W	1	0.912653	0.0906177	0.911052	0.0352806	0.00175602
YBR016W	1	0.876147	0.11461	0.543335	0.105359	0.477807
YBL013W	1	0.845984	0.0197706	0.907507	0.0133456	-0.0702012
YBR015C	1	0.848239	0.035307	0.933951	0.030667	-0.096261
YBL011W	1	0.802148	0.0184273	0.914693	0.0140963	-0.131295
YBR014C	1	0.963255	0.0439729	0.996418	0.0166903	-0.0338495
YBL010C	1	0.971712	0.0594064	1.03024	0.0301183	-0.0584872
YBR013C	1	1.00469	0.0218844	1.01673	0.0219329	-0.0119086
YBL009W	1	0.831184	0.0421493	0.959532	0.0174429	-0.143594
YBR012C	1	1.11027	0.0387163	1.0059	0.0119456	0.0987132
YBL008W	1	0.757326	0.0536024	0.885663	0.0262231	-0.156542
YBR010W	1	0.739566	0.0350265	0.868225	0.0264601	-0.160387
YBL007C	1	0.488252	0.058409	0.690403	0.0484161	-0.346444
YBR009C	1	0.699959	0.0519361	0.859602	0.0237649	-0.205448
YBL005W	1	1.02386	0.0802251	0.989137	0.00630501	0.0345055
YBR008C	1	0.838373	0.0688115	0.934717	0.0403972	-0.108781
YBL003C	1	0.970866	0.0485873	0.777398	0.102052	0.222236
YBR007C	1	0.913076	0.028424	0.974765	0.00652255	-0.0653775
YBL001C	1	0.916036	0.0913467	0.979652	0.071649	-0.0671413
YBR006W	1	0.742103	0.100305	0.911723	0.052834	-0.205847
YAR050W	1	0.997505	0.0732094	0.9694	0.0274945	0.0285802
YBR005W	1	0.864448	0.102778	0.954837	0.0464899	-0.0994491
YOR202W	1	1.02739	0.0759444	1.17903	0.0983215	-0.137674
YOR202W	1	0.733224	0.0480732	0.958286	0.053672	-0.267696
YOR202W	1	0.953952	0.113777	0.999005	0.0402872	-0.0461468
YOR202W	1	0.893202	0.112683	0.923795	0.0564271	-0.033677
YOR202W	1	1.04642	0.169616	0.937879	0.0699458	0.109505
YOR202W	1	0.757467	0.154226	0.897351	0.0943546	-0.169467
YOR202W	1	0.749997	0.111637	0.948897	0.102754	-0.235231
YOR202W	1	1.02541	0.156847	1.00274	0.0233838	0.022358
YOR202W	1	0.836822	0.153446	0.995939	0.0675937	-0.174075
YOR202W	1	1.14198	0.231503	1.06904	0.0907071	0.0660003
YOR202W	1	1.17849	0.270091	1.0518	0.0796241	0.113731
YOR202W	1	0.991445	0.29685	0.996323	0.06419	-0.00490798
YOR202W	1	0.981437	0.250049	0.863243	0.0714856	0.128321
YOR202W	1	1.13028	0.261255	1.0426	0.085387	0.0807498
YOR202W	1	1.13254	0.288165	1.04193	0.101346	0.0833866
YOR202W	1	1.03894	0.142454	1.04863	0.121329	-0.00928322
YOR202W	1	1.09984	0.263046	0.974861	0.107651	0.120621
YOR202W	1	1.04472	0.121051	1.02133	0.113888	0.022648
YOR202W	1	0.920828	0.0484987	0.996802	0.0107853	-0.079278
YOR202W	1	1.08771	0.420225	0.994406	0.205255	0.0896873
YOR202W	1	1.12605	0.17086	0.938549	0.167687	0.182138
YOR202W	1	0.895316	0.207835	0.937687	0.0888954	-0.0462391
YOR202W	1	1.0326	0.108205	1.00054	0.0901032	0.0315439
YOR202W	1	0.99666	0.227866	0.980706	0.128731	0.0161371
YOR202W	1	1.07376	0.139726	1.11311	0.115161	-0.0359956
YOR202W	2	0.998176	0.199844	1.01757	0.167839	-0.0192382
YOR202W	2	1.04956	0.185854	1.04316	0.0312404	0.0061147
YOR202W	2	1.05148	0.125371	1.11882	0.0366728	-0.0620765
YOR202W	2	1.16678	0.191297	1.11294	0.0541278	0.0472379
YOR202W	2	1.18199	0.187725	1.10156	0.0734813	0.0704654
YOR202W	2	1.14978	0.128578	1.1338	0.103619	0.0139927
YOR202W	2	1.14159	0.177177	1.1319	0.0729233	0.00852596
YOR202W	2	1.14786	0.14336	1.14072	0.0731869	0.00623806
YOR202W	2	1.09941	0.0865921	1.17002	0.0790771	-0.0622406
YOR202W	2	1.17572	0.0710308	1.1977	0.0305012	-0.0185184
YOR202W	2	1.16358	0.151284	1.1721	0.0930548	-0.00729617
YOR202W	2	1.15617	0.121432	1.17997	0.0915749	-0.0203792
YOR202W	2	1.14147	0.120081	1.16499	0.0721206	-0.0203988
YOR202W	2	1.13635	0.125509	1.21524	0.119895	-0.0671154
YOR202W	2	1.08893	0.0709398	1.16518	0.056087	-0.067679
YOR202W	2	1.07398	0.0614725	1.15267	0.0713518	-0.0707097
YOR202W	2	1.14032	0.0530046	1.16309	0.0436854	-0.0197783
YOR202W	2	0.985394	0.178603	1.08839	0.084681	-0.09941
YOR202W	2	1.13853	0.206425	1.16167	0.0942531	-0.0201254
YOR202W	2	1.1191	0.225565	1.16319	0.035817	-0.0386428
YOR202W	2	0.960468	0.109231	1.1136	0.0569841	-0.147937
YOR202W	2	0.985649	0.0538657	1.13617	0.0501978	-0.142117
YOR202W	2	0.948581	0.117073	1.0936	0.00672975	-0.142264
YOR202W	2	1.10184	0.347762	1.19552	0.152303	-0.0815971
YOR202W	2	0.830088	0.125128	1.08374	0.172047	-0.266642
YCR076C	2	1.16908	0.0626464	1.13693	0.0194802	0.0278848
YDL090C	2	0.0123989	0.0247978	0.0105236	0.0210472	0.163989
YCR075C	2	1.19848	0.0711748	1.1302	0.0513239	0.0586596
YDL089W	2	1.12958	0.0140296	1.05701	0.0130099	0.0664056
YCR073W-A	2	1.20001	0.0270488	1.07066	0.0363867	0.114057
YDL088C	2	1.07372	0.0724561	1.02714	0.0661422	0.0443503
YCR073C	2	1.05519	0.047607	1.11256	0.0211879	-0.0529488
YDL086W	2	1.19336	0.0394747	1.11484	0.0142783	0.0680669
YCR071C	2	0.0604607	0.0121237	0.277027	0.0229728	-1.52212
YDL085W	2	1.30074	0.0242457	1.20974	0.0306183	0.0725247
YCR069W	2	1.27619	0.0503619	1.21448	0.0216847	0.0495656
YDL083C	2	0.551048	0.0403532	0.693799	0.0801896	-0.230359
YCR068W	2	1.14415	0.0630123	1.10062	0.0291873	0.0387925
YDL082W	2	0.793275	0.0377586	0.873269	0.0238912	-0.0960739
YCR067C	2	1.03026	0.0320067	1.15371	0.0126398	-0.11317
YDL081C	2	0.284408	0.0498653	0.400655	0.0734246	-0.342691
YCR065W	2	1.19055	0.0700176	1.1667	0.0278029	0.0202396
YDL080C	2	0.894895	0.0605914	0.967507	0.0477481	-0.0780169
YCR063W	2	0.279295	0.0954826	0.367188	0.0563214	-0.273606
YDL079C	2	1.03755	0.0408298	1.11503	0.030575	-0.0720204
YCR062W	2	1.0231	0.117615	1.13152	0.0608095	-0.100726
YDL078C	2	0.95625	0.0556934	1.06592	0.0545355	-0.108571
YOR202W	2	1.12702	0.0847038	1.31298	0.123437	-0.152723
YOR202W	2	1.06695	0.0979184	1.26018	0.0786428	-0.166452
YBR235W	2	1.14198	0.0859245	1.10337	0.0271115	0.0343966
YCL036W	2	1.14901	0.0163315	1.08374	0.0328967	0.0584806
YBR233W	2	1.15834	0.0702524	1.05075	0.0586276	0.0974854
YCL035C	2	1.14965	0.040644	1.04989	0.0394671	0.0907656
YBR232C	2	1.11475	0.0441955	1.04563	0.0335474	0.0640137
YCL034W	2	1.18378	0.0409619	1.09275	0.0380711	0.0800146
YBR231C	2	0.85642	0.243339	0.929489	0.125749	-0.081875
YCL033C	2	1.24756	0.02366	1.12356	0.0341816	0.104688
YBR230C	2	1.22903	0.0908298	1.11797	0.047858	0.094711
YCL032W	2	0.1709	0.0696331	0.266408	0.0981851	-0.443948
YBR229C	2	1.20116	0.0302065	1.12498	0.0207816	0.0655213
YCL030C	2	0.0720926	0.00346777	0.060961	0.00348086	0.167717
YBR228W	2	1.21688	0.0755853	1.16224	0.0498686	0.0459424
YCL029C	2	1.14671	0.0233909	1.08336	0.00991026	0.0568261
YBR227C	2	0.992296	0.0548611	1.09256	0.0331039	-0.096255
YCL028W	2	1.21369	0.0387987	1.16091	0.0317925	0.0444556
YBR226C	2	1.03115	0.0846019	1.05369	0.0832834	-0.021616
YCL027W	2	1.15681	0.0595061	1.13816	0.0339085	0.0162495
YBR225W	2	0.929535	0.110379	1.00856	0.0643278	-0.0815932
YCL026C-A	2	1.1145	0.080489	1.11408	0.0403047	0.000374155
YBR224W	2	0.767582	0.160275	0.948261	0.111143	-0.211385
YCL026C	2	1.12319	0.103369	1.17921	0.0601947	-0.048675
YOR202W	2	1.01824	0.145608	1.30616	0.0957557	-0.24901
YOR202W	2	1.09711	0.0760248	1.24994	0.104055	-0.130413
YCR089W	2	1.18224	0.0424783	1.0937	0.0276204	0.0778508
YDL110C	2	0.949475	0.00906018	0.988744	0.00884709	-0.0405258
YCR088W	2	1.20474	0.0186342	0.837621	0.0206355	0.363453
YDL109C	2	1.14875	0.0369229	1.04961	0.0222475	0.090258
YCR087W	2	1.21688	0.0384459	1.09739	0.0324949	0.103355
YDL106C	2	1.15629	0.0358551	1.06326	0.0314666	0.0838784
YCR087C-A	2	1.16358	0.0681468	1.05274	0.0596198	0.100107
YDL104C	2	0.992808	0.0596551	0.969972	0.0457882	0.0232696
YCR086W	2	1.03371	0.0136135	0.971868	0.0150306	0.0616905
YDL100C	2	1.01748	0.0315377	1.02657	0.0292588	-0.00889843
YCR085W	2	1.12907	0.0238849	1.11142	0.0148735	0.0157499
YDL099W	2	1.24258	0.0474934	1.14878	0.0454731	0.078487
YCR083W	2	1.25229	0.0356721	1.14555	0.0221481	0.0890847
YDL096C	2	1.05595	0.0312668	1.06582	0.033666	-0.00930317
YCR082W	2	1.17636	0.0213783	1.12005	0.0154121	0.0490522
YDL095W	2	1.08931	0.0730771	1.08981	0.0590708	-0.000453158
YCR081W	2	0.149298	0.0202635	0.46209	0.0290607	-1.12981
YDL094C	2	0.966092	0.0785894	1.059	0.0456762	-0.0918171
YCR079W	2	1.14517	0.0610013	1.14091	0.018841	0.00373058
YDL093W	2	1.08101	0.0529553	1.08203	0.0192882	-0.00095061
YCR077C	2	0.728468	0.046227	0.911097	0.0174019	-0.223706
YDL091C	2	1.12293	0.105045	1.19988	0.0601903	-0.0662777
YOR202W	2	1.27466	0.100613	1.39167	0.128167	-0.0878288
YOR202W	2	1.06682	0.0446801	1.25582	0.130461	-0.163105
YBR250W	2	1.16192	0.0580847	1.0735	0.0565991	0.0791468
YCL049C	2	1.13763	0.0400272	1.01794	0.0226807	0.111164
YBR249C	2	1.04585	0.0535104	0.963525	0.0443156	0.0819909
YCL048W	2	1.19081	0.0577032	1.10223	0.0296454	0.0772973
YBR248C	2	0.0660849	0.0029036	0.0467399	0.00863318	0.346342
YCL047C	2	1.20397	0.0306276	1.08213	0.0475419	0.106696
YBR246W	2	1.08497	0.0103361	1.02164	0.00781493	0.0601399
YCL046W	2	1.18876	0.0159625	1.08668	0.0284438	0.0897851
YBR245C	2	0.996003	0.0166361	1.05056	0.019694	-0.0533264
YCL045C	2	1.1623	0.0252884	1.07872	0.0290607	0.0746312
YBR244W	2	1.20052	0.0846653	1.10725	0.0595026	0.0808739
YCL044C	2	0.875721	0.0252125	0.936884	0.0225431	-0.0675123
YBR242W	2	1.21075	0.0235751	1.0936	0.0232299	0.101762
YCL042W	2	1.18199	0.02148	1.12081	0.0140349	0.0531449
YBR241C	2	1.09098	0.0164802	1.02183	0.0224792	0.0654763
YCL040W	2	1.17956	0.025476	1.13304	0.0266656	0.0402353
YBR240C	2	0.974784	0.0364098	1.06013	0.0214021	-0.0839339
YCL039W	2	1.06503	0.0503013	1.04989	0.032163	0.0143115
YBR239C	2	1.10721	0.0317539	1.06478	0.0365877	0.0390758
YCL038C	2	0.890165	0.0574337	0.954708	0.0397696	-0.0699987
YBR238C	2	1.01748	0.0370375	1.07407	0.0253495	-0.0541289
YCL037C	2	0.0781004	0.115391	0.177574	0.224923	-0.821392
YOR202W	2	1.11629	0.164671	1.38911	0.127348	-0.21866
YOR202W	2	1.04189	0.0268527	1.22462	0.108407	-0.161596
YCR105W	2	1.15936	0.0277218	1.06374	0.0312183	0.0860823
YDL125C	2	1.01888	0.0417312	1.0205	0.0387371	-0.00158933
YCR102W-A	2	0.981687	0.0473273	0.991019	0.0244857	-0.00946153
YDL124W	2	1.00661	0.0293104	1.03093	0.03477	-0.0238735
YCR102C	2	1.17802	0.0276194	1.06971	0.0303262	0.0964519
YDL123W	2	1.18352	0.0260857	1.06336	0.019105	0.107063
YCR101C	2	1.14211	0.0882518	1.05331	0.0943004	0.0809385
YDL122W	2	1.16447	0.0147273	1.03264	0.0176168	0.120152
YCR100C	2	1.20346	0.034651	1.12328	0.0222121	0.068953
YDL121C	2	1.1462	0.0678828	1.07094	0.0561207	0.0679104
YCR099C	2	1.21407	0.0252578	1.13645	0.0177992	0.0660665
YDL119C	2	1.10874	0.0423471	1.03245	0.0286387	0.0712931
YCR098C	2	1.18876	0.0429143	1.12451	0.0166238	0.0555666
YDL118W	2	1.06196	0.0679478	1.03046	0.0539069	0.0301122
YCR095C	2	1.26571	0.0432692	1.141	0.0290869	0.103726
YDL117W	2	0.833283	0.0676578	0.897065	0.0138076	-0.0737548
YCR092C	2	1.14888	0.0490755	1.14157	0.0240571	0.00638081
YDL114W	2	0.930941	0.0747685	1.02619	0.0530604	-0.0974151
YCR091W	2	1.109	0.0275373	1.09123	0.0376087	0.0161523
YDL113C	2	0.820757	0.0427605	0.968171	0.0202973	-0.165182
YCR090C	2	1.07513	0.0468747	1.0899	0.0406595	-0.0136508
YDL112W	2	1.09225	0.145324	1.17684	0.0937155	-0.07459
YOR202W	2	1.34471	0.0674212	1.43566	0.164401	-0.0654522
YOR202W	2	1.0603	0.0672625	1.25145	0.134976	-0.165756
YBR269C	2	1.1168	0.0634739	1.00221	0.0264997	0.10826
YCL069W	2	1.15681	0.0995828	1.03198	0.0579152	0.114187
YBR267W	2	0.348064	0.0613929	0.436587	0.0432414	-0.226601
YCL064C	2	1.22583	0.0386347	1.09398	0.0275341	0.113796
YBR266C	2	0.687564	0.0525273	0.651325	0.037481	0.0541463
YCL063W	2	1.02259	0.0491642	0.955277	0.0477155	0.0680931
YBR264C	2	1.28501	0.033336	1.14186	0.00528204	0.118112
YCL062W	2	0.996131	0.0241606	0.95395	0.0135906	0.0432679
YBR263W	2	1.12945	0.0161092	1.07597	0.0177884	0.0485126
YCL061C	2	0.812065	0.0432367	0.941151	0.0202272	-0.147523
YBR262C	2	1.14914	0.0163641	1.08658	0.0102339	0.0559708
YCL060C	2	1.01006	0.0532738	0.980022	0.0506479	0.0301941
YBR261C	2	0.953054	0.0312658	1.03254	0.0120774	-0.0801097
YCL057W	2	1.15578	0.0210337	1.09796	0.010892	0.0513225
YBR260C	2	1.17061	0.0731307	1.1118	0.0568905	0.0515419
YCL056C	2	1.15041	0.030997	1.08545	0.00723771	0.0581301
YBR259W	2	1.013	0.0247063	1.06914	0.0153369	-0.053935
YCL055W	2	1.07142	0.0711913	1.06601	0.0555895	0.00505984
YBR258C	2	1.05736	0.0556302	1.02771	0.0506219	0.0284413
YCL051W	2	1.08446	0.0843932	1.059	0.0330872	0.0237584
YBR255W	2	0.803245	0.024989	0.906262	0.0142143	-0.120668
YCL050C	2	1.11347	0.064882	1.13968	0.0281165	-0.0232606
YOR202W	2	1.14006	0.129763	1.35356	0.13269	-0.171658
YOR202W	2	1.12843	0.0648049	1.24927	0.096676	-0.101736
YDL020C	2	0.539544	0.1373	0.757794	0.0726771	-0.339686
YDL135C	2	1.12881	0.0550545	1.02297	0.0434626	0.0984564
YDL019C	2	1.13559	0.0520451	1.03055	0.0283358	0.0970532
YDL134C-A	2	1.11398	0.0235099	1.01159	0.0299206	0.0964176
YDL018C	2	1.18608	0.021415	1.07369	0.0105839	0.0995491
YDL134C	2	1.03831	0.058732	1.0753	0.0379033	-0.0350052
YDL013W	2	0.380404	0.0389883	0.380082	0.0782862	0.000846229
YDL133W	2	1.16179	0.021702	1.08203	0.0290902	0.0711198
YDL012C	2	1.17138	0.0731754	1.0663	0.0716848	0.0939893
YDL133C-A	2	0.990379	0.0585576	1.03928	0.0694327	-0.0481921
YDL011C	2	1.14696	0.0591784	1.08384	0.0326592	0.0566116
YDL131W	2	1.06043	0.0491003	1.07331	0.0423723	-0.012078
YDL010W	2	1.09737	0.0738609	1.08279	0.0324122	0.0133707
YDL130W-A	2	1.06912	0.0630422	1.09341	0.0442647	-0.0224678
YDL006W	2	0.0816794	0.00510229	0.197673	0.0252529	-0.883812
YDL130W	2	0.840569	0.0840486	0.885499	0.0318251	-0.0520716
YDL002C	2	0.295145	0.019341	0.661849	0.042932	-0.80757
YDL129W	2	1.07308	0.0142514	1.03804	0.02148	0.0331961
YDL001W	2	1.0254	0.0881027	0.993769	0.0281422	0.0313362
YDL128W	2	0.85936	0.0294321	0.980496	0.0167677	-0.131871
YCR106W	2	1.08765	0.00618329	1.07881	0.0112684	0.00816282
YDL127W	2	1.02617	0.0673643	1.09673	0.0479561	-0.0664993
YOR202W	2	1.05698	0.14949	1.29962	0.184852	-0.206658
YOR202W	2	1.04713	0.0406407	1.20528	0.0874484	-0.140659
YBR281C	2	1.08931	0.0340961	1.02013	0.0272869	0.0656234
YCR011C	2	1.20129	0.0357627	1.06108	0.0141928	0.124106
YBR280C	2	1.11117	0.044956	1.02297	0.0222693	0.0827063
YCR010C	2	1.19349	0.0210621	1.07246	0.0272429	0.106929
YBR278W	2	1.11079	0.0455129	1.00334	0.0371971	0.101732
YCR009C	2	0.228293	0.0742142	0.472708	0.0965967	-0.727848
YBR277C	2	1.12613	0.0504855	1.03226	0.0532984	0.0870341
YCR008W	2	0.926467	0.0351519	1.00657	0.0327345	-0.082923
YBR276C	2	1.15923	0.0324753	1.08573	0.0233711	0.0655056
YCR007C	2	1.09085	0.0327934	1.1082	0.0158261	-0.0157821
YBR275C	2	0.984627	0.0205808	1.02799	0.0214354	-0.0431019
YCR006C	2	1.40095	0.0311653	1.04203	0.0163446	0.295983
YBR274W	2	1.12165	0.0423777	1.08393	0.0320029	0.0342108
YCR005C	2	1.2165	0.0146494	1.11512	0.0101309	0.0870136
YBR273C	2	1.02425	0.076264	1.05407	0.0463027	-0.0286922
YCR001W	2	1.22059	0.0537896	1.15655	0.0307968	0.0538904
YBR272C	2	1.11884	0.061373	1.05445	0.0334961	0.0592793
YCL076W	2	0.940528	0.0250221	1.0205	0.0158461	-0.0816111
YBR271W	2	0.897068	0.0422709	0.992915	0.0312189	-0.101514
YCL075W	2	0.913812	0.0313836	0.993958	0.0169794	-0.0840699
YBR270C	2	1.10926	0.0611114	1.06715	0.0346754	0.0386977
YCL074W	2	0.997921	0.0599581	1.09739	0.0377269	-0.0950189
YOR202W	2	1.2257	0.142997	1.34911	0.171343	-0.0959279
YOR202W	2	1.09034	0.0236618	1.20471	0.097696	-0.0997557
YDL038C	2	1.10734	0.0303331	1.01586	0.00991993	0.0862244
YDL157C	2	0.996514	0.0452778	0.947882	0.0375602	0.0500337
YDL037C	2	1.08228	0.0340421	0.985805	0.0246246	0.0933707
YDL156W	2	0.964559	0.0105075	0.977462	0.0305783	-0.0132887
YDL036C	2	1.08152	0.0443805	1.0023	0.0460113	0.0760663
YDL155W	2	1.11386	0.0528995	1.06611	0.0352586	0.0438153
YDL035C	2	1.01262	0.0477169	0.958595	0.0357661	0.0548277
YDL154W	2	1.11398	0.0582763	1.02022	0.0261391	0.0879251
YDL034W	2	1.22148	0.0473659	1.09038	0.0432247	0.113543
YDL149W	2	0.729235	0.0561748	0.740823	0.0664899	-0.0157661
YDL033C	2	0.433706	0.0356281	0.716363	0.0351587	-0.50182
YDL146W	2	1.10632	0.0903691	1.05179	0.0559732	0.0505407
YDL027C	2	1.06541	0.0642707	0.815816	0.096136	0.266928
YDL144C	2	1.07858	0.0205559	1.04013	0.0292627	0.0362978
YDL026W	2	1.1058	0.0381943	1.05966	0.0179387	0.0426248
YDL142C	2	0.882496	0.0314159	0.870425	0.00742084	0.0137728
YDL025C	2	1.1384	0.0311415	1.05321	0.02338	0.0777776
YDL138W	2	0.981431	0.0791319	0.989597	0.0246557	-0.00828595
YDL024C	2	0.886842	0.060603	0.98827	0.0371425	-0.108289
YDL137W	2	0.934009	0.0658697	0.946744	0.0448095	-0.0135434
YDL023C	2	0.905887	0.0419249	0.926361	0.0330841	-0.0223487
YDL136W	2	0.758123	0.0635124	0.868908	0.03547	-0.136391
YOR202W	2	1.21586	0.0482048	1.33517	0.122483	-0.0936063
YOR202W	2	1.02668	0.0652311	1.16983	0.0889086	-0.130523
YBR293W	2	1.05953	0.051735	0.987322	0.0463864	0.0705862
YCR024C-A	2	1.14581	0.051121	1.03359	0.0192537	0.103078
YBR292C	2	1.0364	0.0317854	0.949873	0.0314819	0.0871759
YCR023C	2	1.15272	0.0371866	1.0535	0.0301147	0.0900049
YBR291C	2	1.03563	0.0391589	0.976798	0.0259384	0.0584838
YCR022C	2	1.18442	0.036213	1.10574	0.00929626	0.0687383
YBR290W	2	0.978108	0.0726627	0.930437	0.0681132	0.0499651
YCR021C	2	1.23439	0.0467071	1.12384	0.033093	0.0938256
YBR289W	2	0.0704309	0.00755351	0.0673131	0.0153123	0.0452778
YCR020C-A	2	1.24909	0.0266822	1.12422	0.0232343	0.105326
YBR288C	2	1.04291	0.00414065	0.9932	0.0230489	0.0488426
YCR020C	2	1.18365	0.0240725	1.11598	0.0240232	0.0588731
YBR287W	2	0.973506	0.0328053	0.973385	0.0308978	0.000124375
YCR019W	2	1.1522	0.0217786	1.08023	0.0156498	0.0645
YBR286W	2	1.05864	0.0584064	1.00022	0.0463109	0.0567666
YCR017C	2	1.18403	0.0400758	1.10251	0.021755	0.0713339
YBR285W	2	1.03921	0.0788462	1.05672	0.0479096	-0.0167118
YCR016W	2	1.10593	0.0647847	1.06506	0.029506	0.0376536
YBR284W	2	1.04483	0.0881373	1.02183	0.0474046	0.0222593
YCR015C	2	0.958806	0.0262455	1.0517	0.034604	-0.09247
YBR283C	2	0.858848	0.0628739	0.914605	0.0245268	-0.0628997
YCR014C	2	1.17368	0.0956405	1.17191	0.0231658	0.00150664
YOR202W	2	1.20321	0.0448842	1.30578	0.106269	-0.0818105
YOR202W	2	1.04215	0.0606934	1.16376	0.116354	-0.110371
YDL054C	2	0.905504	0.0178099	0.972627	0.0364196	-0.0715087
YDL173W	2	0.83993	0.0344948	0.877061	0.0132726	-0.0432577
YDL053C	2	0.950754	0.0465185	0.930627	0.024243	0.0213962
YDL172C	2	0.862811	0.0756412	0.941151	0.0568973	-0.0869079
YDL042C	2	0	0	0	0	0
YDL171C	2	0.849389	0.0334846	0.92674	0.0306079	-0.0871555
YDL052C	2	1.02706	0.0464883	0.987796	0.0406458	0.0389839
YDL170W	2	1.00866	0.0540256	0.965611	0.0395531	0.0436148
YDL051W	2	1.10274	0.070443	1.06212	0.0398189	0.0375232
YDL169C	2	1.1044	0.0321534	1.02733	0.0105232	0.0723366
YDL048C	2	1.04764	0.0134566	0.988175	0.0136184	0.0584393
YDL168W	2	1.03921	0.0485784	1.00486	0.0359413	0.0336092
YDL050C	2	1.05749	0.0496463	1.00031	0.0317049	0.0555845
YDL167C	2	1.03384	0.0199907	0.997751	0.0111255	0.0355311
YDL046W	2	1.06094	0.080262	0.988365	0.0659824	0.0708567
YDL162C	2	0.955611	0.121442	0.999362	0.0751909	-0.0447666
YDL041W	2	0.00434601	0.00869202	0.00540401	0.010808	-0.217883
YDL161W	2	1.07692	0.120014	1.06724	0.0741625	0.00902126
YDL040C	2	0.957145	0.0461848	1.01453	0.0525478	-0.0582275
YDL160C	2	0.000383471	0.000766943	0.00293902	0.00587804	-2.03657
YDL039C	2	1.19758	0.0437237	1.14679	0.0290747	0.0433395
YDL159W	2	0.0129102	0.0153239	0.018203	0.0212932	-0.343567
YOR202W	2	1.24181	0.124705	1.3382	0.131737	-0.074759
YOR202W	2	1.03614	0.0763886	1.10185	0.0596828	-0.0614874
YCL006C	2	0.93337	0.0230575	0.970256	0.0506536	-0.0387593
YCR037C	2	1.16447	0.0295624	0.992157	0.00969014	0.160144
YCL002C	2	1.05301	0.0291707	0.963336	0.00865536	0.0890087
YCR036W	2	1.10414	0.0281336	1.02818	0.0269446	0.0712749
YCL001W-A	2	1.03231	0.0523772	1.00078	0.0472207	0.0310102
YCR034W	2	0.995236	0.0287858	1.02202	0.0108506	-0.0265574
YCL001W	2	0.9868	0.0414727	0.962862	0.00920102	0.0245576
YCR033W	2	1.05787	0.0281197	0.998035	0.0206471	0.0582243
YBR301W	2	1.00636	0.044081	0.976798	0.0389867	0.029812
YCR032W	2	0.985266	0.0286295	1.01301	0.0366715	-0.0277742
YBR300C	2	0.994469	0.0867707	0.977936	0.0211222	0.0167651
YCR031C	2	1.00406	0.0568533	0.949209	0.0298075	0.0561738
YBR298C	2	0.977724	0.0410469	0.937453	0.0367023	0.042061
YCR030C	2	1.18237	0.0187467	1.07417	0.00801779	0.0959774
YBR297W	2	1.05186	0.0449812	0.978789	0.01873	0.0720012
YCR028C-A	2	0.0717092	0.00350215	0.543529	0.07542	-2.02547
YBR296C	2	1.05455	0.116096	1.06288	0.0531609	-0.00787429
YCR027C	2	1.08842	0.034037	1.0552	0.0199363	0.0309931
YBR295W	2	1.04304	0.0652551	0.994622	0.0268376	0.0475344
YCR026C	2	1.09238	0.0866948	1.05539	0.0296316	0.0344474
YBR294W	2	0.99677	0.0892397	1.00922	0.0365615	-0.0124151
YCR025C	2	1.17521	0.0463045	1.15428	0.0605701	0.0179744
YOR202W	2	1.07155	0.124637	1.21865	0.138988	-0.128641
YOR202W	2	0.911128	0.0645975	1.08336	0.0811741	-0.17314
YDL077C	2	0.407119	0.0976466	0.587046	0.135591	-0.365998
YDL184C	2	0.73716	0.156344	0.835156	0.0617723	-0.124814
YDL076C	2	0.571756	0.102855	0.796759	0.0259118	-0.331841
YDL183C	2	0.872525	0.0875341	0.874786	0.0526034	-0.00258717
YDL074C	2	0.253347	0.0403319	0.588658	0.0617459	-0.843085
YDL182W	2	0.912918	0.0665555	0.905124	0.0370874	0.00857383
YDL071C	2	1.04125	0.0635331	0.977841	0.0356455	0.0628328
YDL181W	2	0.937076	0.102264	0.937074	0.0658338	2.58974e-06
YDL070W	2	0.831877	0.0438861	0.901332	0.0384531	-0.0801882
YDL180W	2	0.723355	0.0779826	0.788322	0.0598592	-0.086006
YDL066W	2	1.01876	0.0287131	0.960491	0.0350909	0.0588924
YDL179W	2	0.87342	0.0189634	0.932618	0.030983	-0.065579
YDL065C	2	0.765281	0.0726668	0.792209	0.0838904	-0.0345814
YDL178W	2	1.0047	0.0279955	0.955467	0.0311883	0.0502397
YDL062W	2	0.975168	0.0529553	0.905882	0.0349431	0.0737001
YDL177C	2	1.03742	0.0774619	0.975281	0.0587363	0.0617644
YDL061C	2	0.339628	0.00432591	0.425495	0.00679091	-0.225402
YDL176W	2	1.07001	0.0468673	0.976324	0.0408882	0.0916316
YDL059C	2	0.992041	0.0205427	0.958595	0.0179119	0.0342952
YDL175C	2	0.939377	0.089937	0.911002	0.0593784	0.030672
YDL056W	2	1.01454	0.0547975	0.943805	0.0200343	0.0722684
YDL174C	2	1.04841	0.073226	1.01349	0.0389659	0.0338772
YOR202W	2	1.06848	0.139138	1.21391	0.117849	-0.127611
YOR202W	2	0.980409	0.047523	1.05738	0.0829332	-0.075584
YCL025C	2	0.791229	0.0812992	0.811644	0.0425338	-0.025474
YCR061W	2	0.936821	0.0695705	0.918018	0.0308326	0.0202753
YCL024W	2	0.734859	0.0621602	0.865874	0.0218342	-0.16406
YCR060W	2	0.991657	0.0317731	0.953002	0.0515314	0.0397609
YCL023C	2	0.813087	0.096083	0.91944	0.0190182	-0.122926
YCR059C	2	1.013	0.0517721	0.996992	0.0536248	0.0159324
YCL022C	2	0.902436	0.0626109	1.01842	0.0340666	-0.120908
YCR053W	2	0.24555	0.0673997	0.197578	0.0695186	0.217365
YCL016C	2	0.872014	0.117601	0.881612	0.0906335	-0.0109462
YCR051W	2	1.12613	0.0510229	1.04051	0.0107814	0.0790754
YCL014W	2	1.06976	0.0555164	1.01093	0.022417	0.0565625
YCR050C	2	1.05276	0.0293153	0.974997	0.0119803	0.0767334
YCL013W	2	1.05173	0.0177462	0.976135	0.0354736	0.0745954
YCR049C	2	1.09481	0.0410554	1.02724	0.0126626	0.0637104
YCL012W	2	0.977085	0.0645705	0.982676	0.0167015	-0.00570577
YCR048W	2	0.968777	0.031303	1.00979	0.018403	-0.0414646
YCL011C	2	1.02195	0.0332286	0.992062	0.0216681	0.0296835
YCR045C	2	1.07295	0.00885097	0.975281	0.00555951	0.0954441
YCL010C	2	0.574824	0.0147443	0.713045	0.0374015	-0.215481
YCR044C	2	1.01467	0.116287	1.00353	0.0348304	0.0110314
YCL009C	2	0.967115	0.0676979	0.929395	0.0210472	0.039784
YCR043C	2	1.1168	0.0571117	1.04838	0.0321227	0.0632207
YOR202W	2	1.06989	0.134312	1.14982	0.0956473	-0.072055
YOR202W	2	1.04291	0.278136	1.03103	0.0331189	0.011463
YOR202W	2	1.09034	0.216944	1.01652	0.0960767	0.0700996
YOR202W	2	1.06554	0.186348	0.950631	0.101303	0.11411
YOR202W	2	1.1283	0.230002	0.974428	0.124886	0.146617
YOR202W	2	0.970694	0.135797	0.952717	0.159951	0.0186933
YOR202W	2	1.09456	0.257919	1.01813	0.162468	0.0723766
YOR202W	2	1.0943	0.196287	1.07322	0.123308	0.0194539
YOR202W	2	1.1586	0.232283	1.06165	0.0885445	0.0873833
YOR202W	2	1.12651	0.161736	1.13238	0.113943	-0.00519321
YOR202W	2	0.871247	0.131413	0.986468	0.0658319	-0.124206
YOR202W	2	1.05723	0.184521	1.06412	0.150179	-0.00649098
YOR202W	2	1.15284	0.219245	1.08033	0.155926	0.0649667
YOR202W	2	1.06362	0.146295	1.0607	0.146398	0.00274861
YOR202W	2	1.08318	0.177901	1.01368	0.136007	0.0663148
YOR202W	2	1.07602	0.154167	1.03046	0.173615	0.0432655
YOR202W	2	1.01569	0.117145	1.05416	0.135493	-0.0371788
YOR202W	2	1.04343	0.130107	1.00903	0.125373	0.0335173
YOR202W	2	1.06349	0.0966235	0.985236	0.0797505	0.0764339
YOR202W	2	1.09686	0.148705	1.01709	0.126376	0.0755013
YOR202W	2	1.15105	0.11438	1.03577	0.101287	0.105534
YOR202W	2	1.07551	0.195998	0.995949	0.166836	0.0768536
YOR202W	2	1.06682	0.0938497	1.01548	0.147697	0.0493191
YOR202W	2	1.07602	0.0737336	1.03776	0.133916	0.0362061
YOR202W	2	1.11117	0.160118	1.12906	0.128172	-0.0159684
YOR202W	3	1.04999	0.197599	1.00416	0.151371	0.0446242
YOR202W	3	1.10983	0.132102	1.03267	0.103731	0.0720575
YOR202W	3	1.16488	0.124521	1.08805	0.0682754	0.0682378
YOR202W	3	1.01631	0.169273	1.08892	0.0516006	-0.0690067
YOR202W	3	1.06126	0.183524	1.11345	0.0923074	-0.0480113
YOR202W	3	1.17654	0.0878697	1.17125	0.130654	0.00450809
YOR202W	3	1.1202	0.0558539	1.0542	0.0403117	0.0607186
YOR202W	3	1.11281	0.074396	1.15195	0.0465715	-0.0345678
YOR202W	3	1.12136	0.0423207	1.19297	0.0667695	-0.0619044
YOR202W	3	1.0167	0.0550151	1.07234	0.0866472	-0.0532788
YOR202W	3	1.11916	0.0521966	1.22265	0.123962	-0.0884398
YOR202W	3	1.09481	0.0177883	1.19898	0.0800669	-0.0908968
YOR202W	3	1.12175	0.0716294	1.20344	0.120409	-0.0702987
YOR202W	3	1.09545	0.0271161	1.21082	0.0516221	-0.100124
YOR202W	3	1.09183	0.0922739	1.19171	0.0544689	-0.0875372
YOR202W	3	1.0132	0.0412567	1.14914	0.0555558	-0.125898
YOR202W	3	1.02836	0.0284401	1.12732	0.0260812	-0.0918815
YOR202W	3	1.12434	0.139111	1.13741	0.0536375	-0.0115537
YOR202W	3	0.780821	0.0208156	1.04208	0.109181	-0.288629
YOR202W	3	1.00375	0.0617297	1.12606	0.0568263	-0.114986
YOR202W	3	0.969549	0.0955602	1.13227	0.0952407	-0.155145
YOR202W	3	0.99688	0.0595661	1.14099	0.0319058	-0.135024
YOR202W	3	0.973306	0.0770655	1.12354	0.0360617	-0.14354
YOR202W	3	1.05543	0.379129	1.13721	0.134273	-0.0746322
YOR202W	3	1.01087	0.0996327	1.13275	0.0636797	-0.113838
YDR199W	3	1.01527	0.0390687	0.987581	0.0181801	0.027655
YDR316W	3	0.634449	0.054973	0.939676	0.0453738	-0.392778
YDR198C	3	1.18729	0.0513558	1.08552	0.0370022	0.0896122
YDR315C	3	0.853488	0.0393195	0.870049	0.02189	-0.0192179
YDR193W	3	1.26398	0.0386009	1.12732	0.0384406	0.114419
YDR314C	3	1.20789	0.0187358	1.13004	0.027895	0.0666245
YDR192C	3	1.15737	0.121506	1.08892	0.0755579	0.0609656
YDR313C	3	1.10918	0.0694001	1.07078	0.0237631	0.0352336
YDR191W	3	1.14196	0.0188578	1.09716	0.00905551	0.0400165
YDR312W	3	1.18315	0.0806181	1.1215	0.0322465	0.0535096
YDR186C	3	0.99429	0.0780549	1.03073	0.0446651	-0.0359984
YDR310C	3	1.03652	0.0468966	1.05314	0.023349	-0.0159056
YDR185C	3	1.19766	0.0402265	1.10521	0.022973	0.08033
YDR309C	3	1.10854	0.0518138	1.04625	0.0582544	0.0578286
YDR184C	3	1.02849	0.0489369	1.02007	0.0251512	0.0082193
YDR307W	3	1.11488	0.0341373	1.10725	0.0182558	0.00687394
YDR183W	3	0.919938	0.0716425	1.04848	0.0167978	-0.130791
YDR306C	3	1.05115	0.0368671	1.08601	0.0258145	-0.0326211
YDR181C	3	1.13509	0.0508988	1.12916	0.0305396	0.00523645
YDR305C	3	0.850638	0.021331	1.04218	0.026682	-0.20308
YDR179W-A	3	0.891312	0.0421405	1.04848	0.0109255	-0.162403
YDR304C	3	1.04843	0.0722346	1.11665	0.0415264	-0.0630383
YOR202W	3	1.08496	0.0533161	1.26619	0.0531774	-0.154465
YOR202W	3	1.08315	0.0840046	1.24136	0.077378	-0.136336
YDL199C	3	1.17602	0.0126093	1.09561	0.0289591	0.0708275
YDR090C	3	1.14999	0.045441	1.03917	0.0297594	0.101328
YDL197C	3	1.17978	0.0367567	1.05614	0.0311484	0.110706
YDR089W	3	0.99416	0.0545938	1.02191	0.0236086	-0.0275303
YDL194W	3	0.909187	0.0644807	0.970126	0.0508138	-0.0648751
YDR085C	3	1.25504	0.0106805	1.1217	0.01679	0.112324
YDL192W	3	0.402845	0.0543262	0.447146	0.0428285	-0.104333
YDR084C	3	1.27434	0.0248864	1.15098	0.0100622	0.101812
YDL191W	3	0.951544	0.0327653	0.945204	0.0246578	0.00668557
YDR083W	3	0.72564	0.0592837	0.733219	0.0462625	-0.0103906
YDL190C	3	0.895716	0.0294146	1.02317	0.0241709	-0.133039
YDR080W	3	0.28808	0.0828845	0.514834	0.0983809	-0.580607
YDL189W	3	1.24493	0.0437165	1.17464	0.0427124	0.0581182
YDR077W	3	1.16139	0.0367166	1.10279	0.02268	0.0517746
YDL188C	3	0.981855	0.0277864	1.08048	0.0304269	-0.0957194
YDR076W	3	0.7645	0.0539609	0.885565	0.016976	-0.147004
YDL187C	3	1.12123	0.0348882	1.09154	0.0122786	0.0268406
YDR075W	3	1.11929	0.0449338	1.064	0.0302475	0.0506609
YDL186W	3	0.884965	0.0122903	1.01396	0.0164051	-0.136069
YDR074W	3	0.375903	0.0599561	0.630427	0.0522651	-0.517067
YDL185W	3	1.15232	0.0178134	1.17338	0.0204324	-0.0181145
YDR073W	3	1.12771	0.0825919	1.13964	0.0563041	-0.0105218
YOR202W	3	1.16475	0.0468174	1.30818	0.124292	-0.116124
YOR202W	3	1.11113	0.0976253	1.26056	0.0741556	-0.126182
YDR216W	3	1.22369	0.104681	1.06322	0.0665162	0.140569
YDR335W	3	1.11229	0.0638686	0.91233	0.0318342	0.198178
YDR215C	3	1.16009	0.0302622	1.03393	0.0370929	0.115127
YDR334W	3	0.907762	0.057046	0.941519	0.0433002	-0.0365118
YDR214W	3	1.19429	0.0218476	1.09096	0.0281832	0.0904961
YDR333C	3	1.17628	0.0491347	1.07156	0.0364573	0.0932431
YDR213W	3	1.2505	0.0247494	1.12732	0.0162465	0.103704
YDR332W	3	1.16968	0.0465615	1.07854	0.0427301	0.0811164
YDR210W	3	1.24247	0.0310388	1.12974	0.0315772	0.0951124
YDR330W	3	1.20724	0.0447815	1.11597	0.0411206	0.0786094
YDR209C	3	1.24973	0.0355539	1.16378	0.0178807	0.0712498
YDR329C	3	1.07551	0.0614842	1.00455	0.0473448	0.0682504
YDR207C	3	0.26321	0.0406195	0.368113	0.0666014	-0.335438
YDR321W	3	1.13418	0.0144582	1.10628	0.0115807	0.0249135
YDR206W	3	1.01009	0.0149361	1.08523	0.0119992	-0.0717534
YDR320C	3	0.939886	0.0721311	0.963144	0.0360805	-0.024444
YDR205W	3	0.958798	0.0214987	1.02618	0.0154526	-0.067915
YDR319C	3	0.951933	0.0366724	1.00872	0.039738	-0.0579447
YDR203W	3	0.969679	0.012221	1.02443	0.0157755	-0.0549282
YDR318W	3	0.956855	0.0153607	1.01066	0.0120039	-0.0547081
YDR202C	3	0.925508	0.0621328	0.993497	0.0425111	-0.0708878
YDR317W	3	1.06527	0.0640038	1.09396	0.0577155	-0.026574
YOR202W	3	1.2053	0.0276164	1.33087	0.114964	-0.0991051
YOR202W	3	1.11566	0.0426136	1.25232	0.115798	-0.11555
YDL216C	3	1.02926	0.0316851	1.01008	0.024251	0.0188147
YDR102C	3	1.18742	0.0555493	1.05052	0.0235338	0.122502
YDL215C	3	1.15698	0.0576887	1.03578	0.0399782	0.110663
YDR101C	3	0.902322	0.0419621	0.826023	0.0268452	0.0883488
YDL214C	3	1.23703	0.0336066	1.08611	0.0313484	0.130117
YDR100W	3	1.20763	0.030449	1.10356	0.0370854	0.0901162
YDL213C	3	1.12253	0.0198451	0.997279	0.0253194	0.118307
YDR099W	3	1.00685	0.0914292	0.97352	0.0681596	0.0336679
YDL211C	3	1.23004	0.0168106	1.11277	0.0172439	0.100189
YDR098C	3	1.15167	0.0317496	1.08853	0.0347816	0.0563853
YDL210W	3	1.21216	0.0311007	1.14662	0.0443265	0.0555894
YDR097C	3	1.19545	0.0473427	1.15583	0.0447123	0.0337061
YDL206W	3	1.03121	0.0280409	1.10783	0.0445174	-0.0716726
YDR096W	3	1.31864	0.0159586	1.18124	0.0185119	0.110037
YDL204W	3	0.98872	0.0218901	1.04722	0.0171798	-0.0574834
YDR095C	3	1.20465	0.0257853	1.11539	0.0205901	0.0769826
YDL203C	3	1.05543	0.0382925	0.981472	0.0139368	0.0726492
YDR094W	3	0.966181	0.0254723	1.04111	0.0222243	-0.0746921
YDL201W	3	1.0439	0.0285876	1.03578	0.0282896	0.00781219
YDR093W	3	1.12874	0.0298858	1.0799	0.0261343	0.044237
YDL200C	3	1.02564	0.0310489	1.05556	0.0167182	-0.0287579
YDR092W	3	0.785095	0.134387	1.02366	0.0859711	-0.26533
YOR202W	3	1.23082	0.0233273	1.35046	0.131843	-0.0927661
YOR202W	3	1.09079	0.134593	1.26677	0.161285	-0.149566
YDR233C	3	1.15439	0.0431802	1.09416	0.0317433	0.0535907
YDR354W	3	1.12615	0.0624147	1.02239	0.0350244	0.0966602
YDR229W	3	1.10232	0.0885435	1.00087	0.0879883	0.0965505
YDR352W	3	1.1904	0.0368625	1.05517	0.040582	0.120587
YDR227W	3	0	0	0.0059154	0.0118308	0
YDR351W	3	1.17084	0.028374	1.08378	0.0317111	0.0772691
YDR225W	3	0.971622	0.0315347	0.890607	0.0225113	0.0870627
YDR349C	3	1.08043	0.0451979	1.04324	0.0355942	0.0350226
YDR223W	3	1.18133	0.0171218	1.10094	0.00845917	0.0704769
YDR348C	3	1.16139	0.03775	1.07302	0.0386306	0.0791418
YDR222W	3	1.22641	0.0573042	1.03093	0.128512	0.173633
YDR346C	3	1.2926	0.0592896	1.16029	0.0552079	0.107986
YDR221W	3	1.16799	0.0323693	1.16582	0.0271314	0.00186255
YDR345C	3	0.986518	0.0487922	1.06341	0.0431762	-0.0750591
YDR220C	3	1.18509	0.0434331	1.10414	0.0277347	0.0707492
YDR344C	3	1.12849	0.0742945	1.08194	0.0514878	0.0421235
YDR219C	3	1.10672	0.0514663	1.04867	0.038104	0.0538769
YDR340W	3	1.11747	0.0587346	1.06768	0.0363844	0.045582
YDR218C	3	1.07512	0.0230359	1.06594	0.0131618	0.00857695
YDR338C	3	1.04312	0.0474428	1.03044	0.0302202	0.01223
YDR217C	3	1.04196	0.00519853	1.0254	0.00622649	0.0160175
YDR336W	3	1.02318	0.0553217	1.10705	0.0287619	-0.0787905
YOR202W	3	1.02628	0.150029	1.32175	0.193475	-0.253014
YOR202W	3	1.11048	0.0914057	1.28005	0.0709138	-0.14211
YDL232W	3	0.527196	0.0588717	0.469644	0.09315	0.115598
YDR117C	3	1.15491	0.0414028	1.0255	0.0260754	0.118844
YDL231C	3	0.998823	0.0192122	0.999897	0.0103279	-0.00107424
YDR116C	3	0.902192	0.0264411	0.880522	0.0314761	0.0243126
YDL230W	3	1.18444	0.0697354	1.09047	0.0529988	0.0826635
YDR112W	3	1.17732	0.0449458	1.06952	0.0384993	0.0960259
YDL229W	3	1.13263	0.0281734	1.03306	0.0383701	0.0920154
YDR111C	3	1.16579	0.0301822	1.08039	0.0302382	0.0760817
YDL227C	3	1.18677	0.0248612	1.06982	0.0134296	0.103754
YDR110W	3	1.20245	0.0312525	1.1215	0.0194912	0.0696906
YDL226C	3	0.918125	0.0873033	0.887601	0.083589	0.0338107
YDR103W	3	0	0	0	0	0
YDL224C	3	1.21696	0.0364373	1.16378	0.0331575	0.0446768
YDR109C	3	1.15465	0.0541844	1.11714	0.0221972	0.0330276
YDL223C	3	1.18444	0.0504655	1.13314	0.0219709	0.0442811
YDR108W	3	0.822789	0.0562021	0.88411	0.0145426	-0.0718819
YDL222C	3	0.948824	0.0374307	1.01784	0.0204888	-0.0702119
YDR107C	3	1.0632	0.0230592	1.08582	0.0230493	-0.0210474
YDL219W	3	0.953228	0.0414274	1.01755	0.0296976	-0.0652951
YDR105C	3	1.06968	0.0539062	1.05711	0.0283285	0.0118171
YDL218W	3	1.10918	0.036964	1.09736	0.0415404	0.0107221
YDR104C	3	1.0711	0.0924435	1.11345	0.0444108	-0.0387778
YOR202W	3	1.2619	0.0965358	1.37014	0.146227	-0.0822938
YOR202W	3	1.13626	0.0509789	1.25688	0.105494	-0.100891
YDR252W	3	1.15621	0.036169	0.951507	0.0890251	0.194851
YDR372C	3	1.12175	0.0374035	0.999606	0.0311172	0.115284
YDR251W	3	1.17525	0.0439899	1.02792	0.016702	0.133938
YDR371W	3	1.13885	0.0338626	1.05847	0.00942926	0.0731934
YDR250C	3	1.14494	0.0502369	1.02841	0.0300686	0.107337
YDR370C	3	1.17732	0.0106132	1.07583	0.0257583	0.0901496
YDR249C	3	1.11178	0.0330423	1.00387	0.0328744	0.102093
YDR369C	3	1.15012	0.0266367	1.06245	0.0290602	0.0792909
YDR248C	3	1.11113	0.0367701	1.04654	0.0163745	0.0598848
YDR368W	3	1.18043	0.0307211	1.10637	0.02963	0.0647886
YDR247W	3	1.15685	0.0719788	1.0959	0.0260716	0.0541263
YDR363W-A	3	1.10815	0.0931369	1.03665	0.0498789	0.0666964
YDR245W	3	0.516186	0.0813824	0.680174	0.0555007	-0.275882
YDR363W	3	1.05698	0.0289967	0.979145	0.0161909	0.076495
YDR244W	3	0.735743	0.101258	0.864522	0.0517424	-0.161295
YDR360W	3	1.02408	0.00807683	0.959556	0.0104774	0.0650816
YDR241W	3	0.906467	0.0942373	0.954222	0.0600699	-0.0513421
YDR359C	3	0.320074	0.115135	0.330487	0.121825	-0.0320135
YDR239C	3	1.08665	0.0294419	1.06177	0.0369315	0.0231624
YDR358W	3	1.09662	0.0181986	1.07253	0.0224108	0.0222123
YDR234W	3	0.040155	0.0056837	0.0436382	0.00370028	-0.0831861
YDR357C	3	1.08289	0.0625071	1.13004	0.011005	-0.0426161
YOR202W	3	1.07214	0.153805	1.29363	0.129151	-0.187797
YOR202W	3	0.892736	0.0413379	1.16737	0.0931533	-0.268218
YDR001C	3	0.784188	0.0283112	0.864715	0.0463935	-0.0977512
YDR130C	3	1.136	0.0472427	1.02395	0.0233649	0.103847
YDL243C	3	1.14701	0.016211	1.04838	0.00683969	0.0899073
YDR128W	3	0.783023	0.025409	0.821368	0.022628	-0.0478099
YDL242W	3	1.1461	0.0444203	1.06671	0.0281485	0.0717853
YDR127W	3	0.467093	0.0505904	0.790337	0.0443882	-0.52593
YDL241W	3	1.03004	0.0293434	1.03762	0.0283438	-0.0073311
YDR126W	3	0.808411	0.0231883	0.864037	0.0196197	-0.0665446
YDL240W	3	1.16359	0.0204048	1.10715	0.0302879	0.0497196
YDR125C	3	1.18755	0.0238527	1.08388	0.0201242	0.0913502
YDL239C	3	1.12304	0.0354493	1.04218	0.0332179	0.0747313
YDR124W	3	1.14908	0.0318397	1.07117	0.0208275	0.0702083
YDL238C	3	1.27835	0.0558929	1.15826	0.0504989	0.0986586
YDR123C	3	0.190283	0.00258632	0.201996	0.0166068	-0.0597381
YDL237W	3	1.20983	0.0619693	1.13547	0.0437736	0.0634376
YDR122W	3	1.16838	0.0403165	1.13353	0.0326222	0.0302853
YDL236W	3	1.15102	0.049971	1.05731	0.0227316	0.0849282
YDR121W	3	1.02667	0.142028	1.01367	0.0777956	0.0127486
YDL234C	3	1.07382	0.0542586	1.06264	0.0310001	0.0104694
YDR120C	3	1.05245	0.0195675	1.0256	0.0324892	0.0258476
YDL233W	3	1.08406	0.0506467	1.0862	0.0492534	-0.00197949
YDR119W	3	1.01618	0.0161114	1.0639	0.0377029	-0.0458899
YOR202W	3	1.29468	0.109886	1.35075	0.160873	-0.0423989
YOR202W	3	1.15724	0.186202	1.18909	0.143944	-0.0271517
YDR263C	3	1.0075	0.0350915	1.02666	0.0134832	-0.0188384
YDR387C	3	1.10102	0.0179834	0.988163	0.0166554	0.108148
YDR262W	3	1.13483	0.0330721	1.01532	0.0258477	0.111285
YDR386W	3	1.04338	0.0253667	0.954416	0.0157802	0.0891232
YDR261C	3	1.15672	0.00871628	1.04819	0.0149943	0.0985264
YDR385W	3	1.00012	0.0128413	0.931143	0.0126627	0.0714616
YDR260C	3	1.16579	0.0455679	1.08601	0.0245702	0.0708893
YDR384C	3	1.12732	0.0295087	1.03752	0.0269308	0.0830067
YDR259C	3	1.15206	0.00904874	1.04499	0.0100753	0.0975446
YDR383C	3	1.04921	0.0229619	1.0317	0.0113018	0.0168267
YDR258C	3	1.11994	0.0969797	1.05643	0.0734277	0.0583738
YDR382W	3	1.13729	0.0504903	1.07214	0.0236393	0.0589923
YDR257C	3	1.08095	0.0672416	1.04101	0.0422187	0.0376423
YDR380W	3	1.13729	0.0550698	1.07874	0.0342858	0.0528606
YDR256C	3	1.17641	0.0359107	1.10725	0.0183654	0.0605925
YDR379W	3	1.13561	0.0277231	1.07961	0.0201665	0.0505702
YDR255C	3	1.16307	0.0496727	1.05178	0.0371874	0.100581
YDR378C	3	0.413597	0.025963	0.55566	0.0363747	-0.295265
YDR254W	3	1.06644	0.055816	1.04169	0.0338122	0.0234783
YDR375C	3	0.31308	0.191519	0.68289	0.0735438	-0.779876
YDR253C	3	0.901415	0.0300079	0.986999	0.017839	-0.0907036
YDR374C	3	1.03963	0.0477926	1.05187	0.0102352	-0.0117131
YOR202W	3	1.26216	0.11635	1.32049	0.151535	-0.0451781
YOR202W	3	1.04079	0.0746398	1.16999	0.108867	-0.117013
YDR015C	3	1.07007	0.0628503	0.987193	0.0677674	0.0806098
YDR147W	3	1.03807	0.0150317	0.941907	0.0186119	0.097214
YDR014W	3	0.864887	0.0666374	0.933858	0.0484621	-0.0767253
YDR146C	3	0.763334	0.0526564	0.778215	0.0205874	-0.0193073
YDR011W	3	1.0338	0.0402707	0.918148	0.0614256	0.118635
YDR144C	3	0.973565	0.0767962	0.949762	0.0518461	0.0247533
YDR010C	3	1.08056	0.0390595	1.04169	0.0349199	0.0366309
YDR143C	3	1.12784	0.0335716	1.05139	0.0266314	0.070189
YDR009W	3	0.259065	0.0116857	1.00329	0.0300087	-1.35396
YDR142C	3	0.992476	0.0656376	0.9389	0.0450721	0.0554937
YDR008C	3	1.11501	0.035501	1.05847	0.0109593	0.0520432
YDR139C	3	1.08613	0.0192122	1.05478	0.0229905	0.0292831
YDR007W	3	0.974471	0.0184179	1.01173	0.00417025	-0.0375197
YDR135C	3	1.08224	0.0544017	1.01473	0.0444948	0.0644085
YDR006C	3	0.823566	0.113594	0.886244	0.0468871	-0.0733479
YDR134C	3	1.13561	0.110206	1.06516	0.0367048	0.0640442
YDR005C	3	0.616444	0.0258524	0.723813	0.0160466	-0.160565
YDR133C	3	1.19506	0.0200871	1.10056	0.0368172	0.0823851
YDR004W	3	0.68963	0.126019	0.774045	0.0470111	-0.115475
YDR132C	3	1.02758	0.0811567	1.0221	0.0448429	0.0053429
YDR003W	3	1.01916	0.0401586	1.02395	0.0260312	-0.00468551
YDR131C	3	1.10478	0.0329121	1.07699	0.0445933	0.0254758
YOR202W	3	1.2268	0.106007	1.28141	0.141889	-0.0435532
YOR202W	3	0.975119	0.0171322	1.11035	0.0865406	-0.129871
YDR279W	3	0.932373	0.150126	0.940937	0.0178077	-0.00914274
YDR403W	3	0.99701	0.0657451	0.905347	0.0382124	0.0964419
YDR278C	3	1.00375	0.0605707	0.944137	0.032384	0.0612226
YDR402C	3	0.984704	0.0140342	0.920475	0.0151163	0.0674512
YDR277C	3	0.906467	0.0222796	0.974296	0.0214839	-0.0721605
YDR401W	3	1.06644	0.0830467	0.988648	0.04314	0.0757422
YDR276C	3	0.499217	0.0712241	0.661361	0.0513967	-0.281259
YDR400W	3	1.09442	0.0502369	1.03617	0.0346342	0.0546964
YDR275W	3	1.08185	0.0651498	1.04674	0.0378478	0.0329998
YDR399W	3	0.963332	0.0315659	0.998151	0.00910453	-0.0355073
YDR274C	3	0.950508	0.0641051	0.811089	0.0730446	0.158619
YDR395W	3	1.12279	0.0538339	1.01881	0.021024	0.0971807
YDR273W	3	0.958539	0.0421737	1.01949	0.0310338	-0.0616434
YDR393W	3	0.687428	0.0957389	0.78093	0.0610853	-0.127529
YDR272W	3	0.981207	0.0312725	1.03122	0.0108356	-0.0497139
YDR392W	3	0.524735	0.0653574	0.709751	0.0150544	-0.302021
YDR270W	3	1.02875	0.0374836	1.03064	0.023901	-0.00183773
YDR391C	3	1.10051	0.021161	0.998927	0.0102695	0.0968437
YDR266C	3	1.01281	0.0381435	0.979048	0.0557527	0.0339065
YDR389W	3	0.62577	0.130271	0.837951	0.0422994	-0.291976
YDR265W	3	0.921363	0.0544034	0.885177	0.039945	0.0400667
YDR388W	3	0.0987036	0.0157753	0.380622	0.0828574	-1.34969
YOR202W	3	1.25245	0.0726803	1.29392	0.14604	-0.0325778
YOR202W	3	0.971363	0.089972	1.07437	0.114919	-0.100793
YDR056C	3	1.02201	0.0631898	0.954319	0.0311564	0.068528
YDR158W	3	0.714759	0.131262	0.69026	0.0388109	0.0348779
YDR055W	3	0.968124	0.0266102	0.887213	0.0653335	0.0872749
YDR157W	3	0.945715	0.022471	0.938803	0.0278356	0.00733529
YDR051C	3	0.84481	0.0320975	0.951022	0.0245252	-0.118426
YDR156W	3	0.724733	0.0874103	0.822629	0.0383361	-0.126702
YDR049W	3	0.293261	0.0833603	0.756493	0.0353139	-0.94763
YDR155C	3	1.08742	0.0265188	1.00155	0.0259764	0.0822668
YDR048C	3	0.926803	0.0154884	0.939676	0.0227032	-0.0137938
YDR154C	3	1.08393	0.0318245	1.00523	0.0244456	0.0753729
YDR025W	3	0.454788	0.0367138	0.590958	0.0489604	-0.261915
YDR153C	3	1.1167	0.048286	1.03985	0.0145977	0.0712993
YDR024W	3	0.536911	0.132396	0.602207	0.0631952	-0.114769
YDR152W	3	1.11592	0.0327622	1.04674	0.0342821	0.0640036
YDR022C	3	1.02033	0.0339137	0.956744	0.0307352	0.0643418
YDR151C	3	1.12317	0.0150429	1.03258	0.030226	0.0841012
YDR020C	3	1.11747	0.0334354	1.05963	0.019729	0.0531492
YDR150W	3	0.711132	0.0429402	0.744759	0.00909695	-0.0462021
YDR019C	3	1.06683	0.0418414	1.00087	0.0249871	0.0638233
YDR149C	3	0.700381	0.112115	0.760275	0.0821081	-0.0820553
YDR018C	3	1.08069	0.0314608	0.986612	0.0226013	0.0910766
YDR148C	3	0.601677	0.104226	0.932888	0.0238337	-0.438564
YOR202W	3	1.17136	0.0948232	1.2242	0.0959354	-0.0441196
YOR202W	3	0.962036	0.0475727	1.05158	0.0411608	-0.0890008
YDR297W	3	0.86696	0.100721	0.901566	0.0193284	-0.0391404
YDR422C	3	0.885353	0.159901	0.852109	0.0626603	0.0382723
YDR294C	3	1.0474	0.0435403	0.929882	0.0311966	0.119007
YDR421W	3	1.01242	0.0629166	0.967314	0.0247998	0.0455801
YDR293C	3	0.60647	0.0274217	0.409326	0.0529714	0.393142
YDR420W	3	0.839887	0.050391	0.974102	0.0317069	-0.148248
YDR291W	3	1.02421	0.0298854	1.00833	0.00354806	0.0156241
YDR419W	3	1.0781	0.0448461	1.02375	0.00747055	0.0517228
YDR289C	3	0.621884	0.082479	0.86297	0.0235977	-0.327626
YDR415C	3	1.079	0.0139318	1.00116	0.0125213	0.0748813
YDR287W	3	0.996362	0.00672903	0.941907	0.0293152	0.0562048
YDR414C	3	1.07823	0.042214	1.02055	0.0181055	0.0549737
YDR286C	3	0.969031	0.0373637	0.963047	0.0333565	0.00619446
YDR411C	3	1.05582	0.0546233	1.00426	0.0420647	0.0500637
YDR285W	3	1.06994	0.0892827	1.0127	0.042033	0.0549819
YDR410C	3	0	0	0	0	0
YDR284C	3	1.0439	0.04489	1.0063	0.0326407	0.0366868
YDR409W	3	1.05867	0.0265963	1.0223	0.0189725	0.0349579
YDR282C	3	1.02577	0.0347736	0.970514	0.026253	0.0553693
YDR408C	3	1.03665	0.0286158	0.954998	0.0124651	0.0820373
YDR281C	3	0.884446	0.0700746	0.914463	0.0302202	-0.0333751
YDR406W	3	1.11385	0.0724163	1.03655	0.0488506	0.0719199
YOR202W	3	1.10608	0.129622	1.19637	0.125125	-0.0784698
YOR202W	3	0.845587	0.124866	0.841345	0.194844	0.00502919
YDR072C	3	0.945327	0.048054	0.903699	0.0412173	0.0450342
YDR179C	3	0.854395	0.0954643	0.865879	0.0390503	-0.0133518
YDR071C	3	0.588465	0.043937	0.77133	0.0532463	-0.270598
YDR178W	3	0.807116	0.0503437	0.813416	0.0285571	-0.00777611
YDR070C	3	0.885094	0.0279257	0.93861	0.0344905	-0.0587056
YDR174W	3	0.339375	0.0781969	0.394586	0.0806084	-0.150734
YDR068W	3	0.992476	0.062472	1.0157	0.0325686	-0.0231338
YDR173C	3	0.626159	0.451453	0.676974	0.437317	-0.0780287
YDR067C	3	1.02564	0.032612	0.969738	0.0187986	0.0560427
YDR171W	3	0.946492	0.0429816	0.960913	0.0106953	-0.0151215
YDR066C	3	0.98315	0.0775724	0.940064	0.0275424	0.0448136
YDR169C	3	0.920327	0.037887	0.895456	0.0149109	0.0273956
YDR063W	3	0.999601	0.0277715	0.93861	0.0255548	0.0629563
YDR165W	3	1.02434	0.0196753	0.95655	0.00724302	0.0684723
YDR061W	3	1.06812	0.0377287	0.984187	0.0232788	0.0818422
YDR163W	3	1.00945	0.0850977	0.965956	0.0333204	0.0440376
YDR059C	3	1.00439	0.0442437	0.93667	0.032722	0.0698079
YDR162C	3	0.134455	0.00229775	0.522495	0.0315366	-1.35739
YDR058C	3	0.908021	0.04703	0.926294	0.0340745	-0.0199237
YDR161W	3	0.772142	0.110866	0.807501	0.0358216	-0.0447758
YDR057W	3	1.1281	0.0496132	0.986515	0.0323567	0.134109
YDR159W	3	0.323442	0.0894433	0.46305	0.084079	-0.358815
YOR202W	3	1.03289	0.0841653	1.1343	0.123561	-0.093657
YOR202W	3	1.04092	0.24413	1.01551	0.0419334	0.0247156
YOR202W	3	0.954912	0.264844	0.942682	0.133718	0.0128897
YOR202W	3	1.01527	0.221545	0.90399	0.116935	0.116096
YOR202W	3	1.09066	0.227768	0.970708	0.0902596	0.116514
YOR202W	3	1.09934	0.226984	1.03161	0.168311	0.0635923
YOR202W	3	0.980041	0.129974	0.985448	0.106083	-0.00550158
YOR202W	3	0.966052	0.0497916	1.00824	0.0431179	-0.0427409
YOR202W	3	1.15621	0.19552	1.08911	0.130662	0.0597797
YOR202W	3	1.17421	0.196123	1.12635	0.131518	0.0416126
YOR202W	3	0.979135	0.0583923	1.02734	0.0545675	-0.0480597
YOR202W	3	1.09597	0.109374	1.09348	0.144313	0.00227996
YOR202W	3	0.858669	0.101173	0.995436	0.073835	-0.147797
YOR202W	3	1.05232	0.0770103	1.05837	0.153525	-0.00573456
YOR202W	3	1.07408	0.0947265	1.01309	0.11769	0.0584655
YOR202W	3	1.13237	0.0829325	1.05614	0.141099	0.0696914
YOR202W	3	0.932114	0.113323	1.0061	0.121792	-0.0763846
YOR202W	3	1.1404	0.0927745	1.06972	0.146844	0.0639858
YOR202W	3	1.10957	0.150941	1.02404	0.131921	0.0802168
YOR202W	3	1.07317	0.0945444	1.03403	0.123317	0.037156
YOR202W	3	1.18095	0.172784	1.03762	0.158267	0.129386
YOR202W	3	1.07667	0.10933	1.00989	0.171502	0.0640384
YOR202W	3	1.11268	0.142188	1.02269	0.171616	0.0843413
YOR202W	3	1.14053	0.142237	0.999509	0.138782	0.131986
YOR202W	3	1.01981	0.120526	1.12334	0.119344	-0.0966965
YOR202W	4	0.954202	0.205475	1.02464	0.162715	-0.0712179
YOR202W	4	1.15538	0.122815	1.07496	0.0951225	0.0721472
YOR202W	4	1.11224	0.054688	1.06795	0.0691961	0.040637
YOR202W	4	1.23207	0.162227	1.11126	0.0691511	0.103196
YOR202W	4	1.24178	0.156671	1.14251	0.0717433	0.0833229
YOR202W	4	1.3063	0.130135	1.2668	0.0857669	0.0306981
YOR202W	4	1.30928	0.0775431	1.24189	0.106748	0.052842
YOR202W	4	1.22507	0.0830751	1.19643	0.0481089	0.0236572
YOR202W	4	1.2515	0.0755721	1.21162	0.0806732	0.0323878
YOR202W	4	1.20007	0.0802783	1.17414	0.0701241	0.0218436
YOR202W	4	1.22533	0.0926733	1.21074	0.125224	0.0119806
YOR202W	4	1.3278	0.0567125	1.27128	0.101373	0.0434976
YOR202W	4	1.23298	0.0737793	1.24597	0.105113	-0.0104879
YOR202W	4	1.18686	0.0758819	1.22787	0.0867259	-0.0339715
YOR202W	4	1.13336	0.111256	1.19079	0.0980111	-0.0494289
YOR202W	4	1.09657	0.111101	1.16879	0.0839999	-0.0637825
YOR202W	4	1.11574	0.0525683	1.18534	0.0282379	-0.0605077
YOR202W	4	1.09903	0.0456359	1.17589	0.0848024	-0.0676013
YOR202W	4	1.09346	0.0873673	1.1172	0.073739	-0.0214808
YOR202W	4	1.07727	0.173916	1.15545	0.0910589	-0.0700665
YOR202W	4	0.983867	0.0723101	1.08352	0.0702045	-0.0964831
YOR202W	4	1.10706	0.202102	1.1903	0.078479	-0.0724962
YOR202W	4	0.787482	0.553604	0.888953	0.599325	-0.121203
YOR202W	4	1.10641	0.360527	1.21249	0.16962	-0.091554
YOR202W	4	1.08452	0.0675195	1.12586	0.0681464	-0.0374128
YER056C-A	4	0.860803	0.129976	0.932656	0.0835642	-0.080171
YER158C	4	1.22365	0.0411792	1.09871	0.0263198	0.107702
YER056C	4	1.02778	0.0741798	1.05569	0.038153	-0.0267884
YER156C	4	1.00071	0.0605454	0.991154	0.0404503	0.00959278
YER055C	4	0.0366602	0.0066138	0.0357216	0.00444339	0.0259357
YER155C	4	0.808338	0.0983287	0.943557	0.0176036	-0.154676
YER054C	4	1.29943	0.0739379	1.16451	0.0333226	0.109629
YER153C	4	0.0694342	0.0112336	0.659536	0.121878	-2.25116
YER053C	4	1.22455	0.123064	1.08975	0.030032	0.116626
YER152C	4	1.22054	0.0434467	1.12849	0.0182075	0.0784103
YER052C	4	1.08711	0.0592992	0.999427	0.0501272	0.0840972
YER151C	4	0.348855	0.0236372	0.539037	0.0321331	-0.435127
YER051W	4	1.25357	0.0820835	1.17132	0.0565602	0.0678666
YER150W	4	0.996821	0.0412267	1.09501	0.0135561	-0.0939467
YER049W	4	1.17131	0.040196	1.11798	0.0336853	0.0466021
YER149C	4	1.09644	0.102671	1.07681	0.0742292	0.0180663
YER048C	4	1.04423	0.193831	1.06737	0.134649	-0.0219113
YER145C	4	0.780746	0.0458128	1.02902	0.0346444	-0.276109
YER047C	4	1.05395	0.100573	1.10134	0.0380295	-0.04398
YER144C	4	1.04864	0.0131521	1.09793	0.0199159	-0.045934
YER046W-A	4	1.03257	0.145167	1.12401	0.0831954	-0.0848517
YER143W	4	0.993194	0.0644117	1.13823	0.0234692	-0.1363
YOR202W	4	1.01366	0.241821	1.23751	0.0904007	-0.199529
YOR202W	4	1.21341	0.0506591	1.29873	0.111313	-0.0679484
YDR439W	4	1.29412	0.0401068	1.143	0.0215754	0.124178
YEL013W	4	0.19768	0.063498	0.544682	0.10253	-1.01355
YDR438W	4	1.10253	0.0339082	1.07593	0.0216552	0.0244177
YEL012W	4	1.17585	0.063671	1.01967	0.03554	0.142507
YDR436W	4	1.25875	0.0499098	1.10737	0.0495885	0.128134
YEL011W	4	1.11211	0.0560871	1.07184	0.0274696	0.0368815
YDR435C	4	1.24463	0.0320174	1.04255	0.0192039	0.177175
YEL010W	4	1.22261	0.100477	1.0845	0.046465	0.119873
YDR431W	4	0.932828	0.0488367	1.03632	0.0334488	-0.105208
YEL008W	4	1.15473	0.0922485	1.08323	0.0432571	0.0639194
YDR430C	4	1.01884	0.0251382	1.05773	0.0182349	-0.0374575
YEL007W	4	0.904717	0.0962757	0.957087	0.0460816	-0.0562716
YDR428C	4	1.19735	0.0514376	1.13628	0.0232789	0.052353
YEL006W	4	1.07636	0.0355649	1.10056	0.0293278	-0.0222321
YDR426C	4	0.859507	0.0659414	1.0152	0.0435529	-0.166477
YEL005C	4	1.07234	0.0817482	1.10124	0.0332566	-0.0265889
YDR425W	4	0.947077	0.077807	1.0333	0.0271849	-0.0871316
YEL004W	4	0.861839	0.0790791	1.01773	0.0451966	-0.166257
YDR424C	4	1.08271	0.0480536	1.08751	0.0282072	-0.00443037
YEL003W	4	0.766237	0.112071	0.889537	0.0916298	-0.149209
YDR423C	4	1.04359	0.12183	1.11107	0.0714143	-0.0626605
YEL001C	4	1.09838	0.157381	1.17064	0.0860627	-0.063711
YOR202W	4	1.20383	0.116256	1.34827	0.0524782	-0.113318
YOR202W	4	1.23181	0.0658191	1.30691	0.114266	-0.0591783
YER066W	4	1.01625	0.0516303	1.04916	0.0346406	-0.0318728
YER176W	4	1.0384	0.0449601	1.0149	0.0118535	0.0228916
YER066C-A	4	1.1853	0.0460993	1.0588	0.0263323	0.112862
YER175C	4	1.13271	0.116512	1.02765	0.063391	0.0973345
YER065C	4	1.29684	0.0462676	1.12635	0.0120296	0.140947
YER174C	4	1.18984	0.0478088	1.09822	0.0360249	0.0801252
YER064C	4	1.13673	0.0437339	1.10873	0.0228338	0.0249338
YER173W	4	1.17209	0.0372815	1.08761	0.0361189	0.0748047
YER063W	4	1.25772	0.0608168	1.12937	0.0286656	0.10764
YER170W	4	1.20875	0.0338871	1.10338	0.0328246	0.0912093
YER062C	4	1.23129	0.0123882	1.14611	0.0107679	0.07169
YER167W	4	1.09139	0.0743231	1.09121	0.0382454	0.000158661
YER061C	4	0.213355	0.032559	0.434208	0.0695213	-0.710567
YER166W	4	1.26821	0.0586886	1.17979	0.0335694	0.0722726
YER060W-A	4	1.17714	0.0590199	1.12713	0.0467399	0.043416
YER164W	4	0.931532	0.0699125	0.9712	0.0367306	-0.0417018
YER060W	4	0.96884	0.04302	1.08382	0.0280221	-0.112144
YER163C	4	1.14592	0.034874	1.12411	0.0116947	0.0192172
YER059W	4	0.952388	0.0459291	1.03174	0.0266252	-0.080031
YER162C	4	0.744345	0.0621936	0.946283	0.0334686	-0.240037
YER057C	4	1.06846	0.15512	1.11321	0.0788086	-0.0410323
YER161C	4	0.844999	0.129906	0.942584	0.0877365	-0.10929
YOR202W	4	1.25513	0.13299	1.37037	0.120554	-0.0878425
YOR202W	4	1.16523	0.0597149	1.2632	0.128303	-0.0807361
YDR459C	4	0.938657	0.116054	0.810307	0.133451	0.147037
YEL031W	4	1.06328	0.0748039	0.883113	0.0565601	0.185657
YDR458C	4	1.23064	0.0198081	1.07992	0.0138324	0.130648
YEL030W	4	1.10991	0.0132985	1.01043	0.0184168	0.0939077
YDR455C	4	0.61299	0.0608163	0.545461	0.050239	0.116718
YEL028W	4	1.13517	0.0311514	1.04264	0.00721412	0.0850243
YDR453C	4	1.15331	0.0304835	1.05646	0.00989814	0.0877052
YEL025C	4	1.14813	0.0560296	1.06902	0.0467522	0.0713873
YDR452W	4	1.25007	0.0629957	1.04323	0.0239866	0.180884
YEL023C	4	1.14126	0.0225685	1.08713	0.0323491	0.048596
YDR451C	4	1.173	0.114382	1.12869	0.0888979	0.0385075
YEL020C	4	1.18284	0.0600199	1.13131	0.0199574	0.0445399
YDR447C	4	1.03529	0.0559555	1.01841	0.0269129	0.0164464
YEL017W	4	1.14787	0.0493218	1.11993	0.0358901	0.0246416
YDR446W	4	1.12947	0.0644755	1.11944	0.0300998	0.00892119
YEL017C-A	4	1.10214	0.055312	1.12995	0.0189389	-0.0249231
YDR445C	4	1.03529	0.0806354	1.12032	0.0146386	-0.0789246
YEL016C	4	1.09268	0.0541186	1.11574	0.0354537	-0.0208841
YDR441C	4	0.975058	0.0390138	1.03914	0.0371363	-0.0636511
YEL015W	4	1.00718	0.0295138	1.07729	0.0147709	-0.067294
YDR440W	4	0.944357	0.123425	1.07749	0.0726524	-0.131885
YEL014C	4	0.858341	0.156382	1.08995	0.127752	-0.238883
YOR202W	4	0.97467	0.0898934	1.33212	0.112753	-0.312425
YOR202W	4	1.22766	0.0604137	1.29153	0.145331	-0.0507121
YER079W	4	1.0954	0.0267446	1.05306	0.0430299	0.039423
YER187W	4	1.22805	0.0587153	1.06474	0.0374147	0.142701
YER078C	4	1.11172	0.0225566	0.971882	0.0193271	0.134434
YER186C	4	1.2208	0.056061	1.07496	0.0430424	0.127223
YER077C	4	1.11665	0.0575716	0.989499	0.0303325	0.120887
YER185W	4	1.18129	0.0300488	1.07136	0.0271893	0.0976793
YER075C	4	1.22663	0.0360671	1.13102	0.0236247	0.0811462
YER184C	4	1.20189	0.0176202	1.1025	0.024643	0.0863074
YER074W	4	0.436943	0.122617	0.578944	0.122157	-0.281402
YER183C	4	1.23919	0.090952	1.14387	0.0617938	0.0800423
YER073W	4	1.22857	0.0399805	1.14407	0.0349948	0.0712632
YER182W	4	1.0419	0.0479471	1.10328	0.0259299	-0.0572425
YER072W	4	1.13051	0.0485537	1.11671	0.0215426	0.0122758
YER181C	4	0.947466	0.0943844	1.07253	0.0575177	-0.12398
YER071C	4	1.10732	0.0902055	1.11341	0.0570963	-0.00548061
YER180C	4	1.16807	0.0717485	1.17716	0.0664025	-0.00774715
YER069W	4	0.0345876	0.00807602	0.0497378	0.00283218	-0.36327
YER179W	4	0.926221	0.0249348	1.09073	0.0244725	-0.163486
YER067W	4	1.17753	0.0401291	1.14416	0.0289026	0.0287469
YER178W	4	0.450156	0.0785921	0.743049	0.0942884	-0.501167
YER067C-A	4	1.13038	0.0304897	1.16674	0.0153919	-0.031665
YER177W	4	0.6582	0.0782269	0.966723	0.10348	-0.384403
YOR202W	4	1.11755	0.117387	1.36365	0.121056	-0.199024
YOR202W	4	1.23919	0.0495158	1.28452	0.128848	-0.0359238
YDR480W	4	1.26238	0.064921	1.10017	0.0145828	0.137537
YEL049W	4	0.798234	0.138717	0.797556	0.0768776	0.000849845
YDR479C	4	1.11859	0.034554	1.02707	0.0151691	0.0853589
YEL048C	4	0.975835	0.0597568	0.946867	0.0160181	0.0301357
YDR476C	4	1.17377	0.0443839	1.06065	0.031912	0.101343
YEL047C	4	0.990474	0.0558602	0.951344	0.0596677	0.0403075
YDR475C	4	1.36187	0.0248084	1.09832	0.0118859	0.215077
YEL043W	4	0.888006	0.0422644	0.916206	0.0208828	-0.0312628
YDR474C	4	1.25681	0.0239797	1.14484	0.0258892	0.0933087
YEL042W	4	1.04618	0.103541	0.997578	0.0742844	0.0475672
YDR471W	4	0.950834	0.096165	0.964679	0.0381131	-0.0144558
YEL041W	4	1.05382	0.0728514	1.03272	0.0249226	0.0202294
YDR469W	4	0.691233	0.0499719	0.95076	0.0376041	-0.318785
YEL040W	4	0.907179	0.0440499	0.980155	0.0498072	-0.0773715
YDR467C	4	1.25305	0.0446192	1.18884	0.0275715	0.0526063
YEL039C	4	0.878809	0.156546	1.0334	0.0764657	-0.162039
YDR466W	4	1.33039	0.0585665	1.22339	0.0461922	0.0838442
YEL038W	4	1.01055	0.162656	1.05199	0.0530727	-0.040184
YDR465C	4	1.09437	0.0792178	1.11623	0.0448949	-0.0197802
YEL037C	4	0.81352	0.0330518	0.978403	0.0278714	-0.184551
YDR463W	4	0.718437	0.0426798	0.868902	0.0301099	-0.190153
YEL033W	4	0.359607	0.0776154	0.593933	0.13043	-0.501755
YOR202W	4	1.21717	0.119664	1.15536	0.165786	0.0521205
YOR202W	4	1.10577	0.0798345	1.24413	0.0995289	-0.117895
YER092W	4	0.489667	0.0853784	0.765338	0.0314671	-0.446594
YFL023W	4	0.592263	0.0723987	0.748792	0.0433656	-0.234509
YER091C-A	4	1.08659	0.0190949	1.02775	0.0300981	0.0556742
YFL021W	4	1.19878	0.0687327	1.0735	0.0289934	0.110378
YER091C	4	1.08102	0.0443657	0.928373	0.0651178	0.152229
YFL020C	4	1.0739	0.0975781	1.08703	0.0785747	-0.012152
YER090W	4	1.01807	0.0512493	1.05491	0.0508632	-0.0355485
YFL019C	4	1.22766	0.0209729	1.11886	0.0252146	0.0928063
YER088C	4	1.2559	0.0570381	1.13813	0.0255708	0.0984705
YFL018C	4	0.576718	0.0444778	0.883502	0.0369622	-0.42654
YER087C-A	4	1.24502	0.0634414	1.16188	0.0428676	0.0691161
YFL015C	4	1.22637	0.0451079	1.16382	0.0150534	0.0523458
YER085C	4	1.19074	0.0586008	1.12158	0.050058	0.0598391
YFL014W	4	1.13439	0.0709356	1.12635	0.0379239	0.00711562
YER084W	4	1.09113	0.11789	1.11292	0.0359998	-0.0197747
YFL013W-A	4	0.754449	0.0874468	0.889342	0.0496027	-0.164494
YER083C	4	0.377095	0.0572761	0.748208	0.0952315	-0.685183
YFL011W	4	0.983737	0.0810875	1.08732	0.0530826	-0.100112
YER081W	4	1.05732	0.122236	1.10095	0.0418802	-0.0404358
YFL006W	4	0.908085	0.0493329	1.01043	0.0184497	-0.106789
YER080W	4	1.06211	0.0233783	1.10815	0.0328774	-0.0424339
YER188W	4	1.16704	0.0610298	1.19546	0.0420129	-0.0240601
YOR202W	4	1.22093	0.0765429	1.37796	0.0955843	-0.120993
YOR202W	4	1.17416	0.0890532	1.24714	0.106959	-0.0602991
YDR496C	4	0.887229	0.038158	0.880387	0.0142037	0.00774116
YEL065W	4	0.36155	0.176357	0.386903	0.199649	-0.0677742
YDR494W	4	1.24463	0.0548048	1.09063	0.0350581	0.132087
YEL064C	4	0.31932	0.188374	0.36257	0.220329	-0.127024
YDR492W	4	1.2401	0.0543677	1.14407	0.0280638	0.0806037
YEL063C	4	0.0341989	0.00580099	0.0493484	0.00406324	-0.366711
YDR491C	4	1.25318	0.0629203	1.12703	0.0288238	0.106099
YEL062W	4	0.233822	0.16652	0.23039	0.168319	0.0147879
YDR490C	4	1.27987	0.0260701	1.17093	0.0189259	0.0889596
YEL061C	4	0.274239	0.205839	0.387585	0.272733	-0.345934
YDR488C	4	1.19411	0.0793324	1.06396	0.0193219	0.115406
YEL060C	4	0.0616617	0.0582608	0.144541	0.173629	-0.851902
YDR486C	4	1.15072	0.0481594	1.14251	0.0271039	0.00715852
YEL059W	4	0.588248	0.105809	0.705283	0.0867353	-0.181452
YDR485C	4	0.897981	0.0360364	1.02473	0.0275559	-0.132039
YEL057C	4	0.616229	0.121919	0.871919	0.0636789	-0.347079
YDR483W	4	1.04462	0.0366374	1.09725	0.0195222	-0.0491502
YEL056W	4	0.737091	0.1856	0.866079	0.102487	-0.161266
YDR482C	4	1.11082	0.1122	1.14903	0.033405	-0.0338216
YEL053C	4	0.674004	0.026222	0.866469	0.0337542	-0.25119
YDR481C	4	1.06483	0.0826568	1.12538	0.0249186	-0.055303
YEL052W	4	0.608845	0.102493	0.880679	0.0994057	-0.369131
YOR202W	4	1.26782	0.0702943	1.3436	0.129461	-0.0580528
YOR202W	4	1.29593	0.0816984	1.26865	0.150604	0.0212743
YER113C	4	1.07351	0.0277606	1.04264	0.024956	0.029174
YFL036W	4	0.158041	0.046656	0.50458	0.0391756	-1.16088
YER111C	4	1.11833	0.0595182	0.956989	0.0322202	0.1558
YFL035C-B	4	1.20797	0.037232	1.05393	0.0445457	0.136414
YER109C	4	1.14916	0.0306766	1.05685	0.0224097	0.083736
YFL034W	4	1.16276	0.0463539	1.07535	0.0404498	0.0781556
YER108C	4	1.20525	0.0366081	1.10046	0.0373581	0.0909615
YFL034C-A	4	1.18686	0.0451994	1.06513	0.0252206	0.108215
YER106W	4	1.16756	0.0850459	1.06396	0.0479842	0.0929158
YFL032W	4	0.946818	0.0971597	1.02551	0.038029	-0.0798409
YER101C	4	1.20318	0.0361802	1.12801	0.0193689	0.0645175
YFL031W	4	0.925962	0.0860727	1.06707	0.0229772	-0.141843
YER098W	4	1.0134	0.0551749	1.09248	0.0463763	-0.0751356
YFL030W	4	1.00485	0.0373112	1.0734	0.0298463	-0.0659912
YER097W	4	0.953036	0.0490981	1.0587	0.0268753	-0.105148
YFL028C	4	1.20564	0.0832366	1.11574	0.0272654	0.077493
YER096W	4	1.0261	0.076082	1.03447	0.0403009	-0.00812394
YFL027C	4	0.941118	0.0920162	1.08187	0.0325469	-0.139377
YER095W	4	0.580086	0.064577	0.84048	0.0503559	-0.370797
YFL026W	4	0	0	0	0	0
YER093C-A	4	0.930496	0.0474574	1.06231	0.049612	-0.132479
YFL025C	4	1.10745	0.0901979	1.09462	0.0232659	0.0116524
YOR202W	4	1.15175	0.122859	1.29085	0.0855416	-0.114013
YOR202W	4	1.116	0.039023	1.16412	0.119249	-0.0422123
YDR512C	4	0.668822	0.10605	0.760666	0.0445496	-0.128677
YER010C	4	1.11315	0.0443839	0.974704	0.0204874	0.132814
YDR511W	4	1.09165	0.0571415	0.939469	0.0178558	0.150126
YER007W	4	1.12688	0.042757	0.97597	0.0408802	0.143777
YDR509W	4	0.913526	0.0370552	0.9347	0.0219239	-0.0229137
YER007C-A	4	1.00304	0.105186	0.926913	0.0661356	0.0789299
YDR508C	4	0.961975	0.0315401	0.963706	0.0163687	-0.00179778
YER005W	4	1.1252	0.052696	1.02522	0.0442617	0.09305
YDR506C	4	1.01729	0.0442749	1.00478	0.0274353	0.0123718
YER004W	4	1.05771	0.0585357	1.01082	0.0198278	0.0453449
YDR505C	4	1.17028	0.0245259	1.06892	0.0094168	0.0905883
YER002W	4	0.906013	0.0325566	0.88944	0.0212881	0.0184617
YDR504C	4	1.14787	0.0294319	1.07175	0.0117636	0.0686155
YER001W	4	1.04799	0.0958149	1.03067	0.0478492	0.0166636
YDR503C	4	0.868964	0.226127	0.682896	0.280027	0.240958
YEL071W	4	0.809116	0.142315	0.9128	0.0850885	-0.120575
YDR501W	4	1.18854	0.052379	1.11253	0.0372389	0.0660915
YEL068C	4	0.72893	0.0433454	0.885838	0.00710384	-0.194957
YDR500C	4	0.311029	0.405011	0.391867	0.489577	-0.231037
YEL067C	4	0.695508	0.118616	0.902969	0.151141	-0.261046
YDR497C	4	1.05784	0.0383524	1.08936	0.0351181	-0.0293694
YEL066W	4	0.656257	0.174294	0.86423	0.0698671	-0.275287
YOR202W	4	1.20538	0.0808741	1.28316	0.106603	-0.0625256
YOR202W	4	1.13141	0.0429578	1.14981	0.120546	-0.0161265
YER124C	4	0.975447	0.0349407	0.962927	0.042579	0.0129182
YFL051C	4	1.09242	0.0517412	0.923409	0.028773	0.168081
YER123W	4	0.903551	0.069463	0.835614	0.0397827	0.0781665
YFL050C	4	1.0932	0.0271477	0.97013	0.03013	0.119435
YER121W	4	1.08737	0.0624363	0.984827	0.0286288	0.0990518
YFL049W	4	0.989308	0.0459415	0.953193	0.0291671	0.0371876
YER120W	4	0.981276	0.134932	0.920976	0.103427	0.0634202
YFL048C	4	1.09916	0.0241392	1.0149	0.0134171	0.0797519
YER119C-A	4	1.01884	0.0625378	1.0039	0.0279772	0.014771
YFL047W	4	0.97169	0.02078	0.981323	0.0172499	-0.00986469
YER119C	4	0.980499	0.034629	0.981226	0.0252086	-0.000740882
YFL046W	4	1.10408	0.014237	1.04323	0.0161735	0.0566944
YER118C	4	0.86145	0.129814	0.87299	0.101665	-0.0133067
YFL044C	4	1.17352	0.0336539	1.05481	0.0232895	0.106643
YER117W	4	0.73152	0.271516	0.838534	0.184536	-0.13653
YFL043C	4	0.979333	0.0721734	1.03495	0.0519307	-0.0552406
YER116C	4	0.436425	0.0422813	0.598021	0.0449668	-0.315009
YFL042C	4	0.970265	0.0623646	1.03009	0.0195067	-0.0598295
YER115C	4	1.14437	0.105755	1.07467	0.0739271	0.0628429
YFL041W	4	1.11937	0.0198594	1.04683	0.0208319	0.0669982
YER114C	4	0.982183	0.0881699	0.992127	0.0436142	-0.0100736
YFL040W	4	1.0441	0.0382484	1.04683	0.0405227	-0.00260658
YOR202W	4	1.173	0.06976	1.24354	0.096669	-0.0584007
YOR202W	4	1.10965	0.0932473	1.08323	0.104951	0.0240972
YDR528W	4	1.06613	0.0348689	0.91572	0.0299275	0.152076
YER032W	4	0.956404	0.0391924	0.837366	0.0628521	0.13292
YDR525W-A	4	0.911453	0.0416622	0.844763	0.0110413	0.0759841
YER031C	4	1.00705	0.0599902	0.914454	0.0442114	0.0964578
YDR525W	4	0.896815	0.0800353	0.901022	0.0225421	-0.0046802
YER030W	4	0.735018	0.0688706	0.912508	0.0158353	-0.216302
YDR524C	4	1.02804	0.0218655	0.961564	0.0153722	0.0668487
YER028C	4	1.05991	0.0585756	0.960688	0.0267058	0.0982874
YDR522C	4	0.859637	0.0922471	0.911242	0.050039	-0.0582989
YER027C	4	1.09022	0.0744008	0.946477	0.0485064	0.141388
YDR520C	4	1.07066	0.0619049	0.991932	0.031885	0.0763754
YER024W	4	1.10356	0.0404067	0.989012	0.0325609	0.109593
YDR519W	4	1.06936	0.0393746	0.992906	0.0254381	0.0741839
YER020W	4	0.719473	0.0694026	0.855762	0.035223	-0.173473
YDR517W	4	1.10058	0.039367	1.02045	0.0168902	0.0755958
YER019W	4	0.791239	0.125899	0.86715	0.0691562	-0.091612
YDR516C	4	1.05421	0.0818401	1.02473	0.0302031	0.0283567
YER019C-A	4	1.02402	0.0443577	0.980836	0.034181	0.0430905
YDR514C	4	0.852512	0.0909922	0.91426	0.0714291	-0.0699274
YER016W	4	0.591745	0.0597278	0.783053	0.0257166	-0.280125
YDR513W	4	1.02221	0.0210453	0.97558	0.0229155	0.046691
YER011W	4	0.99993	0.0722891	1.02104	0.0548854	-0.020887
YOR202W	4	1.18362	0.0458694	1.18864	0.113056	-0.00423635
YOR202W	4	1.06237	0.0557462	1.04118	0.0883896	0.0201434
YER142C	4	0.971431	0.12348	0.890024	0.0145086	0.0875224
YFR011C	4	0.750174	0.1478	0.776727	0.066674	-0.0347828
YER140W	4	1.05123	0.0470217	0.89674	0.048414	0.158949
YFR010W	4	0.453006	0.104701	0.562689	0.0460311	-0.216821
YER139C	4	0.857176	0.0855087	0.874839	0.0240781	-0.0203976
YFR009W	4	0.87842	0.0455365	0.831234	0.0216704	0.0552142
YER137C	4	0.948114	0.122934	0.938496	0.0376813	0.0101958
YFR008W	4	0.717271	0.110628	0.80544	0.0500035	-0.115935
YER135C	4	1.02947	0.0381837	0.931099	0.0275238	0.10043
YFR007W	4	0.832822	0.108809	0.888369	0.0473343	-0.0645674
YER134C	4	1.05356	0.0305011	0.958644	0.0235141	0.0944106
YFR006W	4	0.928164	0.057118	0.941513	0.025697	-0.0142798
YER132C	4	0.947336	0.0477207	0.929249	0.020346	0.0192772
YFL056C	4	1.03827	0.022789	0.96283	0.0294235	0.0754391
YER131W	4	0.705223	0.0690607	0.802033	0.0297497	-0.128636
YFL055W	4	1.07856	0.03389	0.983367	0.0318771	0.0924014
YER130C	4	1.0796	0.0279281	0.98035	0.00939262	0.0964349
YFL054C	4	1.00952	0.0492891	0.946185	0.0311005	0.064788
YER129W	4	1.18556	0.0561455	1.00663	0.0269562	0.16361
YFL053W	4	1.03063	0.0905382	0.941513	0.0702997	0.0904385
YER128W	4	0.964824	0.0668507	0.931001	0.0272042	0.0356856
YFL052W	4	1.06211	0.0403579	1.00264	0.0367731	0.0576218
YOR202W	4	1.00136	0.15152	1.13608	0.0728028	-0.126233
YOR202W	4	1.05045	0.0804247	1.05851	0.0815053	-0.0076414
YDR541C	4	0.951482	0.159026	0.870459	0.0407961	0.0889993
YER046W	4	0.886841	0.0876098	0.864425	0.0182542	0.025601
YDR540C	4	0.931921	0.174327	0.870654	0.0788612	0.0680033
YER045C	4	0.959125	0.056284	0.880387	0.0713159	0.0856589
YDR539W	4	0.983349	0.0444343	0.89343	0.0392714	0.0958957
YER044C-A	4	0.981665	0.0951061	0.927595	0.0490816	0.0566552
YDR538W	4	1.05861	0.0699351	0.966139	0.0254005	0.0914067
YER042W	4	0.939175	0.0816518	0.910269	0.0225165	0.0312619
YDR537C	4	1.08517	0.0259544	0.93762	0.0357277	0.146146
YER039C-A	4	1.09592	0.0415374	0.954751	0.0155162	0.137899
YDR536W	4	0.940341	0.063581	0.93032	0.00849135	0.0107142
YER041W	4	0.977908	0.0517706	0.890802	0.041934	0.0932933
YDR535C	4	1.02597	0.0420896	0.909977	0.0295714	0.119972
YER039C	4	1.04967	0.0427675	0.940248	0.0205354	0.110091
YDR534C	4	1.03141	0.0135946	0.963219	0.0116584	0.0684002
YER038W-A	4	1.00705	0.092063	0.939567	0.0298148	0.0693667
YDR533C	4	0.871814	0.07912	0.916109	0.035826	-0.0495597
YER035W	4	1.0546	0.0812175	0.93762	0.035012	0.117569
YDR532C	4	0.0663252	0.0293424	0.083318	0.0110807	-0.228095
YER034W	4	0.99151	0.137136	0.955432	0.0486614	0.0370653
YDR530C	4	0.922205	0.0773999	0.874061	0.0323329	0.053618
YER033C	4	1.0967	0.019833	0.955627	0.0162856	0.137691
YOR202W	4	1.03283	0.129044	1.08897	0.0833841	-0.0529303
YOR202W	4	1.02105	0.212179	0.973828	0.0646653	0.0473473
YOR202W	4	1.01068	0.172484	0.942097	0.112016	0.0702721
YOR202W	4	1.01003	0.179791	0.927887	0.100189	0.0848302
YOR202W	4	1.12002	0.258683	0.97996	0.135681	0.133585
YOR202W	4	0.957311	0.282389	0.800671	0.246974	0.178678
YOR202W	4	0.928423	0.180285	0.963998	0.13154	-0.0376009
YOR202W	4	0.966768	0.0566586	0.952901	0.0694057	0.0144466
YOR202W	4	1.14748	0.16972	1.05783	0.115532	0.0813489
YOR202W	4	1.08841	0.193648	1.04624	0.180291	0.0395077
YOR202W	4	1.11341	0.227766	1.02882	0.141184	0.0790115
YOR202W	4	1.06081	0.191674	1.0297	0.154304	0.0297715
YOR202W	4	0.956534	0.23221	1.02892	0.183356	-0.0729483
YOR202W	4	1.0489	0.140039	0.993003	0.0957976	0.0547605
YOR202W	4	1.1125	0.180868	1.00536	0.104828	0.101261
YOR202W	4	1.05343	0.251854	0.959715	0.21095	0.0931714
YOR202W	4	1.12675	0.148956	1.02405	0.139632	0.0955705
YOR202W	4	1.09527	0.134728	1.00488	0.123213	0.0861373
YOR202W	4	1.05226	0.12026	1.01052	0.174741	0.0404766
YOR202W	4	1.11211	0.127647	1.02834	0.136941	0.0783205
YOR202W	4	1.08802	0.0906493	1.07175	0.132236	0.0150685
YOR202W	4	1.11613	0.139352	1.01928	0.165759	0.0907665
YOR202W	4	1.06237	0.0708207	0.983854	0.161965	0.0767795
YOR202W	4	1.03154	0.0880021	0.985411	0.218917	0.0457476
YOR202W	4	1.05408	0.0266654	1.05062	0.102808	0.00328176
YOR202W	5	0.91825	0.163887	1.08733	0.218189	-0.169007
YOR202W	5	1.06236	0.142296	1.09065	0.115586	-0.0262832
YOR202W	5	1.10108	0.0668642	1.11804	0.0577627	-0.0152888
YOR202W	5	1.16506	0.0743907	1.18652	0.118302	-0.0182552
YOR202W	5	1.17044	0.137821	1.1783	0.113948	-0.00669418
YOR202W	5	1.11134	0.183267	1.14524	0.176327	-0.0300496
YOR202W	5	1.15057	0.0590411	1.19454	0.0877492	-0.0375064
YOR202W	5	1.15659	0.0862143	1.19767	0.0884185	-0.0348999
YOR202W	5	1.13698	0.0775658	1.19552	0.106706	-0.0502072
YOR202W	5	1.1716	0.0846951	1.16353	0.0642817	0.00690676
YOR202W	5	1.14275	0.101508	1.16334	0.0764021	-0.0178557
YOR202W	5	0.962226	0.112902	1.12127	0.0736022	-0.152968
YOR202W	5	1.06774	0.0797503	1.09349	0.0431502	-0.0238249
YOR202W	5	1.06467	0.0644433	1.12988	0.0469979	-0.0594488
YOR202W	5	1.02415	0.077611	1.07647	0.0502908	-0.0498191
YOR202W	5	1.04338	0.0145567	1.06845	0.0251986	-0.0237354
YOR202W	5	1.04864	0.144255	1.06492	0.0725828	-0.0154084
YOR202W	5	1.03184	0.125683	1.08136	0.0519104	-0.0468694
YOR202W	5	0.997741	0.0958225	1.07676	0.0823203	-0.0762188
YOR202W	5	1.13775	0.17016	1.07265	0.0666991	0.0589166
YOR202W	5	1.06903	0.187301	1.04057	0.0622666	0.0269842
YOR202W	5	1.04608	0.0750454	1.03176	0.0262636	0.0137794
YOR202W	5	0.923122	0.101803	0.943914	0.0116402	-0.022274
YOR202W	5	0.911454	0.231952	1.0122	0.167439	-0.104836
YOR202W	5	1.05838	0.053167	1.20129	0.0968018	-0.126654
YGL215W	5	0.896325	0.0323902	1.0793	0.0162515	-0.185768
YGR051C	5	1.21506	0.0224927	1.1291	0.0172483	0.0733745
YGL214W	5	0.949533	0.0448527	0.985098	0.0140886	-0.0367709
YGR050C	5	0.945302	0.0529869	1.03411	0.049157	-0.0897904
YGL213C	5	0.967098	0.0418283	1.00104	0.0201823	-0.0344985
YGR049W	5	1.20096	0.037049	1.13849	0.00898288	0.0534166
YGL212W	5	0.432713	0.0978011	0.687906	0.0556674	-0.463577
YGR045C	5	1.04159	0.0282608	1.0886	0.0211905	-0.0441425
YGL211W	5	0.704906	0.0484297	0.912806	0.0149665	-0.258459
YGR044C	5	1.24942	0.0425844	1.11618	0.0119992	0.112763
YGL210W	5	0.927224	0.0642893	1.03098	0.0318092	-0.106068
YGR043C	5	1.18301	0.0719367	1.11922	0.0395354	0.0554299
YGL209W	5	0.949277	0.0586799	1.03822	0.00911752	-0.08956
YGR042W	5	1.11954	0.0770225	1.08224	0.0159151	0.0338875
YGL208W	5	0.977868	0.0320501	1.01992	0.0235334	-0.0421088
YGR041W	5	1.0898	0.0686102	1.04692	0.02533	0.0401348
YGL205W	5	0.90248	0.120379	1.00163	0.0258305	-0.104239
YGR040W	5	0.938892	0.0713579	1.01132	0.0261703	-0.0743071
YGL203C	5	1.09262	0.0416143	1.01112	0.0409366	0.0775174
YGR039W	5	1.02556	0.0694489	0.990968	0.0168411	0.0343145
YGL202W	5	1.02133	0.123795	0.980207	0.0434008	0.0410987
YGR038W	5	0.906582	0.0714549	1.00261	0.041064	-0.100679
YOR202W	5	1.08044	0.151976	1.12871	0.0871973	-0.0437058
YOR202W	5	1.1866	0.0731872	1.34676	0.101307	-0.126611
YFR022W	5	1.21185	0.0445044	1.16324	0.0167556	0.0409438
YGL083W	5	1.14724	0.00750228	1.09408	0.0225397	0.0474452
YFR021W	5	1.01825	0.0331027	1.01229	0.0230768	0.00587116
YGL082W	5	1.17352	0.0337658	1.09838	0.0237439	0.0661703
YFR020W	5	1.23326	0.0241324	1.15306	0.0145795	0.0672424
YGL081W	5	1.12788	0.0167932	1.10249	0.0168471	0.0227657
YFR019W	5	1.1898	0.0977586	1.09916	0.0517217	0.0792379
YGL080W	5	0.992484	0.0438723	1.03714	0.0591062	-0.0440125
YFR018C	5	1.23544	0.0107657	1.12988	0.00876431	0.0893199
YGL079W	5	1.16224	0.0536005	1.09055	0.0403261	0.06366
YFR017C	5	1.20378	0.0247812	1.10875	0.0189407	0.082231
YGL078C	5	0.789013	0.067823	0.790916	0.0138948	-0.00240892
YFR016C	5	1.17903	0.0283414	1.09231	0.0118192	0.0763945
YGL077C	5	1.16095	0.0478485	1.07011	0.0318253	0.081482
YFR015C	5	1.1889	0.0497599	1.0704	0.0303848	0.104998
YGL067W	5	1.14903	0.102335	1.04702	0.0578246	0.0929686
YFR014C	5	1.11852	0.107217	1.05221	0.0473565	0.0611134
YGL066W	5	0.481818	0.0476781	0.644765	0.0343742	-0.291319
YFR013W	5	0.957867	0.038536	0.988718	0.00425511	-0.0317001
YGL062W	5	1.05082	0.0510017	0.987935	0.0179952	0.0617091
YFR012W	5	0.870555	0.0308006	0.923077	0.00838637	-0.0585819
YGL060W	5	1.05492	0.0527176	1.02286	0.0378666	0.0308663
YOR202W	5	1.03595	0.107304	1.17018	0.0465242	-0.121844
YOR202W	5	1.14185	0.065757	1.32856	0.128403	-0.151447
YGL228W	5	1.19852	0.0442971	1.17253	0.05313	0.0219224
YGR077C	5	0.798757	0.0335316	0.913882	0.0303394	-0.134645
YGL227W	5	1.15736	0.0688683	1.04761	0.0622724	0.0996349
YGR072W	5	0.849785	0.0196806	1.03293	0.0517389	-0.195176
YGL226W	5	0.973637	0.0334321	1.06571	0.0126292	-0.0903544
YGR071C	5	1.08787	0.0802865	1.10229	0.0718396	-0.0131677
YGL226C-A	5	1.18134	0.0254518	1.14612	0.0161811	0.0302679
YGR070W	5	1.2225	0.0151057	1.13751	0.0139081	0.0720525
YGL224C	5	1.19467	0.0330099	1.09183	0.033849	0.0900217
YGR069W	5	1.18211	0.0328248	1.10034	0.0117564	0.071684
YGL222C	5	1.04531	0.0245644	1.06551	0.0096855	-0.0191433
YGR066C	5	1.18852	0.0237926	1.10327	0.0229426	0.0744287
YGL221C	5	1.01556	0.0205666	1.01533	0.0108317	0.000232219
YGR059W	5	1.06672	0.0349513	1.07999	0.0202369	-0.0123635
YGL219C	5	0.326426	0.0367833	0.66208	0.0865189	-0.707183
YGR058W	5	1.15006	0.0509251	0.977859	0.0136787	0.1622
YGL218W	5	0.727728	0.0206289	0.836209	0.0215251	-0.138951
YGR054W	5	1.11352	0.0361386	1.02912	0.0294889	0.0788185
YGL217C	5	1.04249	0.058919	0.998989	0.00407904	0.0426197
YGR053C	5	0.917224	0.0569612	0.951642	0.0243383	-0.0368374
YGL216W	5	0.901839	0.0316873	0.92836	0.0175359	-0.0289838
YGR052W	5	0.972227	0.0363515	1.01405	0.0255327	-0.042123
YOR202W	5	1.16877	0.145331	1.18398	0.079059	-0.012923
YOR202W	5	1.22032	0.0270742	1.39655	0.12098	-0.134896
YFR034C	5	1.11018	0.0413477	1.13771	0.0351423	-0.0244894
YGL109W	5	1.20121	0.0145138	1.15101	0.0161953	0.0426916
YFR033C	5	1.01479	0.0162574	1.02188	0.0313407	-0.00696014
YGL108C	5	1.20031	0.0263987	1.14485	0.0333094	0.047313
YFR032C-A	5	0.933122	0.0563547	0.92386	0.0315816	0.00997577
YGL105W	5	0.0538488	0.0914055	0.0686732	0.108983	-0.243179
YFR032C	5	1.23083	0.0353305	1.14025	0.0459196	0.0764413
YGL104C	5	1.04479	0.022348	1.05279	0.0046574	-0.0076269
YFR031C-A	5	1.078	0.0248858	0.98725	0.0157008	0.0879399
YGL101W	5	1.00043	0.033458	1.06688	0.0252573	-0.0643055
YFR030W	5	1.07223	0.0382551	1.07529	0.0500752	-0.00285123
YGL090W	5	1.19788	0.0167357	1.09633	0.0150142	0.0885881
YFR026C	5	1.06492	0.0240637	1.08155	0.0265239	-0.0154958
YGL089C	5	1.26622	0.0189452	1.15287	0.0211311	0.0937793
YFR025C	5	0.0429508	0.00353764	0.0466625	0.00709664	-0.0828867
YGL087C	5	1.22532	0.0446664	1.165	0.0460011	0.0504787
YFR024C-A	5	1.15749	0.0571525	1.05524	0.0377942	0.0924884
YGL086W	5	1.1548	0.0443651	1.00887	0.0189215	0.135096
YFR024C	5	0.99133	0.0593588	0.925718	0.100779	0.0684774
YGL085W	5	1.09082	0.0456327	0.984316	0.0315096	0.10274
YFR023W	5	1.03608	0.101557	0.972968	0.0328824	0.0628445
YGL084C	5	0.981971	0.0984791	0.983044	0.0414019	-0.00109241
YOR202W	5	1.13788	0.0773069	1.22193	0.0974593	-0.0712708
YOR202W	5	1.19788	0.0439042	1.38579	0.121766	-0.145718
YGL243W	5	0.815681	0.0886046	0.799818	0.0853489	0.0196391
YGR092W	5	0.756447	0.0723857	0.814785	0.0313844	-0.0742918
YGL242C	5	1.18595	0.0658635	1.11452	0.0588941	0.0621237
YGR089W	5	0.90171	0.0419978	1.01523	0.0331637	-0.118576
YGL241W	5	1.12531	0.0271093	1.10758	0.02534	0.0158862
YGR088W	5	1.21134	0.0578993	1.14612	0.036512	0.0553469
YGL237C	5	0.66734	0.0293635	0.946653	0.0230001	-0.349633
YGR087C	5	1.01505	0.0484946	1.07911	0.0411323	-0.0611979
YGL236C	5	1.03031	0.0314499	1.10112	0.0168456	-0.0664706
YGR086C	5	0.962098	0.0344587	1.03968	0.0298946	-0.0775565
YGL235W	5	1.01749	0.0280678	1.06854	0.0223724	-0.048962
YGR085C	5	0.805552	0.0210886	0.850687	0.0228835	-0.0545163
YGL234W	5	1.02736	0.0174688	1.05563	0.0102257	-0.0271479
YGR084C	5	1.1357	0.047922	1.09036	0.0183049	0.0407396
YGL232W	5	1.20698	0.0493372	1.10161	0.0420356	0.0913518
YGR081C	5	0.757985	0.0934345	0.837774	0.0334144	-0.100084
YGL231C	5	1.12467	0.0119762	1.05436	0.0105989	0.0645571
YGR080W	5	1.00646	0.0549654	1.01562	0.0403381	-0.00906071
YGL230C	5	0.933122	0.031454	0.962403	0.0173369	-0.030897
YGR079W	5	0.868504	0.0720744	0.925718	0.0394009	-0.0637984
YGL229C	5	0.936968	0.0336998	0.957707	0.0204315	-0.0218925
YGR078C	5	0.652339	0.067203	0.864676	0.0653962	-0.28179
YOR202W	5	1.21544	0.0647229	1.21978	0.0939454	-0.00356196
YOR202W	5	1.22916	0.0459016	1.40633	0.124515	-0.134653
YFR048W	5	1.04249	0.0745931	1.05045	0.0334274	-0.00760564
YGL131C	5	1.18083	0.0541621	1.13829	0.0416436	0.0366854
YFR047C	5	1.098	0.0341752	1.07588	0.0184105	0.0203532
YGL127C	5	0.628236	0.116929	0.779959	0.0573584	-0.216326
YFR046C	5	1.1766	0.0598433	1.11658	0.0476321	0.052359
YGL126W	5	1.16659	0.0314258	1.0884	0.0374853	0.0693791
YFR045W	5	1.20519	0.0354668	1.12196	0.0602123	0.0715612
YGL125W	5	1.19749	0.0342341	1.08126	0.0353665	0.102104
YFR044C	5	1.13903	0.0210371	1.07226	0.0143003	0.0604077
YGL124C	5	0.646826	0.0613451	0.83435	0.0235483	-0.254575
YFR043C	5	1.2198	0.0480773	1.13624	0.0356382	0.0709663
YGL121C	5	1.07762	0.0129224	1.10141	0.0190345	-0.0218417
YFR041C	5	1.17198	0.0344597	1.08097	0.0119309	0.0808387
YGL118C	5	1.09403	0.0332266	1.08684	0.0180409	0.00659469
YFR040W	5	0.878504	0.0202687	0.932371	0.0110324	-0.0595098
YGL117W	5	1.12929	0.0586545	1.08263	0.0388215	0.042192
YFR039C	5	1.02492	0.0636665	1.02746	0.0288208	-0.00247038
YGL115W	5	0.94261	0.0958184	0.889425	0.0381165	0.0580768
YFR038W	5	1.03954	0.108814	0.989011	0.0923228	0.0498255
YGL114W	5	1.0989	0.0236739	0.97962	0.0281491	0.1149
YFR035C	5	1.05197	0.0796055	0.97737	0.046155	0.0735583
YGL110C	5	1.04197	0.0619947	0.98637	0.0242193	0.0548403
YOR202W	5	1.24609	0.0636154	1.24257	0.104834	0.00282256
YOR202W	5	1.19313	0.0202493	1.36114	0.138667	-0.131737
YGL257C	5	1.19544	0.0996003	1.17077	0.0496741	0.0208546
YGR110W	5	0.972098	0.0383287	1.05074	0.0276809	-0.0777919
YGL256W	5	1.14134	0.0374822	1.07715	0.0333171	0.0578805
YGR109C	5	1.17403	0.0491893	1.14123	0.0279672	0.0283393
YGL255W	5	0.137058	0.0203136	0.131281	0.0669969	0.0430619
YGR108W	5	1.2907	0.0401537	1.16725	0.024208	0.100538
YGL254W	5	0.985689	0.0244414	1.05475	0.0112165	-0.0677181
YGR107W	5	1.03287	0.0257889	1.07422	0.0268782	-0.0392501
YGL253W	5	1.03018	0.0290241	0.984903	0.021971	0.0449442
YGR106C	5	1.21955	0.0505111	1.13477	0.0237997	0.0720484
YGL252C	5	0.589772	0.0486654	0.702775	0.0377519	-0.175301
YGR105W	5	0.206292	0.0168402	0.45156	0.081689	-0.783416
YGL251C	5	1.25006	0.00991354	1.1378	0.00785448	0.0940926
YGR101W	5	0.283091	0.0194746	0.603091	0.020583	-0.756302
YGL250W	5	1.06031	0.0461646	1.0073	0.0261467	0.0512812
YGR100W	5	0.92607	0.0293933	0.984805	0.0258404	-0.0614931
YGL249W	5	1.19442	0.0287895	1.0793	0.0255224	0.101342
YGR097W	5	0.161674	0.187122	0.175009	0.207148	-0.0792525
YGL248W	5	1.1739	0.0257446	1.05475	0.0306124	0.107031
YGR096W	5	1.10903	0.0207031	1.00173	0.0192415	0.101757
YGL244W	5	0.333349	0.0434519	0.679688	0.0428326	-0.712443
YGR093W	5	0.947097	0.0430737	0.97737	0.045176	-0.0314637
YOR202W	5	1.14429	0.0390984	1.19777	0.0930949	-0.0456804
YOR202W	5	0.984919	0.042146	1.30489	0.144289	-0.281313
YGL007W	5	0.805936	0.0300631	0.96749	0.0404959	-0.1827
YGL148W	5	0.910557	0.0393089	0.947533	0.0252512	-0.0398058
YGL006W	5	1.09582	0.0542282	1.09408	0.0259343	0.00159545
YGL147C	5	0.832604	0.0766145	0.901067	0.0465986	-0.0790205
YGL005C	5	1.08018	0.0246926	1.08879	0.0231375	-0.0079414
YGL146C	5	1.15288	0.0404921	1.10366	0.0400333	0.0436261
YGL004C	5	1.15057	0.0425229	1.08791	0.0296466	0.0559956
YGL144C	5	1.14685	0.0257357	1.09691	0.0207509	0.0445202
YGL002W	5	0.999536	0.0300237	1.04458	0.0191177	-0.0440755
YGL141W	5	1.17736	0.0216263	1.07627	0.00823592	0.0897762
YFR057W	5	1.19903	0.0343798	1.11648	0.0286699	0.0713365
YGL140C	5	1.04056	0.0387823	1.07823	0.0227594	-0.0355566
YFR056C	5	1.17095	0.0591181	0.953794	0.11404	0.205126
YGL139W	5	1.158	0.0359651	1.08234	0.0140977	0.0675765
YFR055W	5	1.14749	0.022195	1.05113	0.0195268	0.0877123
YGL138C	5	1.15262	0.0164883	1.05504	0.00774323	0.0884559
YFR054C	5	1.19211	0.0587643	1.06571	0.0381907	0.112086
YGL136C	5	0.210651	0.232311	0.304823	0.343648	-0.369527
YFR053C	5	1.15352	0.0427816	1.04193	0.0481711	0.101737
YGL133W	5	0.887607	0.0438183	0.897349	0.0127773	-0.0109159
YFR049W	5	1.07544	0.0511184	0.967979	0.0314672	0.105272
YGL132W	5	0.911583	0.0363059	0.986174	0.0246454	-0.0786509
YOR202W	5	1.19942	0.0867082	1.2143	0.136853	-0.0123341
YOR202W	5	1.19813	0.0623613	1.336	0.128825	-0.108911
YGR008C	5	1.18006	0.032535	1.14847	0.0253974	0.0271357
YGR130C	5	1.13223	0.0331844	1.09936	0.0280474	0.0294667
YGR007W	5	1.00736	0.0380253	1.06062	0.03818	-0.0515233
YGR129W	5	1.10134	0.0258483	1.09398	0.0236219	0.00670326
YGR004W	5	1.14108	0.0438095	1.09887	0.0340654	0.0376947
YGR127W	5	1.08864	0.0274212	1.06923	0.0251276	0.0179948
YGR003W	5	1.09159	0.0292352	1.06727	0.0260785	0.0225314
YGR126W	5	1.12826	0.0484035	1.07167	0.0211021	0.051455
YGR001C	5	1.12275	0.0664663	1.06033	0.0613492	0.0572019
YGR125W	5	0.899915	0.0460446	0.936186	0.0382148	-0.0395132
YGL263W	5	1.14159	0.0352858	1.07216	0.0295632	0.0627476
YGR124W	5	1.16903	0.0483282	1.08449	0.0288423	0.0750667
YGL262W	5	1.13031	0.0520767	0.989794	0.111341	0.132752
YGR123C	5	1.1898	0.0222876	1.0751	0.0144816	0.101375
YGL261C	5	0.988381	0.0403628	1.03235	0.0425377	-0.0435224
YGR121C	5	1.07569	0.0537069	0.993902	0.0355832	0.0790814
YGL260W	5	0.989279	0.0303663	0.985685	0.0256374	0.00363903
YGR118W	5	0.82722	0.0378418	0.821633	0.0418751	0.0067768
YGL259W	5	1.04467	0.0760707	0.982946	0.0546346	0.0608982
YGR117C	5	0.962995	0.0498356	0.935892	0.0289604	0.0285482
YGL258W	5	1.05133	0.0422135	0.952816	0.0277649	0.0983923
YGR111W	5	0.938635	0.0522706	0.936479	0.0472512	0.00229959
YOR202W	5	1.08864	0.194723	1.16607	0.0635065	-0.0687116
YOR202W	5	1.12723	0.0483727	1.28483	0.117559	-0.130863
YGL023C	5	0.805039	0.0484168	0.94274	0.0184628	-0.1579
YGL161C	5	1.13044	0.0644737	1.09427	0.0519909	0.032518
YGL021W	5	1.08877	0.00233143	1.08116	0.0195885	0.00701243
YGL160W	5	1.06659	0.021808	1.03029	0.0127438	0.0346231
YGL020C	5	0.90748	0.0481064	0.957903	0.046881	-0.0540751
YGL159W	5	1.10928	0.0329261	1.07715	0.0265342	0.029395
YGL019W	5	0.804654	0.0505979	0.891773	0.027112	-0.102799
YGL158W	5	1.12223	0.0168869	1.06698	0.00901053	0.050491
YGL017W	5	0.980047	0.0434397	0.99762	0.0246125	-0.0177713
YGL157W	5	1.10351	0.0785813	1.0435	0.0527229	0.0559203
YGL016W	5	0.954149	0.0409281	0.964457	0.0232319	-0.0107458
YGL156W	5	1.10723	0.0503721	1.04908	0.0326558	0.0539546
YGL015C	5	1.10595	0.0312527	1.05847	0.023441	0.0438839
YGL154C	5	0.0526949	0.00554529	0.0583037	0.009966	-0.101148
YGL014W	5	1.00851	0.118583	0.972968	0.0617779	0.0358785
YGL153W	5	0.900941	0.0167671	0.90136	0.0227953	-0.000464902
YGL013C	5	1.05762	0.025129	0.980892	0.0261896	0.0753098
YGL152C	5	0.93543	0.0400829	0.877393	0.0218694	0.0640514
YGL010W	5	1.07646	0.0197296	0.979816	0.00733449	0.0940709
YGL151W	5	0.821963	0.0435755	0.848534	0.0206872	-0.0318155
YGL009C	5	1.09364	0.0351701	0.969055	0.0254205	0.120948
YGL149W	5	0.620671	0.0869253	0.844621	0.0297362	-0.308087
YOR202W	5	1.15454	0.12507	1.17654	0.109512	-0.0188749
YOR202W	5	1.11672	0.0188687	1.27476	0.133838	-0.13236
YGR022C	5	0.932609	0.0219288	1.0613	0.0290501	-0.129267
YGR142W	5	0.901069	0.0424476	1.0076	0.0553825	-0.111742
YGR021W	5	1.0621	0.0114446	1.0343	0.00830918	0.0265217
YGR141W	5	0.928122	0.0353811	0.982555	0.0219849	-0.0569931
YGR019W	5	1.08698	0.019255	1.06062	0.0220718	0.0245464
YGR139W	5	1.03146	0.0422849	1.04096	0.0226647	-0.00916439
YGR018C	5	1.08877	0.0379413	1.06355	0.0370821	0.0234332
YGR138C	5	1.09787	0.0292288	1.0572	0.0255843	0.0377558
YGR017W	5	0.908634	0.0314899	0.97512	0.0265527	-0.0706185
YGR137W	5	0.976586	0.0331712	1.01122	0.00858114	-0.0348478
YGR016W	5	1.10198	0.00691074	1.03861	0.0156369	0.0592234
YGR136W	5	1.11749	0.0344333	1.04604	0.0213784	0.0660704
YGR015C	5	1.13095	0.0482081	1.06385	0.0236737	0.061168
YGR135W	5	0.920942	0.0235067	0.855969	0.034586	0.0731627
YGR014W	5	1.0212	0.0196956	1.00212	0.0386365	0.0188641
YGR134W	5	1.06428	0.0534875	0.983827	0.0109768	0.0786064
YGR012W	5	1.04595	0.0272806	0.973359	0.01981	0.0719258
YGR133W	5	0.858631	0.0590825	0.857339	0.0234062	0.00150654
YGR011W	5	0.9462	0.0225613	0.968566	0.0229801	-0.0233628
YGR132C	5	1.0389	0.0299547	0.93599	0.0252138	0.104309
YGR010W	5	1.088	0.024877	0.962598	0.0278401	0.122461
YGR131W	5	1.07056	0.0893318	0.954088	0.0470357	0.115186
YOR202W	5	1.10928	0.120395	1.1245	0.11634	-0.0136224
YOR202W	5	1.07967	0.0333188	1.22829	0.105636	-0.128971
YGL041C	5	1.06274	0.0475268	1.0525	0.0430079	0.00968601
YGL175C	5	0.965175	0.0323892	0.968468	0.00901407	-0.00340606
YGL039W	5	1.02095	0.072028	1.02159	0.0400216	-0.000626791
YGL174W	5	0.786833	0.0585773	0.842861	0.022937	-0.0687856
YGL036W	5	1.03172	0.0470541	1.05876	0.049388	-0.0258749
YGL173C	5	0.273218	0.02252	0.388072	0.0549415	-0.350919
YGL035C	5	0.909147	0.0743294	1.01396	0.0320092	-0.109109
YGL170C	5	1.03518	0.0133897	1.01709	0.0259567	0.017631
YGL034C	5	1.07236	0.0347703	1.0343	0.0177898	0.0361325
YGL168W	5	0.224498	0.0283704	0.508201	0.0601028	-0.81701
YGL032C	5	1.1289	0.0272062	1.0662	0.0245812	0.057148
YGL167C	5	0.218985	0.0145055	0.459191	0.0625709	-0.740463
YGL031C	5	0.863247	0.0883141	0.816252	0.0586646	0.0559774
YGL166W	5	1.04133	0.0641166	0.919262	0.104501	0.124685
YGL028C	5	1.0848	0.0320145	1.02814	0.0208249	0.0536395
YGL165C	5	1.07839	0.024568	0.990576	0.0164486	0.0849333
YGL027C	5	0.932737	0.0415972	0.921316	0.0215334	0.0123204
YGL164C	5	1.10723	0.0643071	1.00505	0.0487756	0.0968224
YGL026C	5	0.0056413	0.0112826	0.007826	0.015652	-0.327338
YGL163C	5	0.888248	0.0584359	0.830828	0.0121424	0.0668282
YGL024W	5	0.0576951	0.00505094	0.172368	0.0250951	-1.09446
YGL162W	5	0.986714	0.0700517	0.983729	0.022977	0.00303053
YOR202W	5	1.1507	0.103193	1.09818	0.0844003	0.0467097
YOR202W	5	1.00646	0.15568	1.20344	0.0944331	-0.178749
YGR037C	5	0.931071	0.0440719	1.03196	0.0504624	-0.102877
YGR161C	5	0.996843	0.0913521	0.973555	0.0432075	0.0236392
YGR035C	5	0.90607	0.0314732	0.997424	0.0130055	-0.0960601
YGR157W	5	0.25373	0.00827336	0.3823	0.0266946	-0.409935
YGR034W	5	0.68529	0.0706367	0.849415	0.0373213	-0.214706
YGR154C	5	1.03415	0.0590901	1.03421	0.0356878	-5.20076e-05
YGR033C	5	1.00877	0.0318295	1.01435	0.0122178	-0.00551739
YGR153W	5	1.02261	0.0167337	1.01063	0.0156663	0.0117872
YGR032W	5	0.883376	0.00986033	0.969544	0.0182794	-0.0930749
YGR152C	5	1.04826	0.0308077	0.99087	0.0205606	0.0562997
YGR031W	5	1.04954	0.0407801	1.00261	0.0329117	0.0457445
YGR151C	5	0.981073	0.0316499	0.960349	0.0190612	0.0213508
YGR028W	5	0.908121	0.0230281	0.971109	0.0217758	-0.0670615
YGR149W	5	1.03249	0.023402	0.974533	0.027111	0.0577661
YGR027C	5	0.566053	0.116524	0.771057	0.0600349	-0.309075
YGR148C	5	0.927737	0.0683311	0.869958	0.0175994	0.0643034
YGR026W	5	1.07839	0.0323983	0.968566	0.0191654	0.107404
YGR146C	5	1.0839	0.0291992	0.965044	0.0247096	0.116146
YGR025W	5	1.0798	0.054272	0.968859	0.0544643	0.108408
YGR144W	5	1.08005	0.0442694	0.960935	0.0195111	0.116857
YGR023W	5	1.14557	0.0438922	0.94186	0.0389745	0.1958
YGR143W	5	1.11031	0.0427788	0.955262	0.0374319	0.150409
YOR202W	5	1.08672	0.0867169	1.0617	0.0671224	0.0232964
YOR202W	5	0.974791	0.0556421	1.1468	0.0973907	-0.162511
YGL059W	5	0.97056	0.0859446	1.02648	0.0104626	-0.056016
YGL199C	5	0.947225	0.104144	0.995663	0.0358839	-0.0498722
YGL058W	5	0.995048	0.0436579	0.987446	0.0164206	0.0076693
YGL198W	5	0.956457	0.0407553	0.972968	0.0415657	-0.0171158
YGL057C	5	0.814911	0.0727048	0.931979	0.0476855	-0.134231
YGL197W	5	0.821578	0.0459142	0.925034	0.030859	-0.118603
YGL056C	5	1.03069	0.0253063	0.987935	0.0271032	0.0423676
YGL196W	5	1.04749	0.0150192	0.992533	0.0137884	0.0538887
YGL054C	5	0.915557	0.0411756	0.938142	0.0141789	-0.0243688
YGL195W	5	0.900813	0.0371155	0.87348	0.0373992	0.0308124
YGL053W	5	1.00595	0.0360442	0.957805	0.0536879	0.0490395
YGL194C	5	1.09749	0.0276968	0.969544	0.020672	0.123954
YGL051W	5	1.01159	0.0436381	0.95624	0.0239842	0.0562673
YGL181W	5	1.03979	0.0469405	0.96074	0.0189619	0.0790742
YGL050W	5	1.07749	0.0381464	0.965631	0.0377888	0.109606
YGL180W	5	0.636954	0.018973	0.672058	0.0308019	-0.0536475
YGL046W	5	0.262192	0.0402867	0.648189	0.0549462	-0.905104
YGL179C	5	1.03685	0.0110103	0.902436	0.0226264	0.13884
YGL045W	5	0.262961	0.0635782	0.596146	0.107733	-0.818478
YGL177W	5	1.08967	0.0318498	0.906936	0.0405889	0.183557
YGL043W	5	0.610158	0.0674717	0.655428	0.0222135	-0.0715707
YGL176C	5	1.05608	0.038023	0.875925	0.0242848	0.187035
YOR202W	5	1.03018	0.175462	0.971598	0.0549643	0.0585444
YOR202W	5	1.04877	0.231525	1.14807	0.117612	-0.0904696
YOR202W	5	1.07351	0.179916	1.14318	0.188709	-0.06288
YOR202W	5	1.02069	0.165772	1.09535	0.161034	-0.070592
YOR202W	5	1.06595	0.204681	1.09584	0.156904	-0.0276522
YOR202W	5	1.19288	0.223361	1.06942	0.151092	0.109249
YOR202W	5	1.05005	0.216854	1.04154	0.116393	0.00813503
YOR202W	5	1.09275	0.122899	1.05798	0.0964259	0.0323336
YOR202W	5	1.14736	0.189771	1.09202	0.0985405	0.0494363
YOR202W	5	1.06287	0.187819	1.09359	0.1614	-0.0284878
YOR202W	5	1.12364	0.137304	1.08077	0.122117	0.0389023
YOR202W	5	1.10864	0.127696	1.09652	0.117362	0.0109947
YOR202W	5	1.12634	0.131737	1.06747	0.120668	0.0536819
YOR202W	5	1.05915	0.117483	1.01004	0.117198	0.0474768
YOR202W	5	1.0521	0.0659713	0.995174	0.103439	0.0556277
YOR202W	5	1.07492	0.0838969	1.00349	0.0870116	0.0687665
YOR202W	5	1.05108	0.0435758	0.958196	0.0467615	0.0925175
YOR202W	5	1.1298	0.0461124	0.977859	0.0668051	0.144429
YOR202W	5	1.078	0.0519841	0.917403	0.0571874	0.161316
YOR202W	5	1.11595	0.0765131	0.907719	0.0665313	0.206528
YOR202W	5	1.07428	0.063389	0.89011	0.0651507	0.188063
YOR202W	5	1.01223	0.121082	0.832002	0.0633039	0.196075
YOR202W	5	1.00479	0.0511431	0.864773	0.081719	0.150069
YOR202W	5	0.815168	0.194218	0.813904	0.154175	0.0015509
YOR202W	5	1.0289	0.06565	0.832198	0.0274029	0.212172
YOR202W	6	1.03142	0.143691	1.07235	0.190891	-0.0389189
YOR202W	6	1.14626	0.261425	1.04214	0.0904753	0.0952289
YOR202W	6	1.16925	0.101101	1.21126	0.0966521	-0.0352946
YOR202W	6	1.20856	0.215587	1.18269	0.10137	0.0216402
YOR202W	6	1.24907	0.245696	1.18423	0.0855679	0.0533033
YOR202W	6	1.22741	0.261567	1.17004	0.173475	0.0478668
YOR202W	6	1.33236	0.226677	1.21705	0.120299	0.090518
YOR202W	6	1.31484	0.23682	1.24678	0.148148	0.0531508
YOR202W	6	1.20749	0.0969093	1.19639	0.108052	0.00923154
YOR202W	6	1.19011	0.185761	1.15489	0.105153	0.030044
YOR202W	6	1.17915	0.104539	1.18249	0.084568	-0.00283387
YOR202W	6	1.14064	0.102661	1.135	0.076133	0.00496014
YOR202W	6	1.11725	0.0641689	1.1044	0.105194	0.0115663
YOR202W	6	1.16631	0.104641	1.1267	0.0418117	0.0345552
YOR202W	6	1.16792	0.105549	1.10932	0.0595018	0.0514715
YOR202W	6	1.06417	0.0985731	1.08336	0.0542893	-0.017866
YOR202W	6	1.10682	0.161369	1.0627	0.0687738	0.0406793
YOR202W	6	1.08276	0.168213	1.01154	0.0813413	0.0680375
YOR202W	6	1.19813	0.189253	1.046	0.0525701	0.13579
YOR202W	6	0.913773	0.108426	0.952559	0.0574624	-0.0415705
YOR202W	6	1.05789	0.0366649	1.02274	0.0244049	0.033795
YOR202W	6	1.01498	0.0662802	0.999762	0.0171592	0.0151026
YOR202W	6	0.723264	0.0488412	0.851492	0.0467991	-0.163216
YOR202W	6	1.15	0.278929	1.04938	0.246488	0.0915662
YOR202W	6	0.973933	0.120485	1.21001	0.0991212	-0.217037
YHR066W	6	0.826339	0.0441761	0.95169	0.0401657	-0.141234
YHR181W	6	1.21123	0.0351941	1.15218	0.0243103	0.0499803
YHR061C	6	0.980217	0.190102	1.1073	0.0806443	-0.121904
YHR180W	6	0.928077	0.0788617	0.739614	0.0817144	0.226987
YHR059W	6	1.05869	0.0622905	1.04812	0.0480969	0.010033
YHR179W	6	1.1603	0.0477774	1.02399	0.0698832	0.124968
YHR057C	6	1.12447	0.0681331	1.0572	0.0428657	0.0616885
YHR178W	6	0.627676	0.0549814	0.827939	0.0478523	-0.276916
YHR050W	6	1.14171	0.0804811	1.06135	0.0332757	0.0729906
YHR176W	6	1.21671	0.0941284	1.1295	0.0468659	0.0743802
YHR049W	6	1.09359	0.0491146	1.04281	0.0301839	0.0475385
YHR171W	6	0.882623	0.0527049	1.01048	0.0267661	-0.13528
YHR049C-A	6	1.19532	0.0509819	1.08693	0.0248121	0.095061
YHR167W	6	0.963906	0.103923	1.00768	0.0506886	-0.0444096
YHR048W	6	1.17661	0.0783047	1.07071	0.045885	0.0943114
YHR163W	6	0.911767	0.0616732	1.00922	0.0133658	-0.101551
YHR047C	6	0.9738	0.0872114	0.970417	0.0385288	0.00347926
YHR162W	6	0.969789	0.0470883	0.953428	0.0440317	0.0170144
YHR046C	6	1.09679	0.0354908	1.00826	0.0237485	0.0841686
YHR161C	6	0.799869	0.0648912	0.893676	0.0508532	-0.110896
YHR045W	6	1.06979	0.0420652	0.984414	0.0244174	0.0831701
YHR160C	6	1.00642	0.115768	1.02254	0.0583612	-0.0158938
YOR202W	6	1.04399	0.0513266	1.14311	0.0794636	-0.0907054
YOR202W	6	1.14051	0.0483367	1.33858	0.118576	-0.160135
YGR178C	6	1.14706	0.0533065	1.20383	0.047593	-0.0483018
YHL006C	6	1.09439	0.0270728	1.14813	0.0175235	-0.0479385
YGR177C	6	0.776072	0.137675	0.941844	0.0738082	-0.193595
YHL005C	6	1.01538	0.138665	0.983738	0.110258	0.0316554
YGR176W	6	1.32621	0.0925708	1.17825	0.0648088	0.118295
YHL003C	6	1.11511	0.0270407	1.1182	0.0268532	-0.00277153
YGR174C	6	1.01257	0.0286467	1.01279	0.0337069	-0.000221537
YHL002W	6	1.26498	0.0477237	1.13722	0.0394062	0.106466
YGR173W	6	1.27942	0.057404	1.13896	0.0303547	0.116289
YGR295C	6	1.07447	0.0418559	1.09504	0.0680456	-0.0189629
YGR170W	6	1.2004	0.0702532	1.09127	0.0319422	0.0953136
YGR290W	6	1.23155	0.0964499	1.10865	0.0750329	0.105135
YGR169C	6	1.17086	0.0697769	1.06125	0.0405316	0.0982881
YGR288W	6	1.17514	0.0704512	1.06791	0.043324	0.0956787
YGR168C	6	1.14425	0.0140631	1.05005	0.026674	0.0859112
YGR287C	6	0.914441	0.0907288	1.0071	0.0437793	-0.0965159
YGR166W	6	0.976072	0.073167	0.990882	0.0362863	-0.0150585
YGR286C	6	0.951473	0.0950716	0.982194	0.027728	-0.0317772
YGR164W	6	1.07754	0.0208214	0.985379	0.0271037	0.089412
YGR284C	6	1.01885	0.0751149	0.968873	0.0201607	0.0502995
YGR163W	6	0.886633	0.0446282	0.945995	0.026905	-0.0648058
YGR283C	6	1.02928	0.0686557	0.965012	0.0520374	0.0644756
YOR202W	6	1.1627	0.169846	1.20132	0.0727974	-0.0326706
YOR202W	6	1.12554	0.0517999	1.39235	0.118126	-0.212732
YHR082C	6	1.18971	0.012635	1.11637	0.0249666	0.0636258
YHR200W	6	0.792516	0.136863	0.919836	0.0687008	-0.148983
YHR081W	6	0.314974	0.0449984	0.533908	0.0681816	-0.527733
YHR199C	6	0.0211231	0.0422461	0.0197887	0.0395773	0.0652552
YHR080C	6	1.15014	0.0658652	1.19012	0.060805	-0.034173
[truncated: 3,378 more rows]

## Sheet: WT R4
GluWTGal and GluWTRaf
NameGene	Plate	Average growth under GAL induction condition (A)	StdDev	Average growth on Glucose (B)	StdDev	SDL score log10[A/B]
YOR202W	1	0.771844	0.332263	0.836181	0.501063	-0.0800627
YOR202W	1	0.975517	0.130336	1.0861	0.132733	-0.107382
YOR202W	1	1.17073	0.204463	1.08555	0.116912	0.0755423
YOR202W	1	1.23656	0.286975	1.20412	0.167861	0.0265799
YOR202W	1	1.21922	0.20503	1.14903	0.127085	0.0592956
YOR202W	1	1.21245	0.2974	1.29947	0.20587	-0.0693128
YOR202W	1	1.26686	0.181354	1.31734	0.120738	-0.0390685
YOR202W	1	1.27264	0.174428	1.23476	0.209488	0.030216
YOR202W	1	1.29125	0.252783	1.21869	0.187337	0.057834
YOR202W	1	1.06291	0.143251	1.1335	0.0894911	-0.064305
YOR202W	1	1.11999	0.171038	1.18186	0.152424	-0.0537726
YOR202W	1	1.34495	0.211995	1.28409	0.20015	0.0463081
YOR202W	1	1.18046	0.19572	0.959973	0.218686	0.206753
YOR202W	1	1.27955	0.185909	1.21663	0.145011	0.0504251
YOR202W	1	0.98186	0.0606281	1.05285	0.0356911	-0.0698089
YOR202W	1	0.917587	0.0652136	1.01081	0.0839988	-0.0967593
YOR202W	1	1.19216	0.0885994	1.11276	0.0869969	0.0689256
YOR202W	1	1.2188	0.179941	0.829174	0.050701	0.38519
YOR202W	1	1.0973	0.118373	1.0894	0.0618957	0.00722533
YOR202W	1	1.02992	0.116034	0.932632	0.0271248	0.0992299
YOR202W	1	0.857401	0.0667518	0.910511	0.0520357	-0.0601008
YOR202W	1	0.984256	0.150635	1.00023	0.075278	-0.0160988
YOR202W	1	0.920406	0.055046	0.849371	0.13317	0.0803185
YOR202W	1	1.17214	0.393749	0.983468	0.212592	0.175504
YOR202W	1	0.728572	0.118498	0.699886	0.150319	0.0401693
YBR030W	1	0.955079	0.0772566	1.04722	0.0602541	-0.0920984
YBR138C	1	1.15114	0.0307306	1.29343	0.0491649	-0.116543
YBR028C	1	1.08391	0.0290508	1.07538	0.04898	0.00789494
YBR137W	1	1.25432	0.0626224	1.21979	0.0486544	0.0279161
YBR027C	1	1.17975	0.0753338	1.11784	0.0492886	0.0539087
YBR134W	1	1.29688	0.074004	1.16318	0.0439215	0.108807
YBR026C	1	0.256248	0.0237444	0.251981	0.0291725	0.0167911
YBR132C	1	1.23261	0.0590484	1.1798	0.0367474	0.0437861
YBR025C	1	0.81568	0.104527	0.910511	0.0828402	-0.109985
YBR131W	1	0.593542	0.028498	0.929746	0.0189816	-0.448804
YBR024W	1	1.25615	0.0656451	1.18406	0.0445813	0.0590991
YBR130C	1	1.08349	0.0505064	1.20137	0.0374439	-0.103284
YBR023C	1	0.477117	0.552235	0.538585	0.578963	-0.121184
YBR129C	1	0.991304	0.0537248	1.0927	0.0294468	-0.0973824
YBR022W	1	1.03909	0.0551969	1.06357	0.0293989	-0.0232884
YBR128C	1	0.918432	0.0658675	1.01287	0.045101	-0.0978749
YBR020W	1	0.312346	0.126032	1.08528	0.0498418	-1.24548
YBR126C	1	0.632444	0.0586902	0.524846	0.0617274	0.186487
YBR019C	1	0.149125	0.0197169	0.878911	0.0385628	-1.7739
YBR125C	1	0.951415	0.0405375	0.966019	0.0300224	-0.015233
YBR018C	1	0.211285	0.0756522	0.957638	0.0676218	-1.51126
YBR122C	1	1.12323	0.0817705	1.01672	0.0830291	0.0996325
YOR202W	1	1.20217	0.0992785	0.985666	0.078266	0.198562
YOR202W	1	0.911667	0.0416018	0.889215	0.112845	0.0249352
YAL017W	1	0.904337	0.0278193	1.11207	0.0329456	-0.206775
YBL032W	1	1.11506	0.0395797	1.27584	0.0806531	-0.1347
YAL015C	1	0.975235	0.0643399	0.890314	0.0816228	0.0911042
YBL031W	1	0.467532	0.300592	0.486925	0.285789	-0.0406418
YAL014C	1	1.29139	0.0351265	1.333	0.0742566	-0.0317141
YBL029W	1	1.3045	0.0598132	1.33863	0.0426796	-0.0258317
YAL013W	1	0.877557	0.0295678	0.974262	0.0232447	-0.104539
YBL028C	1	1.32521	0.0428254	1.23765	0.0244999	0.0683628
YAL011W	1	1.02316	0.0363623	1.04351	0.0301596	-0.0196946
YBL027W	1	1.17369	0.131636	1.1548	0.112707	0.0162299
YAL010C	1	1.11858	0.0628042	1.19849	0.0361981	-0.0690004
YBL025W	1	0.145038	0.122509	0.193588	0.195204	-0.288739
YAL008W	1	1.3823	0.0390542	1.32709	0.0420857	0.0407597
YBL024W	1	1.30548	0.0513039	1.14807	0.0339405	0.128494
YAL007C	1	1.23783	0.0556719	1.13817	0.036197	0.0839317
YBL021C	1	0.726035	0.145804	1.03444	0.0781822	-0.354018
YAL005C	1	1.07531	0.0323237	1.13103	0.0325536	-0.0505188
YBL019W	1	1.1954	0.0932614	1.12649	0.0498297	0.0593696
YAL004W	1	1.08898	0.0488082	1.14037	0.0329654	-0.0461108
YBL017C	1	0.987075	0.0729963	0.998169	0.0754908	-0.0111762
YAL002W	1	0.603267	0.094951	0.617312	0.0491216	-0.0230142
YBL016W	1	0.811592	0.127916	1.1423	0.131171	-0.341797
YOR202W	1	1.03852	0.0883005	1.05491	0.0359613	-0.0156593
YOR202W	1	0.926607	0.0302024	0.86682	0.0637878	0.0666987
YBR045C	1	1.03697	0.0591703	1.21924	0.0994815	-0.16192
YBR156C	1	1.11774	0.0671176	1.15988	0.0434838	-0.0370128
YBR044C	1	1.05501	0.0497284	0.663889	0.0632228	0.463194
YBR151W	1	1.16467	0.038334	1.11331	0.0755442	0.0451068
YBR043C	1	1.01245	0.0226943	1.11221	0.0370964	-0.093976
YBR150C	1	1.03119	0.0212905	1.09517	0.0152987	-0.0601928
YBR042C	1	1.07841	0.0551669	1.17568	0.0476759	-0.0863599
YBR149W	1	1.2818	0.0296858	1.24891	0.0311098	0.0259934
YBR041W	1	1.06967	0.0157621	1.18873	0.0380679	-0.105537
YBR148W	1	1.30478	0.0338355	1.32146	0.0172074	-0.0127029
YBR040W	1	1.32	0.0163559	1.2562	0.0110315	0.0495442
YBR147W	1	1.16101	0.0278245	1.20605	0.0580482	-0.0380589
YBR036C	1	0.649217	0.0574865	0.72393	0.0403914	-0.108927
YBR146W	1	0.956066	0.132116	1.10698	0.074099	-0.146568
YBR034C	1	0.988908	0.0726013	1.09874	0.0484031	-0.10532
YBR145W	1	1.18835	0.0434953	1.12553	0.0428834	0.0543108
YBR033W	1	1.21217	0.0383689	1.16181	0.0395543	0.0424394
YBR144C	1	1.08602	0.048194	1.04145	0.0236467	0.0419097
YBR032W	1	0.909693	0.068516	0.976735	0.0475236	-0.071108
YBR141C	1	1.01033	0.0744033	1.03128	0.0359248	-0.0205226
YBR031W	1	0.956348	0.0630691	0.963408	0.0314013	-0.00735522
YBR139W	1	1.06277	0.128176	1.02812	0.0901667	0.0331419
YOR202W	1	1.33508	0.187014	1.17596	0.0787761	0.12691
YOR202W	1	0.917305	0.0302042	0.9733	0.0371849	-0.0592531
YAL031C	1	0.813565	0.0555985	0.964232	0.0356915	-0.169906
YBL052C	1	1.09476	0.057322	1.00545	0.0127986	0.0851004
YAL030W	1	1.3114	0.0321647	1.33369	0.054635	-0.0168494
YBL051C	1	0.873892	0.0329747	0.982643	0.041412	-0.117289
YAL029C	1	1.22204	0.0204968	1.1853	0.0068256	0.0305254
YBL049W	1	1.17045	0.0377565	1.10355	0.0423638	0.0588572
YAL028W	1	1.0615	0.0203925	1.13666	0.0211492	-0.0684159
YBL048W	1	1.21993	0.03093	1.19918	0.0326648	0.0171544
YAL027W	1	1.08518	0.0378584	1.16826	0.030223	-0.0737751
YBL047C	1	1.1782	0.0667597	1.24053	0.0462481	-0.0515494
YAL026C	1	0.738721	0.171951	0.980857	0.0744731	-0.283507
YBL046W	1	0.940702	0.128504	0.829998	0.1226	0.125203
YAL023C	1	1.19004	0.0816395	1.25358	0.0611226	-0.0520172
YBL043W	1	1.35876	0.019682	1.30195	0.0350496	0.0427123
YAL022C	1	1.0178	0.0552839	1.05423	0.0472388	-0.0351608
YBL042C	1	1.17708	0.0486296	1.20261	0.0270407	-0.0214618
YAL020C	1	0.953952	0.0705646	1.02881	0.0279186	-0.0755427
YBL039C	1	1.00047	0.084826	0.775728	0.0465586	0.254419
YAL019W	1	0.978336	0.0202884	1.0005	0.018726	-0.0224062
YBL037W	1	1.07897	0.0604756	1.07607	0.038614	0.00269457
YAL018C	1	0.973967	0.063558	0.934693	0.0434279	0.0411594
YBL036C	1	1.10012	0.0818016	0.948569	0.0902121	0.148217
YOR202W	1	1.18821	0.0996068	1.19052	0.0577245	-0.0019417
YOR202W	1	0.916459	0.0470056	0.782597	0.0721489	0.157899
YBR058C	1	0.880799	0.0593401	1.06714	0.057803	-0.191909
YBR169C	1	1.03697	0.0697009	1.26128	0.0331148	-0.195822
YBR057C	1	1.10068	0.0238285	1.0126	0.0463853	0.0834127
YBR168W	1	1.02837	0.0289394	1.05917	0.00997725	-0.0295088
YBR056W	1	1.20809	0.0232661	1.2316	0.0464059	-0.0192787
YBR166C	1	1.19455	0.0157015	1.15576	0.0117443	0.0330148
YBR054W	1	1.13507	0.0501633	0.99707	0.0663288	0.129632
YBR165W	1	1.37525	0.0179555	1.33341	0.0164529	0.0308972
YBR053C	1	1.27278	0.0336349	1.23366	0.0242328	0.0312173
YBR164C	1	1.01724	0.0205839	1.09283	0.0324468	-0.0716821
YBR052C	1	1.28349	0.0389921	1.2338	0.0284721	0.0394871
YBR162W-A	1	1.21781	0.0368935	1.2349	0.031828	-0.0139343
YBR051W	1	1.25192	0.0266581	1.1897	0.0112305	0.050981
YBR162C	1	1.12239	0.0640361	1.27735	0.0360699	-0.129333
YBR050C	1	1.28519	0.0478767	1.2147	0.0288981	0.0564039
YBR161W	1	0.996801	0.0816572	0.712938	0.0551175	0.335156
YBR048W	1	0.7149	0.149717	0.883719	0.129312	-0.211997
YBR159W	1	1.14931	0.0960742	1.09957	0.0388567	0.0442456
YBR047W	1	0.952542	0.110427	0.997894	0.0544208	-0.0465125
YBR158W	1	1.14297	0.0387546	1.11482	0.0296041	0.024937
YBR046C	1	1.06122	0.0781489	1.01878	0.051803	0.0408107
YBR157C	1	1.14508	0.0785298	1.10012	0.0333974	0.0400599
YOR202W	1	1.16975	0.0929428	1.12512	0.0897089	0.0388967
YOR202W	1	0.967906	0.128987	0.925487	0.00769407	0.0448145
YAL054C	1	0.968047	0.0824745	1.10066	0.0685561	-0.128389
YBL064C	1	1.17313	0.02657	1.1155	0.0170006	0.0503692
YAL053W	1	1.16425	0.0355984	1.13639	0.0341133	0.0242226
YBL063W	1	1.24882	0.0236573	1.18118	0.030869	0.0556869
YAL051W	1	1.23726	0.0238335	1.23998	0.0383901	-0.00219646
YBL062W	1	1.25136	0.0240328	1.19189	0.0364614	0.0486844
YAL049C	1	1.2274	0.016617	1.19533	0.0136917	0.0264726
YBL061C	1	1.2491	0.0354089	1.20206	0.0294024	0.0383865
YAL045C	1	1.07545	0.205862	0.928647	0.220322	0.146766
YBL060W	1	1.07503	0.0158292	1.15466	0.0262879	-0.0714597
YAL043C-A	1	1.18116	0.0179179	1.22487	0.0368951	-0.0363339
YBL059W	1	1.24036	0.0210402	1.12526	0.00751535	0.0973913
YAL042W	1	1.24375	0.0473347	1.31692	0.0327214	-0.0571706
YBL057C	1	1.20569	0.0478324	1.1967	0.0120113	0.00748067
YAL040C	1	1.21668	0.0588248	1.12004	0.0471378	0.0827664
YBL056W	1	1.21443	0.0211807	1.2272	0.0303514	-0.0104659
YAL037W	1	1.32197	0.0524676	1.27172	0.0555172	0.0387546
YBL055C	1	1.07813	0.0710321	1.13955	0.0331892	-0.055404
YAL036C	1	1.13113	0.0422146	1.13625	0.0313933	-0.00451939
YBL054W	1	0.970584	0.0720983	0.957088	0.0712453	0.0140026
YAL034C	1	0.799611	0.063012	0.857889	0.078745	-0.0703495
YBL053W	1	1.1806	0.155583	1.12759	0.0852162	0.0459365
YOR202W	1	1.25559	0.16101	1.14133	0.0766055	0.0954047
YOR202W	1	0.991586	0.118635	0.843875	0.0542654	0.161301
YBR071W	1	1.03049	0.0672341	1.21415	0.0486996	-0.164014
YBR182C	1	0.928158	0.0554447	1.06219	0.0379735	-0.13489
YBR069C	1	1.26235	0.048668	1.22597	0.0449386	0.0292449
YBR181C	1	0.470492	0.0615147	0.925625	0.0616888	-0.676689
YBR068C	1	1.20061	0.0401594	1.13364	0.0218976	0.0574006
YBR180W	1	1.12662	0.0376901	1.28628	0.046394	-0.132539
YBR067C	1	1.1331	0.0613506	1.12485	0.0499327	0.00731062
YBR178W	1	1.31648	0.0752177	1.27887	0.071342	0.0289855
YBR066C	1	1.25573	0.0342588	1.34811	0.0296194	-0.0709907
YBR177C	1	1.27856	0.0250046	1.25784	0.026155	0.0163358
YBR065C	1	1.25826	0.052908	1.18722	0.05154	0.0581155
YBR176W	1	1.23994	0.0468812	1.29412	0.0261165	-0.0427647
YBR064W	1	1.06107	0.0406876	1.11495	0.0337602	-0.0495313
YBR175W	1	0.599039	0.0372294	0.464392	0.0117615	0.254597
YBR063C	1	1.04557	0.059426	1.09297	0.0306891	-0.0443377
YBR174C	1	0.636814	0.094927	0.561393	0.163333	0.126056
YBR062C	1	0.976081	0.0494142	1.02537	0.037453	-0.049266
YBR172C	1	1.09702	0.0541687	1.12595	0.030193	-0.0260289
YBR061C	1	1.10364	0.140301	1.07676	0.0499629	0.0246599
YBR171W	1	0.870368	0.0839217	0.782872	0.074638	0.105947
YBR059C	1	0.868677	0.0713728	0.980857	0.0683133	-0.121456
YBR170C	1	0.278236	0.264047	0.385116	0.24691	-0.325075
YOR202W	1	1.19004	0.211892	1.26224	0.192298	-0.0588983
YOR202W	1	0.932245	0.0569309	0.833571	0.0188966	0.111878
YAL066W	1	0.993277	0.0478321	0.835769	0.0319303	0.172657
YBL079W	1	0.812438	0.0361508	1.00229	0.0281534	-0.210004
YAL065C	1	1.26151	0.0421923	1.22116	0.0225795	0.0325049
YBL078C	1	0.584521	0.0557116	0.664026	0.030653	-0.127529
YAL064C-A	1	1.26926	0.024151	1.34591	0.0260803	-0.0586407
YBL075C	1	1.246	0.0289869	1.24713	0.0159116	-0.000903415
YAL062W	1	1.27039	0.0298633	1.18846	0.025465	0.0666621
YBL072C	1	0.348147	0.0950954	0.65592	0.115857	-0.633413
YAL061W	1	1.10082	0.0249159	1.18901	0.0180023	-0.0770632
YBL071C	1	1.06291	0.0462211	1.08431	0.032077	-0.0199413
YAL060W	1	1.05882	0.0238358	1.13323	0.015024	-0.0679156
YBL070C	1	1.2336	0.0566838	1.19547	0.0428209	0.0313977
YAL059W	1	1.14395	0.0237645	1.18186	0.0238016	-0.0326039
YBL069W	1	1.04275	0.0602863	1.06384	0.0405456	-0.0200261
YAL058W	1	0.898699	0.0292344	0.958874	0.0317152	-0.0648112
YBL068W	1	0.934924	0.0535787	0.984017	0.0379447	-0.0511786
YAL058C-A	1	0.81427	0.119563	0.9417	0.0611201	-0.145394
YBL067C	1	1.10237	0.0379702	1.07841	0.0153119	0.0219797
YAL056W	1	1.06967	0.0617448	1.14779	0.0287763	-0.0704872
YBL066C	1	0.92111	0.0775418	1.03719	0.034451	-0.118689
YAL055W	1	0.712222	0.0408782	0.806916	0.0378008	-0.12483
YBL065W	1	1.19512	0.176765	1.2169	0.0873192	-0.0180621
YOR202W	1	1.35947	0.0657328	1.30676	0.0541166	0.0395441
YOR202W	1	0.950851	0.0540201	0.883032	0.0666574	0.0739953
YBR090C	1	0.83358	0.0876265	1.05409	0.0704159	-0.234701
YBR199W	1	1.14184	0.0494592	1.15026	0.0281342	-0.00735184
YBR084W	1	0.966778	0.0263699	1.01067	0.00712333	-0.0444012
YBR197C	1	1.22021	0.0424024	1.19574	0.0415537	0.0202539
YBR084C-A	1	0.947327	0.0552552	0.968629	0.033171	-0.0222372
YBR195C	1	1.12056	0.0274106	1.04832	0.00278428	0.0666375
YBR083W	1	1.08532	0.0568927	1.12608	0.0354835	-0.0368725
YBR194W	1	0.966074	0.0746584	0.983742	0.0647366	-0.0181241
YBR082C	1	0.9314	0.0951995	0.974262	0.0797099	-0.0449919
YBR189W	1	1.00483	0.0920251	1.06013	0.0753127	-0.0535717
YBR077C	1	1.43304	0.0340011	1.25207	0.0239697	0.134999
YBR188C	1	1.2164	0.0287797	1.19396	0.018136	0.018625
YBR076W	1	0.759863	0.0813131	0.963958	0.0338187	-0.237909
YBR187W	1	0.888269	0.0750929	0.964507	0.0497238	-0.0823427
YBR075W	1	1.14917	0.0419148	1.09215	0.0619445	0.0508933
YBR186W	1	1.17045	0.0645202	1.17238	0.0534878	-0.00165022
YBR074W	1	0.964382	0.02743	0.992673	0.0187253	-0.0289137
YBR185C	1	0.923929	0.0167211	0.943486	0.0324495	-0.0209458
YBR073W	1	0.915754	0.0920884	0.95118	0.0646298	-0.0379552
YBR184W	1	0.887987	0.0784299	0.939089	0.0468944	-0.0559534
YBR072W	1	0.903351	0.0259854	0.948982	0.0295697	-0.0492787
YBR183W	1	0.88404	0.0686851	0.953653	0.0560773	-0.0757971
YOR202W	1	1.19258	0.0792596	1.17403	0.0654687	0.0156745
YOR202W	1	0.898699	0.0323814	0.817633	0.0453734	0.0945351
YAR027W	1	0.911526	0.0765253	0.987177	0.0468536	-0.0797297
YBL094C	1	0	0	0	0	0
YAR023C	1	1.18187	0.0191989	1.20055	0.0291587	-0.0156835
YBL091C-A	1	0.920828	0.0335683	1.01108	0.0156886	-0.0935043
YAR020C	1	1.19441	0.0652363	1.11166	0.0388878	0.0718038
YBL091C	1	1.10801	0.0923102	1.06068	0.0492906	0.0436529
YAR018C	1	0.956912	0.167765	1.03829	0.100484	-0.0816172
YBL089W	1	0.963255	0.0553531	1.00806	0.0567447	-0.0454664
YAR015W	1	1.18751	0.019232	1.1357	0.013071	0.0446062
YBL088C	1	1.25178	0.0372831	1.2022	0.0428658	0.0404139
YAR014C	1	1.11337	0.0367305	1.09489	0.0429594	0.0167306
YBL087C	1	0.950428	0.0272862	0.937441	0.0161565	0.0137591
YAR003W	1	0.706443	0.0812213	0.507809	0.106233	0.330137
YBL086C	1	1.38315	0.0301563	1.14133	0.0173407	0.192163
YAR002W	1	0.962691	0.0370067	0.9417	0.03717	0.0220457
YBL085W	1	1.07221	0.0180145	1.06879	0.0256026	0.00319453
YAR002C-A	1	0.964664	0.0287925	1.01012	0.0408095	-0.0460466
YBL083C	1	0.785657	0.115749	0.916694	0.0902456	-0.154253
YAL068C	1	1.1035	0.0716144	1.10891	0.036955	-0.00488915
YBL082C	1	1.01597	0.0602942	1.03884	0.0233484	-0.0222585
YAL067C	1	1.07475	0.085744	1.04502	0.0413232	0.0280484
YBL081W	1	0.739989	0.0301779	0.801558	0.0439902	-0.0799213
YOR202W	1	1.03782	0.0688582	1.04117	0.0532088	-0.0032284
YOR202W	1	0.821599	0.0656506	0.857752	0.0638619	-0.0430619
YBR104W	1	0.879389	0.0498284	0.919854	0.0827052	-0.0449876
YBR212W	1	1.01343	0.0625362	0.991299	0.016834	0.0220824
YBR103W	1	1.07038	0.0478678	0.982094	0.026585	0.0860793
YBR210W	1	1.03302	0.0390867	1.06563	0.032674	-0.0310742
YBR101C	1	1.02626	0.0684384	1.00545	0.0327863	0.0204846
YBR209W	1	1.13352	0.0147633	1.05684	0.0163093	0.0700504
YBR100W	1	0.809478	0.0531877	0.894024	0.0643394	-0.0993433
YBR208C	1	0.921956	0.0732195	0.797161	0.0831364	0.145441
YBR099C	1	0.832312	0.069874	0.909	0.0505152	-0.0881381
YBR207W	1	1.16806	0.00989869	1.10163	0.0223667	0.0585525
YBR098W	1	1.06234	0.0254081	1.09792	0.0297259	-0.0329382
YBR206W	1	0.990176	0.0501569	1.04736	0.0419299	-0.0561413
YBR095C	1	0.804826	0.134617	0.704008	0.103907	0.133837
YBR205W	1	1.14649	0.059778	1.15439	0.0247024	-0.00686352
YBR094W	1	1.12041	0.0687843	1.03142	0.0446013	0.0827637
YBR204C	1	0	0	0	0	0
YBR093C	1	0.263295	0.0417492	0.493383	0.0669918	-0.628009
YBR203W	1	1.07531	0.0412266	1.15933	0.0105284	-0.0752351
YBR092C	1	0.829634	0.071275	0.88001	0.0421311	-0.0589488
YBR201W	1	1.16284	0.093108	1.08912	0.0606851	0.065492
YBR090C-A	1	0.954234	0.0545626	0.990063	0.0490172	-0.0368595
YBR200W	1	0	0	0	0	0
YOR202W	1	1.22091	0.170641	1.12595	0.092823	0.0809749
YOR202W	1	1.13042	0.0582746	0.81777	0.0306878	0.323765
YAR047C	1	0.88545	0.0530123	0.868881	0.0558355	0.0188899
YBR001C	1	0.809337	0.035914	0.894161	0.0214593	-0.0996712
YAR044W	1	0.967483	0.0275321	0.968766	0.0494281	-0.00132564
YBL107C	1	0.967483	0.0550393	0.900207	0.0336186	0.0720735
YAR043C	1	0.971712	0.0489036	1.04461	0.0206091	-0.072338
YBL106C	1	0.905465	0.0223349	0.96382	0.00786714	-0.0624563
YAR042W	1	0.912653	0.0422321	1.00641	0.0162373	-0.0977911
YBL104C	1	0.958321	0.0404194	0.821205	0.0311126	0.15441
YAR040C	1	0.956771	0.0154266	1.05024	0.0226285	-0.0932112
YBL103C	1	0.560137	0.02908	0.705794	0.0253258	-0.231143
YAR037W	1	1.15706	0.0400772	1.13048	0.0376717	0.0232416
YBL102W	1	0.937883	0.00572196	1.00394	0.0363923	-0.0680612
YAR035W	1	1.00131	0.058251	1.05162	0.0441227	-0.0490169
YBL101C	1	1.1028	0.0904334	1.03691	0.0291686	0.0615992
YAR031W	1	0.932105	0.0233343	0.983193	0.00497663	-0.0533603
YBL100C	1	1.15199	0.0908874	1.03101	0.0506625	0.110953
YAR030C	1	1.0646	0.0937656	1.01685	0.0348086	0.0458832
YBL098W	1	0.904196	0.032461	0.935105	0.0145923	-0.0336121
YAR029W	1	0.856837	0.0831059	0.921503	0.0757704	-0.0727581
YBL096C	1	1.01921	0.111172	0.969041	0.0721843	0.0504777
YAR028W	1	0.879812	0.0618924	0.895535	0.0322101	-0.0177135
YBL095W	1	1.00596	0.0902157	1.00944	0.0478108	-0.0034461
YOR202W	1	1.18271	0.0483718	1.17719	0.0242687	0.00467882
YOR202W	1	0.880376	0.0795013	0.790017	0.0428094	0.108295
YBR121C	1	0.592555	0.0413463	0.718846	0.0221428	-0.193204
YBR223C	1	0.773535	0.142077	0.845249	0.101392	-0.0886599
YBR119W	1	0.864166	0.0494934	0.956538	0.051776	-0.101555
YBR222C	1	1.01752	0.0132013	0.965057	0.0200928	0.052937
YBR116C	1	0.95226	0.0271055	1.04447	0.0497046	-0.0924269
YBR221C	1	0.667259	0.0542589	0.633937	0.0495158	0.0512288
YBR115C	1	0.0613134	0.00296108	0.0740555	0.00512366	-0.188816
YBR220C	1	1.0591	0.0830627	0.982643	0.0411192	0.0749294
YBR114W	1	0.890101	0.0542117	0.929197	0.0397431	-0.0429854
YBR219C	1	1.09377	0.0663867	1.00682	0.0692001	0.0828332
YBR113W	1	1.07728	0.0273599	1.00834	0.0410638	0.0661411
YBR218C	1	1.12803	0.0513015	1.09558	0.0297737	0.0291837
YBR111C	1	0.999056	0.054332	1.01452	0.0468141	-0.0153588
YBR217W	1	0.937038	0.0515973	0.920129	0.0552525	0.0182098
YBR108W	1	1.11055	0.072867	1.03375	0.0658377	0.0716565
YBR216C	1	0.9314	0.0253272	0.968766	0.00949114	-0.039335
YBR107C	1	0.846971	0.0531558	0.909687	0.0478192	-0.0714346
YBR215W	1	0.938165	0.110523	0.909962	0.0858295	0.0305237
YBR106W	1	0.0377747	0.0471688	0.000274788	0.000549577	4.92339
YBR214W	1	0.995955	0.109463	0.959011	0.053425	0.0377991
YBR105C	1	0.913922	0.0706066	0.817495	0.0838851	0.1115
YBR213W	1	0.839782	0.0366239	0.865721	0.0242785	-0.03042
YOR202W	1	0.857683	0.0791699	0.844974	0.0428823	0.0149281
YOR202W	1	0.773394	0.0549263	0.789879	0.038293	-0.0210908
YBL015W	1	0.912653	0.0906177	0.802107	0.0624207	0.129114
YBR016W	1	0.876147	0.11461	0.718159	0.0662103	0.198843
YBL013W	1	0.845984	0.0197706	0.800733	0.0322429	0.0549723
YBR015C	1	0.848239	0.035307	0.837692	0.0297089	0.0125116
YBL011W	1	0.802148	0.0184273	0.819282	0.0310154	-0.0211343
YBR014C	1	0.963255	0.0439729	0.92851	0.0386258	0.0367366
YBL010C	1	0.971712	0.0594064	0.968629	0.0518518	0.0031773
YBR013C	1	1.00469	0.0218844	0.989788	0.0182163	0.0149477
YBL009W	1	0.831184	0.0421493	0.852531	0.0287584	-0.0253582
YBR012C	1	1.11027	0.0387163	1.10479	0.0254764	0.00494712
YBL008W	1	0.757326	0.0536024	0.73341	0.0431117	0.0320888
YBR010W	1	0.739566	0.0350265	0.726815	0.0419086	0.0173917
YBL007C	1	0.488252	0.058409	0.625968	0.059903	-0.248468
YBR009C	1	0.699959	0.0519361	0.744402	0.050739	-0.0615586
YBL005W	1	1.02386	0.0802251	0.973575	0.037421	0.0503631
YBR008C	1	0.838373	0.0688115	0.865309	0.0589603	-0.0316236
YBL003C	1	0.970866	0.0485873	0.867782	0.123162	0.112248
YBR007C	1	0.913076	0.028424	1.01672	0.011589	-0.107515
YBL001C	1	0.916036	0.0913467	0.93222	0.0565973	-0.0175125
YBR006W	1	0.742103	0.100305	0.790704	0.0781345	-0.0634344
YAR050W	1	0.997505	0.0732094	0.997757	0.0370751	-0.000251734
YBR005W	1	0.864448	0.102778	0.79565	0.0851653	0.0829325
YOR202W	1	1.02739	0.0759444	0.905153	0.0863483	0.12667
YOR202W	1	0.733224	0.0480732	0.65537	0.0297838	0.11225
YOR202W	1	0.953952	0.113777	0.927686	0.0807747	0.0279203
YOR202W	1	0.893202	0.112683	0.765835	0.0231454	0.153846
YOR202W	1	1.04642	0.169616	0.83041	0.107144	0.231205
YOR202W	1	0.757467	0.154226	0.67859	0.0408475	0.109963
YOR202W	1	0.749997	0.111637	0.74344	0.0903909	0.00878079
YOR202W	1	1.02541	0.156847	0.863522	0.0397735	0.171831
YOR202W	1	0.836822	0.153446	0.800871	0.0942813	0.0439119
YOR202W	1	1.14198	0.231503	0.977834	0.141271	0.155178
YOR202W	1	1.17849	0.270091	1.11756	0.224593	0.0530787
YOR202W	1	0.991445	0.29685	0.953241	0.257847	0.0392954
YOR202W	1	0.981437	0.250049	1.0005	0.208829	-0.0192417
YOR202W	1	1.13028	0.261255	1.07909	0.206357	0.0463442
YOR202W	1	1.13254	0.288165	0.90584	0.13332	0.223352
YOR202W	1	1.03894	0.142454	1.00724	0.182606	0.0309949
YOR202W	1	1.09984	0.263046	0.925487	0.165526	0.172595
YOR202W	1	1.04472	0.121051	0.88633	0.0719482	0.164419
YOR202W	1	0.920828	0.0484987	0.808153	0.10153	0.130523
YOR202W	1	1.08771	0.420225	0.78246	0.272342	0.329391
YOR202W	1	1.12605	0.17086	0.762126	0.0336018	0.390362
YOR202W	1	0.895316	0.207835	0.646989	0.0736848	0.324848
YOR202W	1	1.0326	0.108205	0.685185	0.0990076	0.410149
YOR202W	1	0.99666	0.227866	0.64589	0.0578691	0.43378
YOR202W	1	1.07376	0.139726	0.570598	0.120965	0.632236
YOR202W	2	0.998176	0.199844	0.902471	0.35988	0.100794
YOR202W	2	1.04956	0.185854	0.967128	0.108019	0.0817972
YOR202W	2	1.05148	0.125371	1.06567	0.0538873	-0.0134071
YOR202W	2	1.16678	0.191297	1.09657	0.082216	0.062056
YOR202W	2	1.18199	0.187725	1.10112	0.0942303	0.0708731
YOR202W	2	1.14978	0.128578	1.09268	0.107932	0.0509365
YOR202W	2	1.14159	0.177177	1.15694	0.0339846	-0.0133558
YOR202W	2	1.14786	0.14336	1.09878	0.110353	0.0436985
YOR202W	2	1.09941	0.0865921	1.07034	0.0789705	0.0267951
YOR202W	2	1.17572	0.0710308	1.0819	0.0614532	0.0831649
YOR202W	2	1.16358	0.151284	1.12591	0.118004	0.0329069
YOR202W	2	1.15617	0.121432	1.10761	0.104945	0.0429078
YOR202W	2	1.14147	0.120081	1.10852	0.0996564	0.0292919
YOR202W	2	1.13635	0.125509	1.11384	0.10399	0.020012
YOR202W	2	1.08893	0.0709398	1.07917	0.113196	0.00900103
YOR202W	2	1.07398	0.0614725	1.09099	0.155854	-0.0157167
YOR202W	2	1.14032	0.0530046	1.07567	0.0682027	0.0583637
YOR202W	2	0.985394	0.178603	1.01179	0.184677	-0.0264351
YOR202W	2	1.13853	0.206425	1.07943	0.178267	0.053299
YOR202W	2	1.1191	0.225565	1.08515	0.161252	0.0308081
YOR202W	2	0.960468	0.109231	1.04607	0.0585418	-0.085371
YOR202W	2	0.985649	0.0538657	0.94155	0.0679764	0.0457729
YOR202W	2	0.948581	0.117073	0.93402	0.0975374	0.0154688
YOR202W	2	1.10184	0.347762	0.863131	0.136273	0.244171
YOR202W	2	0.830088	0.125128	0.800032	0.175178	0.0368796
YCR076C	2	1.16908	0.0626464	1.11955	0.02533	0.0432859
YDL090C	2	0.0123989	0.0247978	0.017138	0.034276	-0.323689
YCR075C	2	1.19848	0.0711748	1.17824	0.048602	0.0170322
YDL089W	2	1.12958	0.0140296	1.1067	0.0217955	0.0204641
YCR073W-A	2	1.20001	0.0270488	1.19563	0.0394997	0.00365333
YDL088C	2	1.07372	0.0724561	1.07982	0.0701764	-0.00566759
YCR073C	2	1.05519	0.047607	1.15149	0.0476757	-0.0873407
YDL086W	2	1.19336	0.0394747	1.20875	0.040878	-0.0128089
YCR071C	2	0.0604607	0.0121237	0.215263	0.0253305	-1.26987
YDL085W	2	1.30074	0.0242457	1.23173	0.0216106	0.0545119
YCR069W	2	1.27619	0.0503619	1.22601	0.0283132	0.0401124
YDL083C	2	0.551048	0.0403532	0.815482	0.0834327	-0.391957
YCR068W	2	1.14415	0.0630123	1.12669	0.0361363	0.0153765
YDL082W	2	0.793275	0.0377586	0.86378	0.0398916	-0.085149
YCR067C	2	1.03026	0.0320067	1.09488	0.0350319	-0.0608367
YDL081C	2	0.284408	0.0498653	0.444679	0.085781	-0.446942
YCR065W	2	1.19055	0.0700176	1.09021	0.0568685	0.0880465
YDL080C	2	0.894895	0.0605914	0.882476	0.037685	0.013974
YCR063W	2	0.279295	0.0954826	0.345226	0.0782584	-0.211932
YDL079C	2	1.03755	0.0408298	0.971802	0.0377899	0.0654619
YCR062W	2	1.0231	0.117615	0.949211	0.119183	0.0749637
YDL078C	2	0.95625	0.0556934	0.723431	0.0773893	0.279015
YOR202W	2	1.12702	0.0847038	0.99608	0.0303147	0.123507
YOR202W	2	1.06695	0.0979184	1.04607	0.150818	0.0197632
YBR235W	2	1.14198	0.0859245	1.13955	0.0285944	0.00213188
YCL036W	2	1.14901	0.0163315	1.2908	0.0261443	-0.116364
YBR233W	2	1.15834	0.0702524	1.12033	0.0748373	0.0333635
YCL035C	2	1.14965	0.040644	1.12059	0.0546532	0.0255996
YBR232C	2	1.11475	0.0441955	1.18369	0.0402996	-0.0600046
YCL034W	2	1.18378	0.0409619	1.16837	0.038001	0.0131009
YBR231C	2	0.85642	0.243339	0.855601	0.138409	0.000956496
YCL033C	2	1.24756	0.02366	1.30197	0.012297	-0.0426865
YBR230C	2	1.22903	0.0908298	1.1733	0.0604577	0.0463994
YCL032W	2	0.1709	0.0696331	0.369375	0.120828	-0.770732
YBR229C	2	1.20116	0.0302065	1.15733	0.0328195	0.0371697
YCL030C	2	0.0720926	0.00346777	0.0882866	0.00596668	-0.202636
YBR228W	2	1.21688	0.0755853	1.22056	0.0553999	-0.0030189
YCL029C	2	1.14671	0.0233909	1.0745	0.017591	0.0650397
YBR227C	2	0.992296	0.0548611	1.00608	0.0270764	-0.0137926
YCL028W	2	1.21369	0.0387987	1.15097	0.0146238	0.0530567
YBR226C	2	1.03115	0.0846019	1.08177	0.129659	-0.0479195
YCL027W	2	1.15681	0.0595061	1.07255	0.0459844	0.0756214
YBR225W	2	0.929535	0.110379	0.915064	0.130176	0.0156898
YCL026C-A	2	1.1145	0.080489	1.05957	0.0368918	0.0505402
YBR224W	2	0.767582	0.160275	0.748878	0.146351	0.0246694
YCL026C	2	1.12319	0.103369	1.11072	0.0644173	0.0111598
YOR202W	2	1.01824	0.145608	0.984136	0.0994438	0.0340716
YOR202W	2	1.09711	0.0760248	1.10929	0.101737	-0.0110435
YCR089W	2	1.18224	0.0424783	1.18122	0.0304877	0.000863147
YDL110C	2	0.949475	0.00906018	1.07658	0.0134827	-0.125632
YCR088W	2	1.20474	0.0186342	1.04568	0.0227738	0.141599
YDL109C	2	1.14875	0.0369229	1.13825	0.0332843	0.00918673
YCR087W	2	1.21688	0.0384459	1.17863	0.0312191	0.0319433
YDL106C	2	1.15629	0.0358551	1.18148	0.0272835	-0.0215494
YCR087C-A	2	1.16358	0.0681468	1.12098	0.0598631	0.0372985
YDL104C	2	0.992808	0.0596551	1.02335	0.0633281	-0.0302954
YCR086W	2	1.03371	0.0136135	1.11085	0.0166024	-0.0719726
YDL100C	2	1.01748	0.0315377	1.13228	0.0251197	-0.106903
YCR085W	2	1.12907	0.0238849	1.1559	0.0238342	-0.0234913
YDL099W	2	1.24258	0.0474934	1.2029	0.0339025	0.032447
YCR083W	2	1.25229	0.0356721	1.19174	0.0216189	0.0495603
YDL096C	2	1.05595	0.0312668	1.14175	0.0341985	-0.0781217
YCR082W	2	1.17636	0.0213783	1.1141	0.0157257	0.0543814
YDL095W	2	1.08931	0.0730771	1.13292	0.062046	-0.0392537
YCR081W	2	0.149298	0.0202635	0.325232	0.0205312	-0.778594
YDL094C	2	0.966092	0.0785894	0.99647	0.0503733	-0.0309594
YCR079W	2	1.14517	0.0610013	1.08307	0.0294039	0.0557579
YDL093W	2	1.08101	0.0529553	1.0027	0.0169421	0.0751939
YCR077C	2	0.728468	0.046227	0.931423	0.026469	-0.24577
YDL091C	2	1.12293	0.105045	1.03217	0.0480161	0.0842761
YOR202W	2	1.27466	0.100613	1.1154	0.0457119	0.133468
YOR202W	2	1.06682	0.0446801	1.06333	0.0319871	0.0032708
YBR250W	2	1.16192	0.0580847	1.13279	0.057963	0.0253848
YCL049C	2	1.13763	0.0400272	1.13526	0.0419107	0.00208584
YBR249C	2	1.04585	0.0535104	1.07346	0.0553083	-0.0260537
YCL048W	2	1.19081	0.0577032	1.1659	0.0354696	0.0211358
YBR248C	2	0.0660849	0.0029036	0.0847811	0.00340219	-0.249132
YCL047C	2	1.20397	0.0306276	1.23212	0.0443951	-0.0231074
YBR246W	2	1.08497	0.0103361	1.22653	0.0220879	-0.122642
YCL046W	2	1.18876	0.0159625	1.18187	0.0316108	0.00581269
YBR245C	2	0.996003	0.0166361	1.05476	0.0184881	-0.0573228
YCL045C	2	1.1623	0.0252884	1.18018	0.0152446	-0.0152677
YBR244W	2	1.20052	0.0846653	1.18797	0.0619401	0.0105067
YCL044C	2	0.875721	0.0252125	0.950249	0.0272155	-0.0816768
YBR242W	2	1.21075	0.0235751	1.22173	0.0248467	-0.00903056
YCL042W	2	1.18199	0.02148	1.18161	0.0244964	0.000317195
YBR241C	2	1.09098	0.0164802	1.03841	0.0283199	0.0493862
YCL040W	2	1.17956	0.025476	1.16369	0.0186593	0.0135397
YBR240C	2	0.974784	0.0364098	1.04451	0.017011	-0.069085
YCL039W	2	1.06503	0.0503013	1.01646	0.0477473	0.0466711
YBR239C	2	1.10721	0.0317539	1.1141	0.0408733	-0.0062025
YCL038C	2	0.890165	0.0574337	0.960246	0.0654373	-0.075783
YBR238C	2	1.01748	0.0370375	0.959727	0.0425452	0.058433
YCL037C	2	0.0781004	0.115391	0.0594636	0.0793934	0.27263
YOR202W	2	1.11629	0.164671	1.04996	0.120705	0.0612534
YOR202W	2	1.04189	0.0268527	1.08982	0.0411607	-0.0449742
YCR105W	2	1.15936	0.0277218	1.13487	0.0186689	0.02135
YDL125C	2	1.01888	0.0417312	1.1241	0.0542788	-0.0982715
YCR102W-A	2	0.981687	0.0473273	1.06736	0.0179019	-0.08367
YDL124W	2	1.00661	0.0293104	1.11527	0.0266079	-0.102503
YCR102C	2	1.17802	0.0276194	1.25847	0.0530845	-0.0660606
YDL123W	2	1.18352	0.0260857	1.18031	0.0206403	0.00271346
YCR101C	2	1.14211	0.0882518	1.13942	0.0939471	0.00235774
YDL122W	2	1.16447	0.0147273	1.2168	0.00844881	-0.0439515
YCR100C	2	1.20346	0.034651	1.20303	0.0309675	0.000354693
YDL121C	2	1.1462	0.0678828	1.16318	0.0628119	-0.0147051
YCR099C	2	1.21407	0.0252578	1.21771	0.0201555	-0.00298958
YDL119C	2	1.10874	0.0423471	1.06684	0.0345721	0.0385272
YCR098C	2	1.18876	0.0429143	1.17798	0.0295469	0.00911375
YDL118W	2	1.06196	0.0679478	1.03451	0.0513186	0.0261877
YCR095C	2	1.26571	0.0432692	1.25977	0.0332356	0.00470396
YDL117W	2	0.833283	0.0676578	0.903509	0.019003	-0.0809125
YCR092C	2	1.14888	0.0490755	1.12682	0.0288635	0.0193864
YDL114W	2	0.930941	0.0747685	0.979851	0.0587258	-0.0512049
YCR091W	2	1.109	0.0275373	1.05295	0.0307841	0.051865
YDL113C	2	0.820757	0.0427605	0.875076	0.0235673	-0.0640837
YCR090C	2	1.07513	0.0468747	1.09034	0.0158347	-0.0140509
YDL112W	2	1.09225	0.145324	1.03282	0.0795776	0.055948
YOR202W	2	1.34471	0.0674212	1.21433	0.0532924	0.101983
YOR202W	2	1.0603	0.0672625	1.05243	0.0841624	0.00745071
YBR269C	2	1.1168	0.0634739	0.983487	0.0620791	0.127116
YCL069W	2	1.15681	0.0995828	1.14253	0.0696797	0.0124154
YBR267W	2	0.348064	0.0613929	0.694867	0.0487122	-0.691334
YCL064C	2	1.22583	0.0386347	1.18499	0.0262743	0.0338862
YBR266C	2	0.687564	0.0525273	0.794709	0.0394154	-0.144821
YCL063W	2	1.02259	0.0491642	1.17564	0.0594122	-0.139473
YBR264C	2	1.28501	0.033336	1.30417	0.0589763	-0.0148016
YCL062W	2	0.996131	0.0241606	1.08683	0.0371517	-0.0871451
YBR263W	2	1.12945	0.0161092	1.28457	0.0207582	-0.128692
YCL061C	2	0.812065	0.0432367	0.952716	0.0483426	-0.159737
YBR262C	2	1.14914	0.0163641	1.17707	0.018602	-0.024016
YCL060C	2	1.01006	0.0532738	1.09086	0.0552848	-0.0769516
YBR261C	2	0.953054	0.0312658	1.10618	0.0247869	-0.148995
YCL057W	2	1.15578	0.0210337	1.15435	0.0215565	0.00124318
YBR260C	2	1.17061	0.0731307	1.15383	0.0547305	0.0144406
YCL056C	2	1.15041	0.030997	1.18005	0.0338653	-0.025438
YBR259W	2	1.013	0.0247063	1.05762	0.0181519	-0.0431024
YCL055W	2	1.07142	0.0711913	1.0523	0.0442082	0.0180077
YBR258C	2	1.05736	0.0556302	0.994003	0.0575328	0.061789
YCL051W	2	1.08446	0.0843932	1.05087	0.0485967	0.0314613
YBR255W	2	0.803245	0.024989	0.889617	0.0255935	-0.102132
YCL050C	2	1.11347	0.064882	1.09618	0.0447137	0.0156512
YOR202W	2	1.14006	0.129763	1.04529	0.125227	0.0867898
YOR202W	2	1.12843	0.0648049	1.14344	0.0697756	-0.0132161
YDL020C	2	0.539544	0.1373	0.760173	0.0965152	-0.342822
YDL135C	2	1.12881	0.0550545	1.16084	0.0537058	-0.0279769
YDL019C	2	1.13559	0.0520451	1.15162	0.0401882	-0.0140206
YDL134C-A	2	1.11398	0.0235099	1.13552	0.0364533	-0.0191485
YDL018C	2	1.18608	0.021415	1.20602	0.0407147	-0.0166748
YDL134C	2	1.03831	0.058732	1.15214	0.0571211	-0.104024
YDL013W	2	0.380404	0.0389883	0.388591	0.0269432	-0.0212938
YDL133W	2	1.16179	0.021702	1.18953	0.0145691	-0.0235973
YDL012C	2	1.17138	0.0731754	1.16616	0.0707672	0.00446251
YDL133C-A	2	0.990379	0.0585576	1.14123	0.0643337	-0.141778
YDL011C	2	1.14696	0.0591784	1.16876	0.0501822	-0.0188244
YDL131W	2	1.06043	0.0491003	1.12462	0.066729	-0.0587699
YDL010W	2	1.09737	0.0738609	1.13059	0.0488467	-0.0298233
YDL130W-A	2	1.06912	0.0630422	1.12903	0.0469817	-0.0545241
YDL006W	2	0.0816794	0.00510229	0.134377	0.00763702	-0.49785
YDL130W	2	0.840569	0.0840486	0.943758	0.0531166	-0.11579
YDL002C	2	0.295145	0.019341	0.286672	0.0178245	0.0291297
YDL129W	2	1.07308	0.0142514	1.02386	0.0185051	0.0469496
YDL001W	2	1.0254	0.0881027	0.985823	0.0502965	0.0393633
YDL128W	2	0.85936	0.0294321	0.912727	0.0317388	-0.0602499
YCR106W	2	1.08765	0.00618329	1.00815	0.0138405	0.0759003
YDL127W	2	1.02617	0.0673643	1.10189	0.0241713	-0.0711978
YOR202W	2	1.05698	0.14949	1.05697	0.12424	2.87831e-06
YOR202W	2	1.04713	0.0406407	1.03698	0.0653815	0.00974517
YBR281C	2	1.08931	0.0340961	1.08385	0.0260185	0.00503138
YCR011C	2	1.20129	0.0357627	1.21822	0.0174389	-0.0140003
YBR280C	2	1.11117	0.044956	1.16616	0.0375108	-0.0483022
YCR010C	2	1.19349	0.0210621	1.17824	0.0269098	0.0128639
YBR278W	2	1.11079	0.0455129	1.0632	0.0456981	0.0437835
YCR009C	2	0.228293	0.0742142	0.712654	0.113364	-1.13837
YBR277C	2	1.12613	0.0504855	1.1041	0.0401759	0.0197531
YCR008W	2	0.926467	0.0351519	1.06593	0.0244123	-0.140225
YBR276C	2	1.15923	0.0324753	1.19096	0.0286415	-0.0270001
YCR007C	2	1.09085	0.0327934	1.19888	0.0107816	-0.0944318
YBR275C	2	0.984627	0.0205808	1.13435	0.0253548	-0.141555
YCR006C	2	1.40095	0.0311653	1.31391	0.0258034	0.0641409
YBR274W	2	1.12165	0.0423777	1.12734	0.0386461	-0.005058
YCR005C	2	1.2165	0.0146494	1.17369	0.0156376	0.0358228
YBR273C	2	1.02425	0.076264	1.07865	0.0612651	-0.0517514
YCR001W	2	1.22059	0.0537896	1.21005	0.0582826	0.00867613
YBR272C	2	1.11884	0.061373	1.11903	0.0320822	-0.000170252
YCL076W	2	0.940528	0.0250221	1.00192	0.0169686	-0.0632352
YBR271W	2	0.897068	0.0422709	0.948691	0.0386926	-0.0559522
YCL075W	2	0.913812	0.0313836	0.9422	0.0284589	-0.0305917
YBR270C	2	1.10926	0.0611114	1.0623	0.025302	0.0432568
YCL074W	2	0.997921	0.0599581	1.05399	0.0354911	-0.0546607
YOR202W	2	1.2257	0.142997	1.1202	0.0886372	0.0900062
YOR202W	2	1.09034	0.0236618	1.05217	0.035785	0.0356339
YDL038C	2	1.10734	0.0303331	1.10514	0.016559	0.00198647
YDL157C	2	0.996514	0.0452778	1.0571	0.0457298	-0.0590228
YDL037C	2	1.08228	0.0340421	1.11267	0.028667	-0.0276892
YDL156W	2	0.964559	0.0105075	1.06152	0.025222	-0.0957831
YDL036C	2	1.08152	0.0443805	1.10644	0.0595258	-0.0227814
YDL155W	2	1.11386	0.0528995	1.13098	0.0529997	-0.0152533
YDL035C	2	1.01262	0.0477169	1.26237	0.0638848	-0.220448
YDL154W	2	1.11398	0.0582763	1.1015	0.047558	0.011266
YDL034W	2	1.22148	0.0473659	1.21991	0.0609414	0.00128748
YDL149W	2	0.729235	0.0561748	0.812366	0.0786881	-0.107956
YDL033C	2	0.433706	0.0356281	0.519073	0.0337327	-0.179677
YDL146W	2	1.10632	0.0903691	1.09047	0.0708255	0.0144269
YDL027C	2	1.06541	0.0642707	0.861443	0.126795	0.212507
YDL144C	2	1.07858	0.0205559	1.09047	0.0241825	-0.010965
YDL026W	2	1.1058	0.0381943	1.06619	0.0379717	0.0364807
YDL142C	2	0.882496	0.0314159	0.685909	0.139159	0.252009
YDL025C	2	1.1384	0.0311415	1.11825	0.0277422	0.0178548
YDL138W	2	0.981431	0.0791319	0.947653	0.0435195	0.0350241
YDL024C	2	0.886842	0.060603	0.946354	0.0410577	-0.0649505
YDL137W	2	0.934009	0.0658697	0.902211	0.061079	0.0346373
YDL023C	2	0.905887	0.0419249	0.878451	0.0418367	0.0307544
YDL136W	2	0.758123	0.0635124	0.785751	0.0417409	-0.0357936
YOR202W	2	1.21586	0.0482048	1.14422	0.054262	0.0607286
YOR202W	2	1.02668	0.0652311	1.08125	0.0690745	-0.0517875
YBR293W	2	1.05953	0.051735	1.04438	0.0212017	0.0144052
YCR024C-A	2	1.14581	0.051121	1.13721	0.0322025	0.00753713
YBR292C	2	1.0364	0.0317854	1.04464	0.0465076	-0.00792153
YCR023C	2	1.15272	0.0371866	1.14967	0.0393972	0.00264263
YBR291C	2	1.03563	0.0391589	1.04178	0.0405989	-0.00592379
YCR022C	2	1.18442	0.036213	1.17927	0.0152851	0.00434957
YBR290W	2	0.978108	0.0726627	1.07203	0.0570989	-0.091692
YCR021C	2	1.23439	0.0467071	1.21887	0.040621	0.0126531
YBR289W	2	0.0704309	0.00755351	0.13269	0.013237	-0.63338
YCR020C-A	2	1.24909	0.0266822	1.33936	0.0283596	-0.0697726
YBR288C	2	1.04291	0.00414065	1.12617	0.0398963	-0.0768061
YCR020C	2	1.18365	0.0240725	1.15578	0.0105626	0.0238304
YBR287W	2	0.973506	0.0328053	0.944407	0.0507292	0.0303473
YCR019W	2	1.1522	0.0217786	1.18551	0.017705	-0.028494
YBR286W	2	1.05864	0.0584064	1.00153	0.0524886	0.0554499
YCR017C	2	1.18403	0.0400758	1.10293	0.0221205	0.0709525
YBR285W	2	1.03921	0.0788462	1.0249	0.0453468	0.0138603
YCR016W	2	1.10593	0.0647847	1.051	0.0234846	0.0509462
YBR284W	2	1.04483	0.0881373	0.991406	0.0478369	0.0524868
YCR015C	2	0.958806	0.0262455	0.995301	0.0270801	-0.0373563
YBR283C	2	0.858848	0.0628739	0.812366	0.0671426	0.0556408
YCR014C	2	1.17368	0.0956405	1.11137	0.0458917	0.0545472
YOR202W	2	1.20321	0.0448842	1.0941	0.0228914	0.0950532
YOR202W	2	1.04215	0.0606934	1.01049	0.0656641	0.0308464
YDL054C	2	0.905504	0.0178099	1.02516	0.018065	-0.124115
YDL173W	2	0.83993	0.0344948	0.901042	0.0495176	-0.0702334
YDL053C	2	0.950754	0.0465185	1.05438	0.0392096	-0.103449
YDL172C	2	0.862811	0.0756412	0.937915	0.0924597	-0.083464
YDL042C	2	0	0	0	0	0
YDL171C	2	0.849389	0.0334846	0.944926	0.0628979	-0.106589
YDL052C	2	1.02706	0.0464883	1.02581	0.0713982	0.00121998
YDL170W	2	1.00866	0.0540256	1.14253	0.0298183	-0.124627
YDL051W	2	1.10274	0.070443	1.09826	0.0415409	0.00406817
YDL169C	2	1.1044	0.0321534	1.07073	0.0111898	0.0309554
YDL048C	2	1.04764	0.0134566	1.0127	0.0128406	0.0339248
YDL168W	2	1.03921	0.0485784	1.02841	0.0387182	0.0104458
YDL050C	2	1.05749	0.0496463	1.03931	0.0348672	0.0173332
YDL167C	2	1.03384	0.0199907	1.00595	0.0376603	0.0273491
YDL046W	2	1.06094	0.080262	1.09917	0.0339823	-0.0354003
YDL162C	2	0.955611	0.121442	0.955832	0.0888555	-0.000231427
YDL041W	2	0.00434601	0.00869202	0.0105165	0.021033	-0.883686
YDL161W	2	1.07692	0.120014	1.0188	0.0691218	0.0554745
YDL040C	2	0.957145	0.0461848	0.962064	0.0437608	-0.00512638
YDL160C	2	0.000383471	0.000766943	0.003895	0.00778999	-2.31818
YDL039C	2	1.19758	0.0437237	1.0819	0.0266648	0.101585
YDL159W	2	0.0129102	0.0153239	0.0214225	0.0252126	-0.506423
YOR202W	2	1.24181	0.124705	1.15461	0.066807	0.072809
YOR202W	2	1.03614	0.0763886	0.961804	0.0840368	0.0744463
YCL006C	2	0.93337	0.0230575	0.999975	0.0336366	-0.0689294
YCR037C	2	1.16447	0.0295624	1.14682	0.022153	0.0152803
YCL002C	2	1.05301	0.0291707	1.06255	0.0361972	-0.00902111
YCR036W	2	1.10414	0.0281336	1.04373	0.0280548	0.0562687
YCL001W-A	2	1.03231	0.0523772	0.990627	0.0438757	0.0412112
YCR034W	2	0.995236	0.0287858	1.19992	0.0126962	-0.187029
YCL001W	2	0.9868	0.0414727	0.983097	0.0171354	0.00375945
YCR033W	2	1.05787	0.0281197	1.05087	0.0319871	0.00663903
YBR301W	2	1.00636	0.044081	1.00036	0.0374673	0.00597203
YCR032W	2	0.985266	0.0286295	1.00582	0.047141	-0.0206446
YBR300C	2	0.994469	0.0867707	0.990108	0.0528947	0.00439519
YCR031C	2	1.00406	0.0568533	1.06281	0.0503967	-0.0568728
YBR298C	2	0.977724	0.0410469	0.936876	0.0358177	0.0426765
YCR030C	2	1.18237	0.0187467	1.18122	0.0270502	0.000971261
YBR297W	2	1.05186	0.0449812	0.968166	0.0211608	0.0829136
YCR028C-A	2	0.0717092	0.00350215	0.212537	0.0289475	-1.0865
YBR296C	2	1.05455	0.116096	1.00595	0.0770097	0.0471808
YCR027C	2	1.08842	0.034037	0.997379	0.0347099	0.0873517
YBR295W	2	1.04304	0.0652551	0.946354	0.0503536	0.0972801
YCR026C	2	1.09238	0.0866948	0.971672	0.0401513	0.117098
YBR294W	2	0.99677	0.0892397	0.915324	0.0346373	0.085242
YCR025C	2	1.17521	0.0463045	1.0449	0.0403501	0.11753
YOR202W	2	1.07155	0.124637	0.9731	0.0750304	0.096372
YOR202W	2	0.911128	0.0645975	0.993873	0.0772642	-0.086926
YDL077C	2	0.407119	0.0976466	0.549584	0.156381	-0.300056
YDL184C	2	0.73716	0.156344	0.842098	0.101977	-0.133092
YDL076C	2	0.571756	0.102855	0.497131	0.0537576	0.139858
YDL183C	2	0.872525	0.0875341	0.876893	0.100701	-0.00499375
YDL074C	2	0.253347	0.0403319	0.250318	0.0190438	0.0120256
YDL182W	2	0.912918	0.0665555	0.962843	0.0345945	-0.0532447
YDL071C	2	1.04125	0.0635331	1.00192	0.0506385	0.0385036
YDL181W	2	0.937076	0.102264	0.959987	0.0622008	-0.0241546
YDL070W	2	0.831877	0.0438861	0.877932	0.0558059	-0.0538842
YDL180W	2	0.723355	0.0779826	0.749267	0.0592106	-0.0351959
YDL066W	2	1.01876	0.0287131	0.992445	0.0248159	0.0261658
YDL179W	2	0.87342	0.0189634	0.914805	0.0295868	-0.0462939
YDL065C	2	0.765281	0.0726668	0.792632	0.0657339	-0.0351153
YDL178W	2	1.0047	0.0279955	0.952197	0.0382818	0.0536679
YDL062W	2	0.975168	0.0529553	0.901562	0.0412927	0.0784811
YDL177C	2	1.03742	0.0774619	1.11033	0.0571848	-0.0679254
YDL061C	2	0.339628	0.00432591	0.602556	0.0267389	-0.57333
YDL176W	2	1.07001	0.0468673	1.02386	0.0394886	0.0440866
YDL059C	2	0.992041	0.0205427	0.93415	0.0305227	0.0601272
YDL175C	2	0.939377	0.089937	0.866896	0.0864075	0.0802978
YDL056W	2	1.01454	0.0547975	0.938564	0.0545627	0.077837
YDL174C	2	1.04841	0.073226	0.981799	0.0678672	0.0656446
YOR202W	2	1.06848	0.139138	0.921816	0.111221	0.147646
YOR202W	2	0.980409	0.047523	0.894031	0.0764455	0.0922286
YCL025C	2	0.791229	0.0812992	0.831452	0.0307154	-0.0495854
YCR061W	2	0.936821	0.0695705	0.909222	0.0459296	0.0299028
YCL024W	2	0.734859	0.0621602	0.813275	0.0457622	-0.101391
YCR060W	2	0.991657	0.0317731	0.979592	0.0369624	0.0122418
YCL023C	2	0.813087	0.096083	0.868714	0.0856216	-0.0661754
YCR059C	2	1.013	0.0517721	0.986602	0.0530896	0.026408
YCL022C	2	0.902436	0.0626109	0.952976	0.0413101	-0.0544915
YCR053W	2	0.24555	0.0673997	0.541404	0.157624	-0.790668
YCL016C	2	0.872014	0.117601	0.858197	0.126372	0.0159713
YCR051W	2	1.12613	0.0510229	1.07749	0.0526252	0.0441547
YCL014W	2	1.06976	0.0555164	0.996729	0.0472248	0.0707079
YCR050C	2	1.05276	0.0293153	0.977644	0.0124387	0.0740221
YCL013W	2	1.05173	0.0177462	0.978813	0.0401118	0.0718557
YCR049C	2	1.09481	0.0410554	1.04009	0.01709	0.0512709
YCL012W	2	0.977085	0.0645705	0.963622	0.0248865	0.0138748
YCR048W	2	0.968777	0.031303	0.995821	0.0148139	-0.027533
YCL011C	2	1.02195	0.0332286	1.0053	0.0230363	0.0164295
YCR045C	2	1.07295	0.00885097	0.947782	0.00837399	0.124045
YCL010C	2	0.574824	0.0147443	0.348213	0.0343559	0.50125
YCR044C	2	1.01467	0.116287	0.970763	0.0686298	0.044232
YCL009C	2	0.967115	0.0676979	0.866896	0.0393561	0.109398
YCR043C	2	1.1168	0.0571117	0.937915	0.0336646	0.17456
YOR202W	2	1.06989	0.134312	0.877023	0.103527	0.198773
YOR202W	2	1.04291	0.278136	0.870791	0.188962	0.180372
YOR202W	2	1.09034	0.216944	1.0771	0.184377	0.0122182
YOR202W	2	1.06554	0.186348	1.0188	0.212937	0.0448545
YOR202W	2	1.1283	0.230002	1.03036	0.221156	0.0908082
YOR202W	2	0.970694	0.135797	1.06178	0.191684	-0.0896868
YOR202W	2	1.09456	0.257919	1.03269	0.207255	0.058178
YOR202W	2	1.0943	0.196287	1.07632	0.169223	0.0165694
YOR202W	2	1.1586	0.232283	1.09553	0.181099	0.0559675
YOR202W	2	1.12651	0.161736	1.15318	0.196767	-0.0233965
YOR202W	2	0.871247	0.131413	0.970373	0.127419	-0.107755
YOR202W	2	1.05723	0.184521	1.05567	0.194319	0.00147382
YOR202W	2	1.15284	0.219245	1.11241	0.166241	0.0357014
YOR202W	2	1.06362	0.146295	1.06346	0.169964	0.000148768
YOR202W	2	1.08318	0.177901	1.05048	0.136036	0.0306526
YOR202W	2	1.07602	0.154167	1.05554	0.209204	0.0192137
YOR202W	2	1.01569	0.117145	1.07502	0.130524	-0.056772
YOR202W	2	1.04343	0.130107	1.00958	0.127424	0.032972
YOR202W	2	1.06349	0.0966235	1.03191	0.074994	0.0301442
YOR202W	2	1.09686	0.148705	1.07034	0.187216	0.0244671
YOR202W	2	1.15105	0.11438	1.08657	0.161939	0.0576479
YOR202W	2	1.07551	0.195998	0.798864	0.0619791	0.29736
YOR202W	2	1.06682	0.0938497	0.913766	0.0710158	0.154861
YOR202W	2	1.07602	0.0737336	0.991666	0.106659	0.0816388
YOR202W	2	1.11117	0.160118	0.71577	0.156839	0.439811
YOR202W	3	1.04999	0.197599	0.996118	0.300941	0.052669
YOR202W	3	1.10983	0.132102	1.0201	0.159212	0.0843123
YOR202W	3	1.16488	0.124521	1.08285	0.0606694	0.073027
YOR202W	3	1.01631	0.169273	1.04254	0.0125832	-0.0254851
YOR202W	3	1.06126	0.183524	1.10963	0.0878421	-0.0445734
YOR202W	3	1.17654	0.0878697	1.15568	0.0990638	0.0178945
YOR202W	3	1.1202	0.0558539	1.06869	0.0909558	0.047069
YOR202W	3	1.11281	0.074396	1.10861	0.0634275	0.00378156
YOR202W	3	1.12136	0.0423207	1.08361	0.0090115	0.0342423
YOR202W	3	1.0167	0.0550151	0.994842	0.0787127	0.0217319
YOR202W	3	1.11916	0.0521966	1.10683	0.0828147	0.011081
YOR202W	3	1.09481	0.0177883	1.1104	0.0755674	-0.0141399
YOR202W	3	1.12175	0.0716294	1.13922	0.120437	-0.0154561
YOR202W	3	1.09545	0.0271161	1.14432	0.0892433	-0.0436446
YOR202W	3	1.09183	0.0922739	1.14841	0.0647782	-0.0505213
YOR202W	3	1.0132	0.0412567	1.09369	0.129918	-0.0764412
YOR202W	3	1.02836	0.0284401	1.12315	0.0860898	-0.0881765
YOR202W	3	1.12434	0.139111	1.0502	0.140969	0.0682191
YOR202W	3	0.780821	0.0208156	0.967421	0.109447	-0.214288
YOR202W	3	1.00375	0.0617297	0.966018	0.130253	0.038312
YOR202W	3	0.969549	0.0955602	1.04675	0.0836215	-0.076617
YOR202W	3	0.99688	0.0595661	0.973543	0.0451621	0.0236892
YOR202W	3	0.973306	0.0770655	0.948544	0.112912	0.0257699
YOR202W	3	1.05543	0.379129	0.770875	0.148043	0.314176
YOR202W	3	1.01087	0.0996327	0.961809	0.098447	0.0497511
YDR199W	3	1.01527	0.0390687	0.953901	0.0349942	0.0623541
YDR316W	3	0.634449	0.054973	0.913852	0.0481504	-0.364912
YDR198C	3	1.18729	0.0513558	1.16218	0.0392117	0.0213782
YDR315C	3	0.853488	0.0393195	0.961553	0.0236719	-0.119218
YDR193W	3	1.26398	0.0386009	1.29954	0.0450986	-0.0277518
YDR314C	3	1.20789	0.0187358	1.16511	0.011902	0.0360553
YDR192C	3	1.15737	0.121506	1.12762	0.103333	0.0260456
YDR313C	3	1.10918	0.0694001	1.222	0.0309106	-0.0968619
YDR191W	3	1.14196	0.0188578	1.1007	0.0228253	0.0367932
YDR312W	3	1.18315	0.0806181	1.28449	0.0466625	-0.0821868
YDR186C	3	0.99429	0.0780549	1.02902	0.0682962	-0.0343376
YDR310C	3	1.03652	0.0468966	0.949437	0.0737376	0.0877526
YDR185C	3	1.19766	0.0402265	1.1141	0.0387563	0.0723226
YDR309C	3	1.10854	0.0518138	1.01321	0.105955	0.0899191
YDR184C	3	1.02849	0.0489369	1.01423	0.0337925	0.0139593
YDR307W	3	1.11488	0.0341373	1.06206	0.0272339	0.0485421
YDR183W	3	0.919938	0.0716425	0.971119	0.0436342	-0.0541427
YDR306C	3	1.05115	0.0368671	0.994332	0.0468047	0.0555729
YDR181C	3	1.13509	0.0508988	1.10351	0.038434	0.0282173
YDR305C	3	0.850638	0.021331	0.896761	0.0267291	-0.0528024
YDR179W-A	3	0.891312	0.0421405	0.877375	0.0425059	0.0157602
YDR304C	3	1.04843	0.0722346	0.935917	0.0812921	0.113526
YOR202W	3	1.08496	0.0533161	1.0729	0.0808388	0.0111807
YOR202W	3	1.08315	0.0840046	1.04777	0.127316	0.0332054
YDL199C	3	1.17602	0.0126093	1.15261	0.0248973	0.0201063
YDR090C	3	1.14999	0.045441	1.12953	0.0247317	0.0179506
YDL197C	3	1.17978	0.0367567	1.14024	0.0353705	0.034087
YDR089W	3	0.99416	0.0545938	1.08489	0.0299472	-0.087334
YDL194W	3	0.909187	0.0644807	0.767432	0.0609617	0.169501
YDR085C	3	1.25504	0.0106805	1.22327	0.0103418	0.0256355
YDL192W	3	0.402845	0.0543262	0.426507	0.0720161	-0.0570755
YDR084C	3	1.27434	0.0248864	1.21575	0.021685	0.0470674
YDL191W	3	0.951544	0.0327653	1.00211	0.0238944	-0.0517794
YDR083W	3	0.72564	0.0592837	0.882094	0.0817311	-0.195244
YDL190C	3	0.895716	0.0294146	0.963339	0.0258781	-0.0727824
YDR080W	3	0.28808	0.0828845	0.419492	0.0872956	-0.375807
YDL189W	3	1.24493	0.0437165	1.20312	0.0333177	0.0341636
YDR077W	3	1.16139	0.0367166	1.08833	0.0312372	0.0649681
YDL188C	3	0.981855	0.0277864	1.04586	0.0251215	-0.0631515
YDR076W	3	0.7645	0.0539609	0.870232	0.0238944	-0.129539
YDL187C	3	1.12123	0.0348882	1.08042	0.0215581	0.0370736
YDR075W	3	1.11929	0.0449338	1.16945	0.0447588	-0.0438404
YDL186W	3	0.884965	0.0122903	0.933494	0.00714701	-0.0533868
YDR074W	3	0.375903	0.0599561	0.414645	0.0466216	-0.098093
YDL185W	3	1.15232	0.0178134	1.04739	0.0145199	0.0954747
YDR073W	3	1.12771	0.0825919	1.1104	0.0668745	0.0154695
YOR202W	3	1.16475	0.0468174	1.0377	0.0156139	0.115506
YOR202W	3	1.11113	0.0976253	1.26473	0.0544926	-0.129479
YDR216W	3	1.22369	0.104681	1.36179	0.0879136	-0.106925
YDR335W	3	1.11229	0.0638686	0.983619	0.0276407	0.122941
YDR215C	3	1.16009	0.0302622	1.16141	0.0440458	-0.00114036
YDR334W	3	0.907762	0.057046	0.962446	0.0525134	-0.0584958
YDR214W	3	1.19429	0.0218476	1.17442	0.0251802	0.0167718
YDR333C	3	1.17628	0.0491347	1.27927	0.0356259	-0.0839268
YDR213W	3	1.2505	0.0247494	1.18845	0.0119756	0.0508938
YDR332W	3	1.16968	0.0465615	1.25516	0.0354743	-0.0705355
YDR210W	3	1.24247	0.0310388	1.1984	0.0197239	0.0361148
YDR330W	3	1.20724	0.0447815	1.17162	0.0346532	0.0299515
YDR209C	3	1.24973	0.0355539	1.22021	0.0202721	0.0239004
YDR329C	3	1.07551	0.0614842	1.0956	0.0509231	-0.0185124
YDR207C	3	0.26321	0.0406195	0.415028	0.0486008	-0.455395
YDR321W	3	1.13418	0.0144582	1.11308	0.0122185	0.018787
YDR206W	3	1.01009	0.0149361	1.11601	0.00714853	-0.0997169
YDR320C	3	0.939886	0.0721311	0.866916	0.0629213	0.0808169
YDR205W	3	0.958798	0.0214987	1.00071	0.0213564	-0.0427841
YDR319C	3	0.951933	0.0366724	0.97214	0.0416067	-0.0210051
YDR203W	3	0.969679	0.012221	0.850718	0.0267555	0.130884
YDR318W	3	0.956855	0.0153607	0.946503	0.0233286	0.0108774
YDR202C	3	0.925508	0.0621328	0.861559	0.0720997	0.0715993
YDR317W	3	1.06527	0.0640038	0.976859	0.0579753	0.0866448
YOR202W	3	1.2053	0.0276164	1.23144	0.0473656	-0.0214545
YOR202W	3	1.11566	0.0426136	1.08986	0.051578	0.0233959
YDL216C	3	1.02926	0.0316851	1.13425	0.0226684	-0.0971263
YDR102C	3	1.18742	0.0555493	1.14687	0.0421999	0.0347443
YDL215C	3	1.15698	0.0576887	1.14101	0.0518015	0.0139033
YDR101C	3	0.902322	0.0419621	1.01206	0.0337498	-0.114773
YDL214C	3	1.23703	0.0336066	1.22404	0.0162637	0.0105601
YDR100W	3	1.20763	0.030449	1.1859	0.0330566	0.0181546
YDL213C	3	1.12253	0.0198451	1.17073	0.00309978	-0.0420415
YDR099W	3	1.00685	0.0914292	1.05351	0.111962	-0.0452989
YDL211C	3	1.23004	0.0168106	1.22391	0.027363	0.00499379
YDR098C	3	1.15167	0.0317496	1.17366	0.0683388	-0.0189118
YDL210W	3	1.21216	0.0311007	1.20006	0.0356354	0.0100344
YDR097C	3	1.19545	0.0473427	1.19942	0.0205468	-0.00331495
YDL206W	3	1.03121	0.0280409	1.12162	0.0363826	-0.0840456
YDR096W	3	1.31864	0.0159586	1.2484	0.0234126	0.0547373
YDL204W	3	0.98872	0.0218901	1.04203	0.026029	-0.0525185
YDR095C	3	1.20465	0.0257853	1.14738	0.0207987	0.0487038
YDL203C	3	1.05543	0.0382925	1.00607	0.0299776	0.0478994
YDR094W	3	0.966181	0.0254723	1.00938	0.0222205	-0.0437425
YDL201W	3	1.0439	0.0285876	1.02252	0.0163807	0.0206947
YDR093W	3	1.12874	0.0298858	1.078	0.0305169	0.0459973
YDL200C	3	1.02564	0.0310489	0.968823	0.0299429	0.0569863
YDR092W	3	0.785095	0.134387	0.837198	0.0796844	-0.0642559
YOR202W	3	1.23082	0.0233273	1.08948	0.0417815	0.121977
YOR202W	3	1.09079	0.134593	1.17889	0.0869969	-0.0776684
YDR233C	3	1.15439	0.0431802	1.15159	0.0383286	0.00242654
YDR354W	3	1.12615	0.0624147	1.11869	0.0581442	0.00665179
YDR229W	3	1.10232	0.0885435	1.08195	0.0811894	0.0186473
YDR352W	3	1.1904	0.0368625	1.17468	0.0431865	0.0132956
YDR227W	3	0	0	0.00573948	0.011479	0
YDR351W	3	1.17084	0.028374	1.14483	0.0431071	0.0224637
YDR225W	3	0.971622	0.0315347	0.951478	0.0192023	0.0209504
YDR349C	3	1.08043	0.0451979	1.1632	0.0312972	-0.0738172
YDR223W	3	1.18133	0.0171218	1.19075	0.0214759	-0.00793861
YDR348C	3	1.16139	0.03775	1.1317	0.035786	0.0258962
YDR222W	3	1.22641	0.0573042	1.12685	0.130736	0.0846661
YDR346C	3	1.2926	0.0592896	1.28641	0.0419742	0.00480404
YDR221W	3	1.16799	0.0323693	1.20299	0.0212526	-0.029527
YDR345C	3	0.986518	0.0487922	1.08247	0.0493727	-0.0928148
YDR220C	3	1.18509	0.0434331	1.12762	0.036095	0.0497141
YDR344C	3	1.12849	0.0742945	1.10963	0.0507157	0.0168478
YDR219C	3	1.10672	0.0514663	1.05619	0.0325698	0.046735
YDR340W	3	1.11747	0.0587346	1.05772	0.0356743	0.0549545
YDR218C	3	1.07512	0.0230359	1.02584	0.0181256	0.0469228
YDR338C	3	1.04312	0.0474428	1.00058	0.0315	0.0416378
YDR217C	3	1.04196	0.00519853	0.955431	0.00790772	0.0866936
YDR336W	3	1.02318	0.0553217	1.02124	0.0327239	0.00188949
YOR202W	3	1.02628	0.150029	1.0655	0.0968658	-0.0375011
YOR202W	3	1.11048	0.0914057	1.1382	0.0699728	-0.0246571
YDL232W	3	0.527196	0.0588717	0.535684	0.0411886	-0.015972
YDR117C	3	1.15491	0.0414028	1.13463	0.0295462	0.0177152
YDL231C	3	0.998823	0.0192122	1.08183	0.0112432	-0.0798289
YDR116C	3	0.902192	0.0264411	0.937703	0.0377966	-0.0386053
YDL230W	3	1.18444	0.0697354	1.07851	0.034089	0.0936912
YDR112W	3	1.17732	0.0449458	1.20924	0.0350016	-0.0267554
YDL229W	3	1.13263	0.0281734	1.16384	0.0358998	-0.0271807
YDR111C	3	1.16579	0.0301822	1.17111	0.0349225	-0.00455099
YDL227C	3	1.18677	0.0248612	1.18195	0.0218221	0.00407427
YDR110W	3	1.20245	0.0312525	1.22978	0.035362	-0.0224743
YDL226C	3	0.918125	0.0873033	0.770365	0.112336	0.175469
YDR103W	3	0	0	0	0	0
YDL224C	3	1.21696	0.0364373	1.24036	0.0308009	-0.0190528
YDR109C	3	1.15465	0.0541844	1.17136	0.0422882	-0.0143703
YDL223C	3	1.18444	0.0504655	1.15529	0.0300167	0.0249191
YDR108W	3	0.822789	0.0562021	0.885665	0.022598	-0.0736388
YDL222C	3	0.948824	0.0374307	0.995863	0.0247597	-0.0483862
YDR107C	3	1.0632	0.0230592	1.05109	0.0280593	0.0114571
YDL219W	3	0.953228	0.0414274	0.991781	0.0354954	-0.0396485
YDR105C	3	1.06968	0.0539062	1.05351	0.0373022	0.0152273
YDL218W	3	1.10918	0.036964	1.01831	0.0274517	0.0854805
YDR104C	3	1.0711	0.0924435	0.997393	0.05816	0.0712985
YOR202W	3	1.2619	0.0965358	1.22047	0.0695717	0.0333872
YOR202W	3	1.13626	0.0509789	1.16588	0.0405675	-0.0257355
YDR252W	3	1.15621	0.036169	1.08208	0.0833217	0.0662558
YDR372C	3	1.12175	0.0374035	1.13144	0.0225186	-0.00860333
YDR251W	3	1.17525	0.0439899	1.14815	0.0352046	0.0233257
YDR371W	3	1.13885	0.0338626	1.15517	0.00978132	-0.0142262
YDR250C	3	1.14494	0.0502369	1.11665	0.0424037	0.0250183
YDR370C	3	1.17732	0.0106132	1.17442	0.0189842	0.0024617
YDR249C	3	1.11178	0.0330423	1.14483	0.0370595	-0.0293014
YDR369C	3	1.15012	0.0266367	1.16039	0.0516135	-0.00889619
YDR248C	3	1.11113	0.0367701	1.11218	0.0228727	-0.000948974
YDR368W	3	1.18043	0.0307211	1.20159	0.0385318	-0.0177698
YDR247W	3	1.15685	0.0719788	1.2808	0.0580398	-0.101778
YDR363W-A	3	1.10815	0.0931369	1.35834	0.0746061	-0.203575
YDR245W	3	0.516186	0.0813824	0.530455	0.084625	-0.0272679
YDR363W	3	1.05698	0.0289967	1.034	0.0198308	0.0219858
YDR244W	3	0.735743	0.101258	0.905817	0.0667135	-0.207956
YDR360W	3	1.02408	0.00807683	0.962829	0.0123175	0.0616763
YDR241W	3	0.906467	0.0942373	0.967293	0.046219	-0.0649469
YDR359C	3	0.320074	0.115135	0.265674	0.0653202	0.186283
YDR239C	3	1.08665	0.0294419	1.06308	0.0206032	0.0219273
YDR358W	3	1.09662	0.0181986	1.02354	0.00341919	0.068966
YDR234W	3	0.040155	0.0056837	0.0562469	0.00498782	-0.337003
YDR357C	3	1.08289	0.0625071	1.11206	0.053271	-0.0265766
YOR202W	3	1.07214	0.153805	1.0317	0.125053	0.0384449
YOR202W	3	0.892736	0.0413379	1.03566	0.0165211	-0.148499
YDR001C	3	0.784188	0.0283112	0.876354	0.0366673	-0.111121
YDR130C	3	1.136	0.0472427	1.13718	0.0370642	-0.00104113
YDL243C	3	1.14701	0.016211	1.16766	0.0158641	-0.0178484
YDR128W	3	0.783023	0.025409	0.781844	0.0337115	0.00150621
YDL242W	3	1.1461	0.0444203	1.15414	0.0214086	-0.00699333
YDR127W	3	0.467093	0.0505904	0.897782	0.0541802	-0.653398
YDL241W	3	1.03004	0.0293434	1.12609	0.0269006	-0.0891488
YDR126W	3	0.808411	0.0231883	0.918444	0.0161298	-0.12761
YDL240W	3	1.16359	0.0204048	1.15032	0.0199963	0.0114699
YDR125C	3	1.18755	0.0238527	1.23807	0.035369	-0.0416586
YDL239C	3	1.12304	0.0354493	1.16167	0.0256208	-0.0338149
YDR124W	3	1.14908	0.0318397	1.1141	0.0308206	0.0309191
YDL238C	3	1.27835	0.0558929	1.21409	0.047468	0.0515782
YDR123C	3	0.190283	0.00258632	0.210065	0.0102914	-0.0989041
YDL237W	3	1.20983	0.0619693	1.20606	0.0517118	0.00312627
YDR122W	3	1.16838	0.0403165	1.14649	0.0270966	0.0189122
YDL236W	3	1.15102	0.049971	1.10568	0.0312594	0.040193
YDR121W	3	1.02667	0.142028	1.05887	0.0805738	-0.0308785
YDL234C	3	1.07382	0.0542586	1.0252	0.0322731	0.0463392
YDR120C	3	1.05245	0.0195675	0.980047	0.0269574	0.071275
YDL233W	3	1.08406	0.0506467	1.02112	0.0338117	0.0598126
YDR119W	3	1.01618	0.0161114	0.933621	0.0316884	0.0847355
YOR202W	3	1.29468	0.109886	1.22162	0.0947815	0.0580856
YOR202W	3	1.15724	0.186202	1.08884	0.133076	0.060924
YDR263C	3	1.0075	0.0350915	1.14815	0.0164974	-0.130678
YDR387C	3	1.10102	0.0179834	1.08234	0.00413421	0.0171179
YDR262W	3	1.13483	0.0330721	1.13858	0.040131	-0.00330086
YDR386W	3	1.04338	0.0253667	1.03527	0.0285193	0.00780187
YDR261C	3	1.15672	0.00871628	1.1646	0.0251952	-0.00678934
YDR385W	3	1.00012	0.0128413	1.0289	0.0197519	-0.0283683
YDR260C	3	1.16579	0.0455679	1.1831	0.0384295	-0.0147364
YDR384C	3	1.12732	0.0295087	1.10236	0.0349892	0.0223875
YDR259C	3	1.15206	0.00904874	1.16562	0.0165912	-0.0117046
YDR383C	3	1.04921	0.0229619	1.09012	0.0123034	-0.0382468
YDR258C	3	1.11994	0.0969797	1.11001	0.104574	0.00889847
YDR382W	3	1.13729	0.0504903	1.12417	0.0297641	0.0116045
YDR257C	3	1.08095	0.0672416	1.03578	0.0571797	0.0426787
YDR380W	3	1.13729	0.0550698	1.14496	0.0693481	-0.00671987
YDR256C	3	1.17641	0.0359107	1.11945	0.0184623	0.0496292
YDR379W	3	1.13561	0.0277231	1.07787	0.0219212	0.0521794
YDR255C	3	1.16307	0.0496727	1.07405	0.0356792	0.0796294
YDR378C	3	0.413597	0.025963	0.760927	0.0491722	-0.609646
YDR254W	3	1.06644	0.055816	1.02163	0.0318918	0.0429292
YDR375C	3	0.31308	0.191519	0.382377	0.205582	-0.199949
YDR253C	3	0.901415	0.0300079	0.92329	0.0221965	-0.0239778
YDR374C	3	1.03963	0.0477926	0.953901	0.0252846	0.0860567
YOR202W	3	1.26216	0.11635	1.21855	0.116742	0.0351613
YOR202W	3	1.04079	0.0746398	1.05249	0.0673908	-0.0111791
YDR015C	3	1.07007	0.0628503	1.02686	0.0520119	0.0412188
YDR147W	3	1.03807	0.0150317	1.00823	0.0252777	0.029164
YDR014W	3	0.864887	0.0666374	0.976859	0.0750049	-0.121743
YDR146C	3	0.763334	0.0526564	0.886813	0.0444241	-0.149939
YDR011W	3	1.0338	0.0402707	1.00836	0.053562	0.0249112
YDR144C	3	0.973565	0.0767962	1.03311	0.0588584	-0.0593605
YDR010C	3	1.08056	0.0390595	1.10109	0.0503765	-0.0188196
YDR143C	3	1.12784	0.0335716	1.09369	0.0269811	0.0307458
YDR009W	3	0.259065	0.0116857	1.04318	0.0286165	-1.39295
YDR142C	3	0.992476	0.0656376	0.987062	0.0450909	0.00547004
YDR008C	3	1.11501	0.035501	1.10415	0.022584	0.00979324
YDR139C	3	1.08613	0.0192122	1.07328	0.0121901	0.011898
YDR007W	3	0.974471	0.0184179	1.02647	0.0126828	-0.0519891
YDR135C	3	1.08224	0.0544017	1.05517	0.0465638	0.0253324
YDR006C	3	0.823566	0.113594	0.611701	0.109344	0.297401
YDR134C	3	1.13561	0.110206	1.1317	0.0853091	0.00345119
YDR005C	3	0.616444	0.0258524	0.599839	0.0234139	0.0273064
YDR133C	3	1.19506	0.0200871	1.10096	0.0103805	0.0820188
YDR004W	3	0.68963	0.126019	0.697538	0.0788694	-0.0114014
YDR132C	3	1.02758	0.0811567	0.990378	0.0525941	0.0368743
YDR003W	3	1.01916	0.0401586	0.97367	0.0361817	0.0456614
YDR131C	3	1.10478	0.0329121	1.0317	0.0344117	0.0684365
YOR202W	3	1.2268	0.106007	1.11244	0.0630482	0.0978554
YOR202W	3	0.975119	0.0171322	0.965762	0.0480794	0.00964165
YDR279W	3	0.932373	0.150126	0.934769	0.0837127	-0.00256639
YDR403W	3	0.99701	0.0657451	0.973925	0.0613046	0.0234262
YDR278C	3	1.00375	0.0605707	1.01678	0.0490742	-0.0129021
YDR402C	3	0.984704	0.0140342	0.939106	0.0157157	0.0474134
YDR277C	3	0.906467	0.0222796	1.15325	0.0352095	-0.240787
YDR401W	3	1.06644	0.0830467	1.02214	0.0555951	0.0424299
YDR276C	3	0.499217	0.0712241	0.677003	0.0365076	-0.304634
YDR400W	3	1.09442	0.0502369	1.08183	0.0675291	0.0115713
YDR275W	3	1.08185	0.0651498	1.05313	0.0539507	0.0269092
YDR399W	3	0.963332	0.0315659	1.0377	0.00432898	-0.0743616
YDR274C	3	0.950508	0.0641051	0.802124	0.0786204	0.169734
YDR395W	3	1.12279	0.0538339	1.06461	0.0378823	0.0532054
YDR273W	3	0.958539	0.0421737	1.04254	0.0316103	-0.0840089
YDR393W	3	0.687428	0.0957389	0.768197	0.0579648	-0.111089
YDR272W	3	0.981207	0.0312725	1.03323	0.0307473	-0.0516647
YDR392W	3	0.524735	0.0653574	0.772661	0.0265373	-0.386946
YDR270W	3	1.02875	0.0374836	0.939743	0.0253758	0.0904883
YDR391C	3	1.10051	0.021161	1.13131	0.0220283	-0.0276099
YDR266C	3	1.01281	0.0381435	1.02762	0.0449155	-0.0145151
YDR389W	3	0.62577	0.130271	0.716797	0.110194	-0.135809
YDR265W	3	0.921363	0.0544034	0.884772	0.0441577	0.0405242
YDR388W	3	0.0987036	0.0157753	0.257766	0.0395254	-0.959932
YOR202W	3	1.25245	0.0726803	1.15032	0.0737074	0.0850609
YOR202W	3	0.971363	0.089972	1.09254	0.0916297	-0.117562
YDR056C	3	1.02201	0.0631898	0.998924	0.0645864	0.0228477
YDR158W	3	0.714759	0.131262	0.823296	0.0719804	-0.14137
YDR055W	3	0.968124	0.0266102	0.919336	0.0664744	0.0517083
YDR157W	3	0.945715	0.022471	0.93681	0.0117553	0.00946099
YDR051C	3	0.84481	0.0320975	0.90046	0.0328446	-0.0637945
YDR156W	3	0.724733	0.0874103	0.93681	0.0329327	-0.256677
YDR049W	3	0.293261	0.0833603	0.496911	0.0575059	-0.527348
[truncated: 4,312 more rows]

[truncated: 14 more sheets: WT R5, WT R6, WT R7, WT R8, Cat Mut R1, Cat Mut R2, Cat Mut R3, Cat Mut R4, Cat Mut R5, Cat Mut R6, Cat Mut R7, Cat Mut R8, Neg control R1, Neg control R2]
