# Supplementary material for: Synthetic dosage lethal (SDL) interaction data of Hmt1 arginine methyltransferase
Source: Data Brief. 2020 Jun 21;31:105885. doi: 10.1016/j.dib.2020.105885 (PMC7330151; doi:10.1016/j.dib.2020.105885)
Supplement: Supplementary file 2 [file mmc2.xlsx]

## Sheet: GO Terms Slim
Annotated GO biological processes
GO Term (GO ID)	Genes Annotated to the GO Term	GO Term Usage in Gene List	Genome Frequency of Use
response to chemical (GO:0042221)	YDL159W, YHR030C, YIR023W, YJL101C, YJR077C, YML121W, YMR116C	7 of 46 genes, 15.22%	618 of 6439 annotated genes, 9.60%
cellular amino acid metabolic process (GO:0006520)	YCL030C, YCR053W, YDR234W, YHR018C, YIL020C, YIR023W	6 of 46 genes, 13.04%	222 of 6439 annotated genes, 3.45%
transcription by RNA polymerase II (GO:0006366)	YGR122W, YIR023W, YLR357W, YMR021C, YPL086C, YPR070W	6 of 46 genes, 13.04%	549 of 6439 annotated genes, 8.53%
endosomal transport (GO:0016197)	YJL029C, YLR262C, YML001W, YML097C, YOR069W, YOR132W	6 of 46 genes, 13.04%	104 of 6439 annotated genes, 1.62%
regulation of organelle organization (GO:0033043)	YDL077C, YDL160C, YLR442C, YML001W, YOR026W	5 of 46 genes, 10.87%	344 of 6439 annotated genes, 5.34%
chromatin organization (GO:0006325)	YFL013C, YLR015W, YLR357W, YLR442C, YML121W	5 of 46 genes, 10.87%	308 of 6439 annotated genes, 4.78%
vacuole organization (GO:0007033)	YDL077C, YLR262C, YML001W, YML097C, YOR068C	5 of 46 genes, 10.87%	106 of 6439 annotated genes, 1.65%
Golgi vesicle transport (GO:0048193)	YER083C, YJL029C, YLR262C, YML097C	4 of 46 genes, 8.70%	204 of 6439 annotated genes, 3.17%
RNA catabolic process (GO:0006401)	YDL160C, YGR122W, YLR442C, YMR116C	4 of 46 genes, 8.70%	162 of 6439 annotated genes, 2.52%
protein targeting (GO:0006605)	YBR131W, YLR262C, YML001W, YML097C	4 of 46 genes, 8.70%	251 of 6439 annotated genes, 3.90%
protein phosphorylation (GO:0006468)	YDL159W, YHR030C, YMR116C	3 of 46 genes, 6.52%	247 of 6439 annotated genes, 3.84%
DNA repair (GO:0006281)	YLR357W, YLR442C, YPL262W	3 of 46 genes, 6.52%	303 of 6439 annotated genes, 4.71%
transmembrane transport (GO:0055085)	YDR375C, YGL255W, YJR077C	3 of 46 genes, 6.52%	456 of 6439 annotated genes, 7.08%
organelle assembly (GO:0070925)	YDL160C, YIL090W, YLR262C	3 of 46 genes, 6.52%	121 of 6439 annotated genes, 1.88%
regulation of cell cycle (GO:0051726)	YDL159W, YHR030C, YOR026W	3 of 46 genes, 6.52%	310 of 6439 annotated genes, 4.81%
organelle fusion (GO:0048284)	YDL077C, YML001W, YOR068C	3 of 46 genes, 6.52%	105 of 6439 annotated genes, 1.63%
ion transport (GO:0006811)	YGL255W, YJR077C, YML121W	3 of 46 genes, 6.52%	354 of 6439 annotated genes, 5.50%
organelle inheritance (GO:0048308)	YIL090W, YML001W, YML097C	3 of 46 genes, 6.52%	56 of 6439 annotated genes, 0.87%
regulation of protein modification process (GO:0031399)	YDL159W, YMR116C, YOR026W	3 of 46 genes, 6.52%	220 of 6439 annotated genes, 3.42%
histone modification (GO:0016570)	YLR015W, YPL086C	2 of 46 genes, 4.35%	145 of 6439 annotated genes, 2.25%
endocytosis (GO:0006897)	YML001W, YNL227C	2 of 46 genes, 4.35%	125 of 6439 annotated genes, 1.94%
sporulation (GO:0043934)	YEL060C, YLR357W	2 of 46 genes, 4.35%	169 of 6439 annotated genes, 2.62%
translational elongation (GO:0006414)	YDL160C, YMR116C	2 of 46 genes, 4.35%	338 of 6439 annotated genes, 5.25%
telomere organization (GO:0032200)	YLR015W, YLR318W	2 of 46 genes, 4.35%	84 of 6439 annotated genes, 1.30%
chromosome segregation (GO:0007059)	YLR357W, YOR026W	2 of 46 genes, 4.35%	219 of 6439 annotated genes, 3.40%
peptidyl-amino acid modification (GO:0018193)	YLR015W, YPL086C	2 of 46 genes, 4.35%	252 of 6439 annotated genes, 3.91%
cellular ion homeostasis (GO:0006873)	YIL090W, YMR021C	2 of 46 genes, 4.35%	160 of 6439 annotated genes, 2.48%
nucleobase-containing compound transport (GO:0015931)	YDL160C, YJR077C	2 of 46 genes, 4.35%	190 of 6439 annotated genes, 2.95%
regulation of translation (GO:0006417)	YDL160C, YMR116C	2 of 46 genes, 4.35%	194 of 6439 annotated genes, 3.01%
mitotic cell cycle (GO:0000278)	YDL159W, YOR026W	2 of 46 genes, 4.35%	392 of 6439 annotated genes, 6.09%
invasive growth in response to glucose limitation (GO:0001403)	YDL159W, YMR116C	2 of 46 genes, 4.35%	54 of 6439 annotated genes, 0.84%
mitochondrion organization (GO:0007005)	YDR375C, YER083C	2 of 46 genes, 4.35%	284 of 6439 annotated genes, 4.41%
regulation of transport (GO:0051049)	YDL077C, YHR030C	2 of 46 genes, 4.35%	110 of 6439 annotated genes, 1.71%
response to starvation (GO:0042594)	YEL060C, YML121W	2 of 46 genes, 4.35%	78 of 6439 annotated genes, 1.21%
rRNA processing (GO:0006364)	YBR181C, YNL227C	2 of 46 genes, 4.35%	356 of 6439 annotated genes, 5.53%
cell wall organization or biogenesis (GO:0071554)	YDL159W, YHR030C	2 of 46 genes, 4.35%	298 of 6439 annotated genes, 4.63%
protein alkylation (GO:0008213)	YLR015W	1 of 46 genes, 2.17%	59 of 6439 annotated genes, 0.92%
tRNA aminoacylation for protein translation (GO:0006418)	YGL105W	1 of 46 genes, 2.17%	37 of 6439 annotated genes, 0.57%
transcription by RNA polymerase III (GO:0006383)	YML121W	1 of 46 genes, 2.17%	42 of 6439 annotated genes, 0.65%
ribosomal small subunit biogenesis (GO:0042274)	YBR181C	1 of 46 genes, 2.17%	148 of 6439 annotated genes, 2.30%
mRNA processing (GO:0006397)	YDL160C	1 of 46 genes, 2.17%	226 of 6439 annotated genes, 3.51%
cellular respiration (GO:0045333)	YPL262W	1 of 46 genes, 2.17%	112 of 6439 annotated genes, 1.74%
transcription by RNA polymerase I (GO:0006360)	YML121W	1 of 46 genes, 2.17%	69 of 6439 annotated genes, 1.07%
protein maturation (GO:0051604)	YMR154C	1 of 46 genes, 2.17%	95 of 6439 annotated genes, 1.48%
DNA-templated transcription, elongation (GO:0006354)	YLR357W	1 of 46 genes, 2.17%	107 of 6439 annotated genes, 1.66%
cytoplasmic translation (GO:0002181)	YBR181C	1 of 46 genes, 2.17%	205 of 6439 annotated genes, 3.18%
transposition (GO:0032196)	YDL159W	1 of 46 genes, 2.17%	114 of 6439 annotated genes, 1.77%
ribosomal large subunit biogenesis (GO:0042273)	YNL227C	1 of 46 genes, 2.17%	124 of 6439 annotated genes, 1.93%
membrane fusion (GO:0061025)	YDL077C	1 of 46 genes, 2.17%	54 of 6439 annotated genes, 0.84%
ribosomal subunit export from nucleus (GO:0000054)	YNL227C	1 of 46 genes, 2.17%	53 of 6439 annotated genes, 0.82%
DNA recombination (GO:0006310)	YLR357W	1 of 46 genes, 2.17%	252 of 6439 annotated genes, 3.91%
conjugation (GO:0000746)	YDL159W	1 of 46 genes, 2.17%	118 of 6439 annotated genes, 1.83%
nucleobase-containing small molecule metabolic process (GO:0055086)	YML106W	1 of 46 genes, 2.17%	224 of 6439 annotated genes, 3.48%
protein modification by small protein conjugation or removal (GO:0070647)	YOR026W	1 of 46 genes, 2.17%	222 of 6439 annotated genes, 3.45%
cellular response to DNA damage stimulus (GO:0006974)	YPL262W	1 of 46 genes, 2.17%	238 of 6439 annotated genes, 3.70%
RNA modification (GO:0009451)	YPL086C	1 of 46 genes, 2.17%	180 of 6439 annotated genes, 2.80%
cytokinesis (GO:0000910)	YHR030C	1 of 46 genes, 2.17%	109 of 6439 annotated genes, 1.69%
tRNA processing (GO:0008033)	YPL086C	1 of 46 genes, 2.17%	132 of 6439 annotated genes, 2.05%
pseudohyphal growth (GO:0007124)	YDL159W	1 of 46 genes, 2.17%	75 of 6439 annotated genes, 1.16%
cytoskeleton organization (GO:0007010)	YIL090W	1 of 46 genes, 2.17%	277 of 6439 annotated genes, 4.30%
monocarboxylic acid metabolic process (GO:0032787)	YIR023W	1 of 46 genes, 2.17%	170 of 6439 annotated genes, 2.64%
vesicle organization (GO:0016050)	YDL077C	1 of 46 genes, 2.17%	104 of 6439 annotated genes, 1.62%
lipid metabolic process (GO:0006629)	YLR056W	1 of 46 genes, 2.17%	338 of 6439 annotated genes, 5.25%
protein acylation (GO:0043543)	YPL086C	1 of 46 genes, 2.17%	80 of 6439 annotated genes, 1.24%
cofactor metabolic process (GO:0051186)	YJL101C	1 of 46 genes, 2.17%	199 of 6439 annotated genes, 3.09%
response to oxidative stress (GO:0006979)	YJL101C	1 of 46 genes, 2.17%	131 of 6439 annotated genes, 2.03%
organelle fission (GO:0048285)	YOR026W	1 of 46 genes, 2.17%	271 of 6439 annotated genes, 4.21%
DNA-templated transcription, initiation (GO:0006352)	YIR023W	1 of 46 genes, 2.17%	83 of 6439 annotated genes, 1.29%

## Sheet: Enrichment analysis
GO Enrichment Analysis
GO Term	SDL interactions	Total SDL interactions	%	№ of annotated genes on the array	Total annotated genes on the array	%		p-value ( ≤ 0,05)
endosomal transport (GO:0016197)	6	46	13.0435	73	3944	1.85091		0.0004
vacuole organization (GO:0007033)	5	46	10.8696	74	3944	1.87627		0.0028
organelle inheritance (GO:0048308)	3	46	6.52174	39	3944	0.988844		0.0139
cellular amino acid metabolic process (GO:0006520)	6	46	13.0435	169	3944	4.28499		0.0207
RNA catabolic process (GO:0006401)	4	46	8.69565	89	3944	2.25659		0.0262
tRNA aminoacylation for protein translation (GO:0006418)	1	46	2.17391	2	3944	0.0507099		0.0349
organelle fusion (GO:0048284)	3	46	6.52174	59	3944	1.49594		0.0382
regulation of organelle organization (GO:0033043)	5	46	10.8696	208	3944	5.27383		0.0468
translational elongation (GO:0006414)	2	46	4.34783	28	3944	0.709939		0.0491
organelle assembly (GO:0070925)	3	46	6.52174	67	3944	1.69878		0.0515
Golgi vesicle transport (GO:0048193)	4	46	8.69565	120	3944	3.0426		0.0625
chromatin organization (GO:0006325)	5	46	10.8696	188	3944	4.76673		0.0841
telomere organization (GO:0032200)	2	46	4.34783	45	3944	1.14097		0.1068
ribosomal subunit export from nucleus (GO:0000054)	1	46	2.17391	9	3944	0.228195		0.1116
invasive growth in response to glucose limitation (GO:0001403)	2	46	4.34783	47	3944	1.19168		0.1144
transcription by RNA polymerase III (GO:0006383)	1	46	2.17391	11	3944	0.278905		0.1323
protein targeting (GO:0006605)	4	46	8.69565	162	3944	4.10751		0.1375
response to starvation (GO:0042594)	2	46	4.34783	53	3944	1.34381		0.138
transposition (GO:0032196)	1	46	2.17391	17	3944	0.431034		0.1917
regulation of transport (GO:0051049)	2	46	4.34783	68	3944	1.72414		0.2002
DNA-templated transcription, initiation (GO:0006352)	1	46	2.17391	21	3944	0.532454		0.2289
membrane fusion (GO:0061025)	1	46	2.17391	22	3944	0.557809		0.2379
rRNA processing (GO:0006364)	2	46	4.34783	77	3944	1.95233		0.2388
transcription by RNA polymerase I (GO:0006360)	1	46	2.17391	25	3944	0.633874		0.2644
transcription by RNA polymerase II (GO:0006366)	6	46	13.0435	326	3944	8.26572		0.2887
histone modification (GO:0016570)	2	46	4.34783	89	3944	2.25659		0.2905
nucleobase-containing compound transport (GO:0015931)	2	46	4.34783	90	3944	2.28195		0.2948
endocytosis (GO:0006897)	2	46	4.34783	91	3944	2.3073		0.2991
regulation of translation (GO:0006417)	2	46	4.34783	91	3944	2.3073		0.2991
ribosomal large subunit biogenesis (GO:0042273)	1	46	2.17391	34	3944	0.862069		0.3382
response to chemical (GO:0042221)	7	46	15.2174	429	3944	10.8773		0.3575
chromosome segregation (GO:0007059)	2	46	4.34783	108	3944	2.73834		0.3708
cellular ion homeostasis (GO:0006873)	2	46	4.34783	111	3944	2.8144		0.3831
protein alkylation (GO:0008213)	1	46	2.17391	41	3944	1.03955		0.3904
protein acylation (GO:0043543)	1	46	2.17391	45	3944	1.14097		0.4183
ribosomal small subunit biogenesis (GO:0042274)	1	46	2.17391	46	3944	1.16633		0.4251
regulation of protein modification process (GO:0031399)	3	46	6.52174	155	3944	3.93002		0.4337
DNA-templated transcription, elongation (GO:0006354)	1	46	2.17391	50	3944	1.26775		0.4514
protein phosphorylation (GO:0006468)	3	46	6.52174	175	3944	4.43712		0.4653
DNA repair (GO:0006281)	3	46	6.52174	177	3944	4.48783		0.4653
regulation of cell cycle (GO:0051726)	3	46	6.52174	180	3944	4.56389		0.4742
vesicle organization (GO:0016050)	1	46	2.17391	54	3944	1.36917		0.4765
protein maturation (GO:0051604)	1	46	2.17391	57	3944	1.44523		0.4945
lipid metabolic process (GO:0006629)	1	46	2.17391	237	3944	6.00913		0.5192
cytokinesis (GO:0000910)	1	46	2.17391	62	3944	1.57201		0.5231
mRNA processing (GO:0006397)	1	46	2.17391	66	3944	1.67343		0.5449
RNA modification (GO:0009451)	1	46	2.17391	67	3944	1.69878		0.5501
cellular respiration (GO:0045333)	1	46	2.17391	67	3944	1.69878		0.5501
tRNA processing (GO:0008033)	1	46	2.17391	68	3944	1.72414		0.5554
pseudohyphal growth (GO:0007124)	1	46	2.17391	71	3944	1.8002		0.5706
sporulation (GO:0043934)	2	46	4.34783	143	3944	3.62576		0.685
peptidyl-amino acid modification (GO:0018193)	2	46	4.34783	163	3944	4.13286		0.716
ion transport (GO:0006811)	3	46	6.52174	246	3944	6.23732		0.7636
mitotic cell cycle (GO:0000278)	2	46	4.34783	217	3944	5.50203		>0,9999
transmembrane transport (GO:0055085)	3	46	6.52174	335	3944	8.49391		>0,9999
mitochondrion organization (GO:0007005)	2	46	4.34783	169	3944	4.28499		>0,9999
cell wall organization or biogenesis (GO:0071554)	2	46	4.34783	228	3944	5.78093		>0,9999
cytoplasmic translation (GO:0002181)	1	46	2.17391	116	3944	2.94118		>0,9999
DNA recombination (GO:0006310)	1	46	2.17391	127	3944	3.22008		>0,9999
conjugation (GO:0000746)	1	46	2.17391	99	3944	2.51014		>0,9999
nucleobase-containing small molecule metabolic process (GO:0055086)	1	46	2.17391	134	3944	3.39757		>0,9999
protein modification by small protein conjugation or removal (GO:0070647)	1	46	2.17391	152	3944	3.85396		>0,9999
cellular response to DNA damage stimulus (GO:0006974)	1	46	2.17391	153	3944	3.87931		>0,9999
cytoskeleton organization (GO:0007010)	1	46	2.17391	157	3944	3.98073		>0,9999
monocarboxylic acid metabolic process (GO:0032787)	1	46	2.17391	129	3944	3.27079		>0,9999
cofactor metabolic process (GO:0051186)	1	46	2.17391	125	3944	3.16937		>0,9999
response to oxidative stress (GO:0006979)	1	46	2.17391	100	3944	2.5355		>0,9999
organelle fission (GO:0048285)	1	46	2.17391	170	3944	4.31034		>0,9999
