# Supplementary material for: Synthetic dosage lethal (SDL) interaction data of Hmt1 arginine methyltransferase
Source: Data Brief. 2020 Jun 21;31:105885. doi: 10.1016/j.dib.2020.105885 (PMC7330151; doi:10.1016/j.dib.2020.105885)
Supplement: Supplementary file 4 [file mmc4.xml]

<?xml version="1.0" encoding="utf-8" standalone="no"?>
<data>
  <datasets>
    <author>kirmizis@ucy.ac.cy</author>
    <type>0</type>
    <dataset>
      <value>6</value>
      <reason>Other (please explain)</reason>
      <comments>Raw data generated by SDL genetic screens are included in Supplementary Table S1. Data from processed analysis are presented in Tables 1-3 and Supplementary Tables S2-S5.</comments>
    </dataset>
  </datasets>
</data>
